# Supplementary material for: Identification of Genes Associated with Smad3-dependent Renal Injury by RNA-seq-based Transcriptome Analysis
Source: Sci Rep. 2015 Dec 9;5:17901. doi: 10.1038/srep17901 (PMC4673424; doi:10.1038/srep17901)
Supplement: Supplementary File S1 [file srep17901-s2.xls]

## Sheet: WT-GBMvsWT-Nor
Ensembl_Gene_ID	LogFC	FDR	Description	Associated_Gene_Name	Gene_type	Source_(gene)
ENSMUSG00000076614	13.2864	6.92795e-30	immunoglobulin heavy constant gamma 1 (G1m marker) [Source:MGI Symbol;Acc:MGI:96446]	Ighg1	IG_C_gene	ensembl_havana
ENSMUSG00000076612	11.4183	1.78494e-39	immunoglobulin heavy constant gamma 2C [Source:MGI Symbol;Acc:MGI:2686979]	Ighg2c	IG_C_gene	ensembl_havana
ENSMUSG00000076564	11.1649	1.68104e-15	immunoglobulin kappa variable 12-46 [Source:MGI Symbol;Acc:MGI:4439773]	Igkv12-46	IG_LV_gene	ensembl
ENSMUSG00000095571	10.9231	4.22433e-14	immunoglobulin heavy variable 5-17 [Source:MGI Symbol;Acc:MGI:4439533]	Ighv5-17	IG_V_gene	ensembl_havana
ENSMUSG00000076523	10.8901	8.62047e-18	immunoglobulin kappa chain variable 15-103 [Source:MGI Symbol;Acc:MGI:96513]	Igkv15-103	IG_LV_gene	ensembl
ENSMUSG00000096632	10.578	2.22634e-14	immunoglobulin kappa chain variable 9-124 [Source:MGI Symbol;Acc:MGI:3646892]	Igkv9-124	IG_LV_gene	ensembl
ENSMUSG00000094694	10.4482	2.60149e-17	immunoglobulin heavy variable V1-9 [Source:MGI Symbol;Acc:MGI:4439621]	Ighv1-9	IG_V_gene	ensembl_havana
ENSMUSG00000094088	10.4269	3.65614e-13	immunoglobulin heavy variable 1-64 [Source:MGI Symbol;Acc:MGI:4439789]	Ighv1-64	IG_LV_gene	ensembl
ENSMUSG00000076522	10.1204	4.08254e-13	immunoglobulin kappa variable 16-104 [Source:MGI Symbol;Acc:MGI:2685913]	Igkv16-104	IG_LV_gene	ensembl
ENSMUSG00000094075	10.1056	4.13497e-16	immunoglobulin heavy variable 1-80 [Source:MGI Symbol;Acc:MGI:4439738]	Ighv1-80	IG_LV_gene	ensembl
ENSMUSG00000026984	10.0984	7.14759e-21	interleukin 1 family, member 6 [Source:MGI Symbol;Acc:MGI:1859324]	Il1f6	protein_coding	ensembl_havana
ENSMUSG00000094546	10.091	1.92263e-16	immunoglobulin heavy variable 1-26 [Source:MGI Symbol;Acc:MGI:4439641]	Ighv1-26	IG_V_gene	ensembl_havana
ENSMUSG00000095335	10.0307	7.78329e-15	immunoglobulin kappa chain variable 3-5 [Source:MGI Symbol;Acc:MGI:1330854]	Igkv3-5	IG_LV_gene	ensembl
ENSMUSG00000076934	10.0164	7.44747e-19	immunoglobulin lambda variable 1 [Source:MGI Symbol;Acc:MGI:96530]	Iglv1	IG_LV_gene	ensembl
ENSMUSG00000027556	9.97111	3.92566e-07	carbonic anhydrase 1 [Source:MGI Symbol;Acc:MGI:88268]	Car1	protein_coding	ensembl_havana
ENSMUSG00000095519	9.9368	7.16972e-09	immunoglobulin heavy variable 1-66 [Source:MGI Symbol;Acc:MGI:4439825]	Ighv1-66	IG_LV_gene	ensembl
ENSMUSG00000076609	9.93493	4.03788e-32	immunoglobulin kappa constant [Source:MGI Symbol;Acc:MGI:96495]	Igkc	IG_C_gene	ensembl
ENSMUSG00000096422	9.91312	1.20501e-17	immunoglobulin kappa variable 12-44 [Source:MGI Symbol;Acc:MGI:4439775]	Igkv12-44	IG_LV_gene	ensembl
ENSMUSG00000096459	9.90967	8.383e-13	immunoglobulin heavy variable V9-3 [Source:MGI Symbol;Acc:MGI:3642720]	Ighv9-3	IG_V_gene	ensembl_havana
ENSMUSG00000076530	9.87647	4.94887e-15	immunoglobulin kappa chain variable 19-93 [Source:MGI Symbol;Acc:MGI:107617]	Igkv19-93	pseudogene	ensembl
ENSMUSG00000093894	9.82996	1.96287e-16	immunoglobulin heavy variable 1-53 [Source:MGI Symbol;Acc:MGI:3576502]	Ighv1-53	IG_V_gene	ensembl_havana
ENSMUSG00000076598	9.81567	9.36125e-12	immunoglobulin kappa variable 3-7 [Source:MGI Symbol;Acc:MGI:1330852]	Igkv3-7	IG_LV_gene	ensembl
ENSMUSG00000018623	9.63385	1.51739e-16	matrix metallopeptidase 7 [Source:MGI Symbol;Acc:MGI:103189]	Mmp7	protein_coding	ensembl_havana
ENSMUSG00000095351	9.62398	1.89616e-07	immunoglobulin kappa variable 3-2 [Source:MGI Symbol;Acc:MGI:1330850]	Igkv3-2	IG_LV_gene	ensembl
ENSMUSG00000076501	9.58254	2.35055e-12	immunoglobulin kappa chain variable 2-137 [Source:MGI Symbol;Acc:MGI:4439879]	Igkv2-137	IG_LV_gene	ensembl
ENSMUSG00000094561	9.58033	6.0134e-14	immunoglobulin heavy variable 1-22 [Source:MGI Symbol;Acc:MGI:4439784]	Ighv1-22	IG_V_gene	ensembl_havana
ENSMUSG00000094787	9.56354	1.23765e-08	immunoglobulin heavy variable V1-54 [Source:MGI Symbol;Acc:MGI:3647133]	Ighv1-54	IG_V_gene	ensembl_havana
ENSMUSG00000094094	9.54704	4.07933e-07	immunoglobulin kappa chain variable 5-45 [Source:MGI Symbol;Acc:MGI:4439774]	Igkv5-45	IG_LV_gene	ensembl
ENSMUSG00000095127	9.54502	1.57465e-11	immunoglobulin heavy variable 1-82 [Source:MGI Symbol;Acc:MGI:4439671]	Ighv1-82	IG_LV_gene	ensembl
ENSMUSG00000094689	9.45878	3.33587e-15	immunoglobulin heavy variable 1-81 [Source:MGI Symbol;Acc:MGI:4439635]	Ighv1-81	IG_LV_gene	ensembl
ENSMUSG00000017002	9.41948	4.13143e-18	secretory leukocyte peptidase inhibitor [Source:MGI Symbol;Acc:MGI:109297]	Slpi	protein_coding	ensembl_havana
ENSMUSG00000023926	9.39623	1.00388e-06	Rhesus blood group-associated A glycoprotein [Source:MGI Symbol;Acc:MGI:1202713]	Rhag	protein_coding	ensembl_havana
ENSMUSG00000032053	9.38529	5.66078e-13	POU domain, class 2, associating factor 1 [Source:MGI Symbol;Acc:MGI:105086]	Pou2af1	protein_coding	ensembl
ENSMUSG00000076534	9.35214	1.41713e-08	immunoglobulin kappa chain variable 12-89 [Source:MGI Symbol;Acc:MGI:4439829]	Igkv12-89	IG_LV_gene	ensembl
ENSMUSG00000094797	9.33689	1.67957e-09	immunoglobulin kappa variable 6-15 [Source:MGI Symbol;Acc:MGI:1330831]	Igkv6-15	IG_LV_gene	ensembl
ENSMUSG00000095630	9.30533	1.24895e-12	immunoglobulin kappa variable 6-23 [Source:MGI Symbol;Acc:MGI:3711980]	Igkv6-23	IG_LV_gene	ensembl
ENSMUSG00000096490	9.29735	3.90359e-13	immunoglobulin kappa variable 10-94 [Source:MGI Symbol;Acc:MGI:3646140]	Igkv10-94	IG_LV_gene	ensembl
ENSMUSG00000093861	9.25999	7.75739e-08	immunoglobulin kappa variable 1-110 [Source:MGI Symbol;Acc:MGI:4439558]	Igkv1-110	IG_LV_gene	ensembl
ENSMUSG00000076571	9.19248	5.71558e-07	immunoglobulin kappa variable 5-37 [Source:MGI Symbol;Acc:MGI:2686256]	Igkv5-37	IG_LV_gene	ensembl
ENSMUSG00000076666	9.13057	1.5743e-12	immunoglobulin heavy variable 14-4 [Source:MGI Symbol;Acc:MGI:4439765]	Ighv14-4	IG_V_gene	ensembl_havana
ENSMUSG00000076508	9.12032	2.26952e-08	immunoglobulin kappa variable 17-127 [Source:MGI Symbol;Acc:MGI:3646891]	Igkv17-127	IG_LV_gene	ensembl
ENSMUSG00000093838	9.09192	4.46872e-07	immunoglobulin heavy variable 3-1 [Source:MGI Symbol;Acc:MGI:4439534]	Ighv3-1	IG_V_gene	ensembl_havana
ENSMUSG00000095753	9.06141	9.81434e-12	immunoglobulin kappa variable 4-53 [Source:MGI Symbol;Acc:MGI:2686266]	Igkv4-53	IG_LV_gene	ensembl
ENSMUSG00000076674	9.05216	1.04858e-10	immunoglobulin heavy variable V3-8 [Source:MGI Symbol;Acc:MGI:3645298]	Ighv3-8	IG_V_gene	ensembl_havana
ENSMUSG00000076731	9.00646	1.20562e-08	immunoglobulin heavy variable V8-12 [Source:MGI Symbol;Acc:MGI:3642873]	Ighv8-12	IG_LV_gene	ensembl
ENSMUSG00000095488	8.9845	2.19546e-10
ENSMUSG00000094502	8.96714	1.82587e-08	immunoglobulin heavy variable 1-69 [Source:MGI Symbol;Acc:MGI:4439632]	Ighv1-69	IG_LV_gene	ensembl
ENSMUSG00000046203	8.9006	1.22331e-07	small proline-rich protein 2G [Source:MGI Symbol;Acc:MGI:1330348]	Sprr2g	polymorphic_pseudogene	ensembl_havana
ENSMUSG00000095130	8.89065	9.39505e-11	immunoglobulin heavy variable 1-39 [Source:MGI Symbol;Acc:MGI:4439888]	Ighv1-39	IG_V_gene	ensembl_havana
ENSMUSG00000076500	8.82818	1.24623e-11	predicted gene, 20730 [Source:MGI Symbol;Acc:MGI:5313039]	Gm20730	IG_LV_gene	ensembl
ENSMUSG00000076594	8.82075	7.65312e-13	immunoglobulin kappa variable 6-13 [Source:MGI Symbol;Acc:MGI:1330829]	Igkv6-13	IG_LV_gene	ensembl
ENSMUSG00000076583	8.81709	1.49907e-08	immunoglobulin kappa chain variable 8-24 [Source:MGI Symbol;Acc:MGI:4947958]	Igkv8-24	IG_LV_gene	ensembl
ENSMUSG00000095771	8.76237	4.01109e-06	immunoglobulin kappa variable 14-111 [Source:MGI Symbol;Acc:MGI:4439863]	Igkv14-111	IG_LV_gene	ensembl
ENSMUSG00000095007	8.7584	3.32748e-09	immunoglobulin kappa chain variable 12-41 [Source:MGI Symbol;Acc:MGI:4439772]	Igkv12-41	IG_LV_gene	ensembl
ENSMUSG00000076570	8.73078	1.66023e-06	immunoglobulin kappa chain variable 12-38 [Source:MGI Symbol;Acc:MGI:4439614]	Igkv12-38	IG_LV_gene	ensembl
ENSMUSG00000096466	8.72661	3.51818e-07	immunoglobulin heavy variable 1-83 [Source:MGI Symbol;Acc:MGI:3648939]	Ighv1-83	protein_coding	ensembl
ENSMUSG00000096074	8.72406	5.15405e-08	immunoglobulin heavy variable 1-72 [Source:MGI Symbol;Acc:MGI:4439633]	Ighv1-72	IG_LV_gene	ensembl
ENSMUSG00000076576	8.72216	2.67516e-14	immunoglobulin kappa variable 6-32 [Source:MGI Symbol;Acc:MGI:3641634]	Igkv6-32	IG_LV_gene	ensembl
ENSMUSG00000094322	8.71414	8.75122e-05	immunoglobulin heavy variable 9-4 [Source:MGI Symbol;Acc:MGI:3646379]	Ighv9-4	IG_V_gene	ensembl_havana
ENSMUSG00000076562	8.70198	5.12793e-07	immunoglobulin kappa variable 4-50 [Source:MGI Symbol;Acc:MGI:2685915]	Igkv4-50	IG_LV_gene	ensembl
ENSMUSG00000096670	8.69403	2.29026e-07	immunoglobulin heavy variable 2-6 [Source:MGI Symbol;Acc:MGI:4439518]	Ighv2-6	IG_V_gene	ensembl_havana
ENSMUSG00000076540	8.69312	2.32259e-08	immunoglobulin kappa variable 4-80 [Source:MGI Symbol;Acc:MGI:4439653]	Igkv4-80	IG_LV_gene	ensembl
ENSMUSG00000094862	8.66942	3.88341e-06	immunoglobulin heavy variable 1-56 [Source:MGI Symbol;Acc:MGI:4439715]	Ighv1-56	IG_V_gene	ensembl_havana
ENSMUSG00000093906	8.66177	2.1786e-05	immunoglobulin kappa variable 9-129 [Source:MGI Symbol;Acc:MGI:3525017]	Igkv9-129	IG_LV_gene	ensembl
ENSMUSG00000096410	8.60625	3.81123e-09	immunoglobulin heavy variable V1-19 [Source:MGI Symbol;Acc:MGI:4439779]	Ighv1-19	IG_V_gene	ensembl_havana
ENSMUSG00000095642	8.60128	4.62634e-11	immunoglobulin heavy variable V14-3 [Source:MGI Symbol;Acc:MGI:4439764]	Ighv14-3	IG_V_gene	ensembl_havana
ENSMUSG00000076526	8.59624	3.79588e-07	immunoglobulin kappa variable 12-98 [Source:MGI Symbol;Acc:MGI:4439560]	Igkv12-98	IG_LV_gene	ensembl
ENSMUSG00000096672	8.53601	4.00657e-05	immunoglobulin heavy variable V1-63 [Source:MGI Symbol;Acc:MGI:3642755]	Ighv1-63	IG_LV_gene	ensembl
ENSMUSG00000094930	8.50872	2.33369e-10	immunoglobulin kappa chain variable 6-25 [Source:MGI Symbol;Acc:MGI:4439867]	Igkv6-25	IG_LV_gene	ensembl
ENSMUSG00000094940	8.50743	4.55934e-06	immunoglobulin heavy variable 1-84 [Source:MGI Symbol;Acc:MGI:3644235]	Ighv1-84	IG_LV_gene	ensembl
ENSMUSG00000076596	8.48258	4.31789e-07	immunoglobulin kappa variable 3-10 [Source:MGI Symbol;Acc:MGI:1330821]	Igkv3-10	IG_LV_gene	ensembl
ENSMUSG00000076695	8.48181	4.96479e-06	immunoglobulin heavy variable V1-18 [Source:MGI Symbol;Acc:MGI:4439780]	Ighv1-18	IG_V_gene	ensembl_havana
ENSMUSG00000076545	8.46284	2.01949e-07	immunoglobulin kappa chain variable 4-72 [Source:MGI Symbol;Acc:MGI:2686345]	Igkv4-72	IG_LV_gene	ensembl
ENSMUSG00000095442	8.45706	1.93605e-07	immunoglobulin heavy variable 1-4 [Source:MGI Symbol;Acc:MGI:4439618]	Ighv1-4	IG_V_gene	ensembl_havana
ENSMUSG00000094509	8.44123	2.92625e-07	immunoglobulin heavy variable 14-1 [Source:MGI Symbol;Acc:MGI:4439920]	Ighv14-1	IG_V_gene	ensembl_havana
ENSMUSG00000095170	8.41673	0.000809732	immunoglobulin heavy variable V8-11 [Source:MGI Symbol;Acc:MGI:3644925]	Ighv8-11	IG_LV_gene	ensembl
ENSMUSG00000094117	8.41489	1.51351e-09	immunoglobulin kappa variable 3-12 [Source:MGI Symbol;Acc:MGI:1330815]	Igkv3-12	IG_LV_gene	ensembl
ENSMUSG00000096833	8.41248	3.57009e-10	immunoglobulin kappa variable 4-55 [Source:MGI Symbol;Acc:MGI:2686370]	Igkv4-55	IG_LV_gene	ensembl
ENSMUSG00000096326	8.37374	2.20026e-06	immunoglobulin heavy variable 1-78 [Source:MGI Symbol;Acc:MGI:4439736]	Ighv1-78	IG_LV_gene	ensembl
ENSMUSG00000094951	8.33944	5.76958e-10	immunoglobulin heavy variable 5-6 [Source:MGI Symbol;Acc:MGI:4439815]	Ighv5-6	IG_V_gene	ensembl_havana
ENSMUSG00000041449	8.28393	9.04761e-10	serine (or cysteine) peptidase inhibitor, clade A, member 3H [Source:MGI Symbol;Acc:MGI:2182839]	Serpina3h	transcribed_unprocessed_pseudogene	havana
ENSMUSG00000094198	8.27647	4.78498e-08	immunoglobulin heavy variable 1-50 [Source:MGI Symbol;Acc:MGI:4439753]	Ighv1-50	IG_V_gene	ensembl_havana
ENSMUSG00000076569	8.26046	1.3617e-09	immunoglobulin kappa variable 5-39 [Source:MGI Symbol;Acc:MGI:2686255]	Igkv5-39	IG_LV_gene	ensembl
ENSMUSG00000096452	8.25792	1.03298e-06	immunoglobulin heavy variable 1-77 [Source:MGI Symbol;Acc:MGI:4439670]	Ighv1-77	IG_LV_gene	ensembl
ENSMUSG00000050635	8.25117	5.07016e-05	small proline-rich protein 2F [Source:MGI Symbol;Acc:MGI:1330349]	Sprr2f	protein_coding	ensembl_havana
ENSMUSG00000058427	8.22619	1.10822e-06	chemokine (C-X-C motif) ligand 2 [Source:MGI Symbol;Acc:MGI:1340094]	Cxcl2	protein_coding	ensembl
ENSMUSG00000095200	8.18612	4.0658e-06	immunoglobulin heavy variable V1-7 [Source:MGI Symbol;Acc:MGI:3704122]	Ighv1-7	IG_V_gene	ensembl_havana
ENSMUSG00000095285	8.07935	5.82448e-07	immunoglobulin heavy variable 5-9 [Source:MGI Symbol;Acc:MGI:4439873]	Ighv5-9	IG_V_gene	ensembl_havana
ENSMUSG00000095589	8.0546	1.53206e-08	immunoglobulin heavy variable 1-55 [Source:MGI Symbol;Acc:MGI:4439716]	Ighv1-55	IG_V_gene	ensembl_havana
ENSMUSG00000076655	7.91913	4.73569e-05	immunoglobulin heavy variable 4-1 [Source:MGI Symbol;Acc:MGI:4439536]	Ighv4-1	IG_V_gene	ensembl_havana
ENSMUSG00000094420	7.90612	7.88774e-22	immunoglobulin kappa variable 10-96 [Source:MGI Symbol;Acc:MGI:4439561]	Igkv10-96	IG_LV_gene	ensembl
ENSMUSG00000076555	7.76579	4.83157e-05	immunoglobulin kappa variable 4-57-1 [Source:MGI Symbol;Acc:MGI:2686264]	Igkv4-57-1	IG_LV_gene	ensembl
ENSMUSG00000029371	7.75671	1.73459e-07	chemokine (C-X-C motif) ligand 5 [Source:MGI Symbol;Acc:MGI:1096868]	Cxcl5	protein_coding	ensembl
ENSMUSG00000067149	7.75104	1.22853e-60	immunoglobulin joining chain [Source:MGI Symbol;Acc:MGI:96493]	Igj	protein_coding	ensembl_havana
ENSMUSG00000096464	7.74101	2.19546e-10	immunoglobulin heavy variable 2-2 [Source:MGI Symbol;Acc:MGI:4439894]	Ighv2-2	IG_V_gene	ensembl_havana
ENSMUSG00000094433	7.70333	1.09124e-06	immunoglobulin kappa chain variable 5-43 [Source:MGI Symbol;Acc:MGI:4943320]	Igkv5-43	IG_LV_gene	ensembl
ENSMUSG00000028965	7.52921	9.8588e-07	tumor necrosis factor receptor superfamily, member 9 [Source:MGI Symbol;Acc:MGI:1101059]	Tnfrsf9	protein_coding	ensembl_havana
ENSMUSG00000021091	7.46732	5.18895e-34	serine (or cysteine) peptidase inhibitor, clade A, member 3N [Source:MGI Symbol;Acc:MGI:105045]	Serpina3n	protein_coding	ensembl_havana
ENSMUSG00000076586	7.46311	1.38576e-06	immunoglobulin kappa variable 8-21 [Source:MGI Symbol;Acc:MGI:1330840]	Igkv8-21	IG_LV_gene	ensembl
ENSMUSG00000029378	7.4466	0.000239128	amphiregulin [Source:MGI Symbol;Acc:MGI:88068]	Areg	protein_coding	ensembl
ENSMUSG00000074115	7.43614	4.12071e-05	serum amyloid A 1 [Source:MGI Symbol;Acc:MGI:98221]	Saa1	protein_coding	ensembl_havana
ENSMUSG00000012705	7.43197	6.10418e-05	resistin [Source:MGI Symbol;Acc:MGI:1888506]	Retn	protein_coding	ensembl_havana
ENSMUSG00000032484	7.36626	0.000163785	neutrophilic granule protein [Source:MGI Symbol;Acc:MGI:105983]	Ngp	protein_coding	ensembl
ENSMUSG00000066363	7.36445	2.71958e-06	serine (or cysteine) peptidase inhibitor, clade A, member 3F [Source:MGI Symbol;Acc:MGI:2182838]	Serpina3f	protein_coding	ensembl_havana
ENSMUSG00000076613	7.34451	1.00094e-41	immunoglobulin heavy constant gamma 2B [Source:MGI Symbol;Acc:MGI:96445]	Ighg2b	IG_C_gene	ensembl_havana
ENSMUSG00000035775	7.33005	2.75014e-20	keratin 20 [Source:MGI Symbol;Acc:MGI:1914059]	Krt20	protein_coding	ensembl_havana
ENSMUSG00000094872	7.32055	1.48082e-08	immunoglobulin kappa chain variable 9-120 [Source:MGI Symbol;Acc:MGI:3647784]	Igkv9-120	IG_LV_gene	ensembl
ENSMUSG00000026822	7.29132	2.93493e-24	lipocalin 2 [Source:MGI Symbol;Acc:MGI:96757]	Lcn2	protein_coding	ensembl_havana
ENSMUSG00000079014	7.26225	6.11487e-06	serine (or cysteine) peptidase inhibitor, clade A, member 3I [Source:MGI Symbol;Acc:MGI:2182841]	Serpina3i	protein_coding	ensembl_havana
ENSMUSG00000095079	7.25932	4.17185e-46	immunoglobulin heavy constant alpha [Source:MGI Symbol;Acc:MGI:96444]	Igha	IG_C_gene	ensembl_havana
ENSMUSG00000026166	7.23001	7.77893e-06	chemokine (C-C motif) ligand 20 [Source:MGI Symbol;Acc:MGI:1329031]	Ccl20	protein_coding	ensembl_havana
ENSMUSG00000028332	7.17217	6.12423e-05	hemogen [Source:MGI Symbol;Acc:MGI:2136910]	Hemgn	protein_coding	ensembl_havana
ENSMUSG00000024164	6.97904	1.06e-23	complement component 3 [Source:MGI Symbol;Acc:MGI:88227]	C3	protein_coding	ensembl_havana
ENSMUSG00000095583	6.95634	5.38826e-11	immunoglobulin heavy variable 14-2 [Source:MGI Symbol;Acc:MGI:4439607]	Ighv14-2	IG_V_gene	ensembl_havana
ENSMUSG00000076672	6.79824	2.45276e-11	immunoglobulin heavy variable 3-6 [Source:MGI Symbol;Acc:MGI:4439856]	Ighv3-6	IG_V_gene	ensembl_havana
ENSMUSG00000035385	6.7664	1.62875e-18	chemokine (C-C motif) ligand 2 [Source:MGI Symbol;Acc:MGI:98259]	Ccl2	protein_coding	ensembl_havana
ENSMUSG00000048758	6.69105	4.94887e-15	ribosomal protein L29 [Source:MGI Symbol;Acc:MGI:99687]	Rpl29	protein_coding	ensembl_havana
ENSMUSG00000076577	6.61465	4.298e-10	immunoglobulin kappa chain variable 8-30 [Source:MGI Symbol;Acc:MGI:3642250]	Igkv8-30	IG_LV_gene	ensembl
ENSMUSG00000063193	6.60992	0.000300867	CD300 antigen like family member B [Source:MGI Symbol;Acc:MGI:2685099]	Cd300lb	protein_coding	havana
ENSMUSG00000076556	6.55902	4.32381e-11	immunoglobulin kappa variable 4-57 [Source:MGI Symbol;Acc:MGI:2685035]	Igkv4-57	IG_LV_gene	ensembl
ENSMUSG00000076937	6.54896	2.86253e-09	immunoglobulin lambda constant 2 [Source:MGI Symbol;Acc:MGI:99547]	Iglc2	protein_coding	ensembl
ENSMUSG00000035186	6.47616	8.15293e-20	ubiquitin D [Source:MGI Symbol;Acc:MGI:1344410]	Ubd	protein_coding	ensembl_havana
ENSMUSG00000030144	6.43926	0.00050807	C-type lectin domain family 4, member d [Source:MGI Symbol;Acc:MGI:1298389]	Clec4d	protein_coding	ensembl
ENSMUSG00000040026	6.37085	0.000699978	serum amyloid A 3 [Source:MGI Symbol;Acc:MGI:98223]	Saa3	protein_coding	ensembl
ENSMUSG00000022126	6.37085	0.000699978	immunoresponsive gene 1 [Source:MGI Symbol;Acc:MGI:103206]	Irg1	protein_coding	ensembl_havana
ENSMUSG00000026981	6.35417	3.56096e-09	interleukin 1 receptor antagonist [Source:MGI Symbol;Acc:MGI:96547]	Il1rn	protein_coding	ensembl_havana
ENSMUSG00000051839	6.35029	3.43126e-06	glycophorin A [Source:MGI Symbol;Acc:MGI:95880]	Gypa	protein_coding	ensembl
ENSMUSG00000094335	6.31248	2.67369e-14	immunoglobulin kappa variable 1-117 [Source:MGI Symbol;Acc:MGI:4439721]	Igkv1-117	IG_LV_gene	ensembl
ENSMUSG00000061947	6.17727	9.33083e-45	serine (or cysteine) peptidase inhibitor, clade A (alpha-1 antiproteinase, antitrypsin), member 10 [Source:MGI Symbol;Acc:MGI:2667725]	Serpina10	protein_coding	ensembl_havana
ENSMUSG00000074934	6.08476	2.19474e-30	gremlin 1 [Source:MGI Symbol;Acc:MGI:1344337]	Grem1	protein_coding	ensembl_havana
ENSMUSG00000094062	6.06541	2.00999e-07
ENSMUSG00000028644	5.97786	8.59322e-05	erythroblast membrane-associated protein [Source:MGI Symbol;Acc:MGI:1349816]	Ermap	protein_coding	ensembl_havana
ENSMUSG00000000628	5.94835	2.91486e-16	hexokinase 2 [Source:MGI Symbol;Acc:MGI:1315197]	Hk2	protein_coding	ensembl_havana
ENSMUSG00000030142	5.945	0.0050167	C-type lectin domain family 4, member e [Source:MGI Symbol;Acc:MGI:1861232]	Clec4e	protein_coding	ensembl_havana
ENSMUSG00000093809	5.93892	0.00508865
ENSMUSG00000022367	5.92587	0.00582809	hyaluronan synthase 2 [Source:MGI Symbol;Acc:MGI:107821]	Has2	protein_coding	ensembl_havana
ENSMUSG00000094006	5.80587	0.000402152	immunoglobulin kappa variable 4-59 [Source:MGI Symbol;Acc:MGI:3646808]	Igkv4-59	IG_LV_gene	ensembl
ENSMUSG00000046031	5.78047	0.00770722	family with sequence similarity 26, member F [Source:MGI Symbol;Acc:MGI:2443082]	Fam26f	protein_coding	ensembl
ENSMUSG00000060188	5.76797	9.33504e-08	chemokine (C-X-C motif) ligand 17 [Source:MGI Symbol;Acc:MGI:2387642]	Cxcl17	protein_coding	ensembl
ENSMUSG00000096805	5.65562	0.000121446	immunoglobulin heavy variable 9-1 [Source:MGI Symbol;Acc:MGI:4439911]	Ighv9-1	IG_V_gene	ensembl_havana
ENSMUSG00000076617	5.59666	1.69765e-36	immunoglobulin heavy constant mu [Source:MGI Symbol;Acc:MGI:96448]	Ighm	IG_C_gene	ensembl_havana
ENSMUSG00000029380	5.51847	8.56207e-13	chemokine (C-X-C motif) ligand 1 [Source:MGI Symbol;Acc:MGI:108068]	Cxcl1	protein_coding	ensembl_havana
ENSMUSG00000024353	5.51369	1.16601e-08	marginal zone B and B1 cell-specific protein 1 [Source:MGI Symbol;Acc:MGI:1917066]	Mzb1	protein_coding	ensembl
ENSMUSG00000018865	5.50956	8.59893e-07	sulfotransferase family 4A, member 1 [Source:MGI Symbol;Acc:MGI:1888971]	Sult4a1	protein_coding	ensembl
ENSMUSG00000076652	5.50222	2.17359e-06	immunoglobulin heavy variable 7-3 [Source:MGI Symbol;Acc:MGI:4439766]	Ighv7-3	IG_V_gene	ensembl_havana
ENSMUSG00000007888	5.43105	1.02879e-06	cytokine receptor-like factor 1 [Source:MGI Symbol;Acc:MGI:1340030]	Crlf1	protein_coding	ensembl_havana
ENSMUSG00000009185	5.41452	3.51818e-07	chemokine (C-C motif) ligand 8 [Source:MGI Symbol;Acc:MGI:101878]	Ccl8	protein_coding	ensembl_havana
ENSMUSG00000056553	5.3825	6.17832e-07	protein tyrosine phosphatase, receptor type, N polypeptide 2 [Source:MGI Symbol;Acc:MGI:107418]	Ptprn2	protein_coding	ensembl_havana
ENSMUSG00000029816	5.35649	6.12389e-09	glycoprotein (transmembrane) nmb [Source:MGI Symbol;Acc:MGI:1934765]	Gpnmb	protein_coding	ensembl
ENSMUSG00000093843	5.31581	3.18946e-12	predicted gene, 25939 [Source:MGI Symbol;Acc:MGI:5455716]	Gm25939	snRNA	ensembl
ENSMUSG00000078616	5.31246	0.032915	tripartite motif-containing 30C [Source:MGI Symbol;Acc:MGI:4821257]	Trim30c	protein_coding	havana
ENSMUSG00000026390	5.30292	0.035866	macrophage receptor with collagenous structure [Source:MGI Symbol;Acc:MGI:1309998]	Marco	protein_coding	ensembl_havana
ENSMUSG00000002992	5.28905	3.8725e-05	apolipoprotein C-II [Source:MGI Symbol;Acc:MGI:88054]	Apoc2	protein_coding	ensembl_havana
ENSMUSG00000027962	5.21245	3.10128e-14	vascular cell adhesion molecule 1 [Source:MGI Symbol;Acc:MGI:98926]	Vcam1	protein_coding	ensembl
ENSMUSG00000033860	5.21201	5.35891e-38	fibrinogen gamma chain [Source:MGI Symbol;Acc:MGI:95526]	Fgg	protein_coding	ensembl_havana
ENSMUSG00000005087	5.15632	1.81162e-26	CD44 antigen [Source:MGI Symbol;Acc:MGI:88338]	Cd44	protein_coding	ensembl_havana
ENSMUSG00000027875	5.1396	7.17067e-14	3-hydroxy-3-methylglutaryl-Coenzyme A synthase 2 [Source:MGI Symbol;Acc:MGI:101939]	Hmgcs2	protein_coding	ensembl_havana
ENSMUSG00000079620	5.12385	1.06176e-15	mucin 4 [Source:MGI Symbol;Acc:MGI:2153525]	Muc4	protein_coding	ensembl_havana
ENSMUSG00000076615	5.10866	5.47676e-05	Immunoglobulin heavy constant gamma 3 [Source:MGI Symbol;Acc:MGI:2144790]	Ighg3	IG_C_gene	ensembl_havana
ENSMUSG00000031543	5.06313	0.000116979	ankyrin 1, erythroid [Source:MGI Symbol;Acc:MGI:88024]	Ank1	protein_coding	ensembl_havana
ENSMUSG00000025475	5.00746	1.32489e-07	G protein-coupled receptor 123 [Source:MGI Symbol;Acc:MGI:1277167]	Gpr123	protein_coding	ensembl_havana
ENSMUSG00000035352	4.98143	3.07382e-05	chemokine (C-C motif) ligand 12 [Source:MGI Symbol;Acc:MGI:108224]	Ccl12	protein_coding	ensembl_havana
ENSMUSG00000002020	4.9657	8.62047e-18	latent transforming growth factor beta binding protein 2 [Source:MGI Symbol;Acc:MGI:99502]	Ltbp2	protein_coding	ensembl_havana
ENSMUSG00000073400	4.94668	0.00103097	tripartite motif-containing 10 [Source:MGI Symbol;Acc:MGI:1338757]	Trim10	protein_coding	ensembl_havana
ENSMUSG00000089929	4.92305	7.52032e-05	B cell leukemia/lymphoma 2 related protein A1b [Source:MGI Symbol;Acc:MGI:1278326]	Bcl2a1b	protein_coding	ensembl_havana
ENSMUSG00000026628	4.8793	5.50525e-14	activating transcription factor 3 [Source:MGI Symbol;Acc:MGI:109384]	Atf3	protein_coding	ensembl_havana
ENSMUSG00000025473	4.81762	8.70394e-11	a disintegrin and metallopeptidase domain 8 [Source:MGI Symbol;Acc:MGI:107825]	Adam8	protein_coding	ensembl_havana
ENSMUSG00000035373	4.80535	9.86476e-06	chemokine (C-C motif) ligand 7 [Source:MGI Symbol;Acc:MGI:99512]	Ccl7	protein_coding	ensembl_havana
ENSMUSG00000079563	4.79668	4.48959e-05	peptidoglycan recognition protein 2 [Source:MGI Symbol;Acc:MGI:1928099]	Pglyrp2	protein_coding	ensembl
ENSMUSG00000074417	4.78992	4.83872e-05	predicted gene 14548 [Source:MGI Symbol;Acc:MGI:3709645]	Gm14548	protein_coding	havana
ENSMUSG00000035580	4.74873	0.000357462	potassium voltage-gated channel, subfamily H (eag-related), member 8 [Source:MGI Symbol;Acc:MGI:2445160]	Kcnh8	protein_coding	ensembl_havana
ENSMUSG00000036422	4.7046	6.51604e-08	protocadherin 8 [Source:MGI Symbol;Acc:MGI:1306800]	Pcdh8	protein_coding	ensembl_havana
ENSMUSG00000034394	4.68398	1.29455e-09	leukemia inhibitory factor [Source:MGI Symbol;Acc:MGI:96787]	Lif	protein_coding	ensembl_havana
ENSMUSG00000043557	4.61878	7.91412e-06	MAM domain containing glycosylphosphatidylinositol anchor 1 [Source:MGI Symbol;Acc:MGI:1922012]	Mdga1	protein_coding	ensembl_havana
ENSMUSG00000000567	4.6096	5.89069e-08	SRY (sex determining region Y)-box 9 [Source:MGI Symbol;Acc:MGI:98371]	Sox9	protein_coding	ensembl_havana
ENSMUSG00000026532	4.60671	1.70241e-05	spectrin alpha, erythrocytic 1 [Source:MGI Symbol;Acc:MGI:98385]	Spta1	protein_coding	ensembl_havana
ENSMUSG00000038147	4.54491	4.16697e-14	CD84 antigen [Source:MGI Symbol;Acc:MGI:1336885]	Cd84	protein_coding	ensembl_havana
ENSMUSG00000097768	4.52933	9.68657e-06	RIKEN cDNA 2310043M15 gene [Source:MGI Symbol;Acc:MGI:1919180]	2310043M15Rik	lincRNA	ensembl
ENSMUSG00000008318	4.45716	0.000334267	RELT tumor necrosis factor receptor [Source:MGI Symbol;Acc:MGI:2443373]	Relt	protein_coding	ensembl_havana
ENSMUSG00000040498	4.43417	6.56172e-05	immunoglobulin superfamily, member 23 [Source:MGI Symbol;Acc:MGI:1917330]	Igsf23	protein_coding	ensembl
ENSMUSG00000040405	4.42316	0.0012787	hepatitis A virus cellular receptor 1 [Source:MGI Symbol;Acc:MGI:2159680]	Havcr1	protein_coding	ensembl_havana
ENSMUSG00000034792	4.41134	0.000332277	guanine nucleotide binding protein, alpha 15 [Source:MGI Symbol;Acc:MGI:95770]	Gna15	protein_coding	ensembl_havana
ENSMUSG00000024803	4.40227	4.09276e-13	ankyrin repeat domain 1 (cardiac muscle) [Source:MGI Symbol;Acc:MGI:1097717]	Ankrd1	protein_coding	ensembl
ENSMUSG00000010435	4.37875	0.00108616	sperm acrosome associated 7 [Source:MGI Symbol;Acc:MGI:1925884]	Spaca7	protein_coding	ensembl
ENSMUSG00000038508	4.33907	2.61631e-12	growth differentiation factor 15 [Source:MGI Symbol;Acc:MGI:1346047]	Gdf15	protein_coding	ensembl_havana
ENSMUSG00000049148	4.33571	1.42539e-07	phosphatidylinositol-specific phospholipase C, X domain containing 3 [Source:MGI Symbol;Acc:MGI:2442605]	Plcxd3	protein_coding	ensembl_havana
ENSMUSG00000021250	4.31419	3.49768e-10	FBJ osteosarcoma oncogene [Source:MGI Symbol;Acc:MGI:95574]	Fos	protein_coding	ensembl_havana
ENSMUSG00000043613	4.2861	0.000112532	matrix metallopeptidase 3 [Source:MGI Symbol;Acc:MGI:97010]	Mmp3	protein_coding	ensembl
ENSMUSG00000073490	4.27933	2.77038e-08	expressed sequence AI607873 [Source:MGI Symbol;Acc:MGI:2138302]	AI607873	protein_coding	ensembl_havana
ENSMUSG00000060183	4.26493	6.71747e-06	chemokine (C-X-C motif) ligand 11 [Source:MGI Symbol;Acc:MGI:1860203]	Cxcl11	polymorphic_pseudogene	ensembl_havana
ENSMUSG00000079298	4.24139	7.85693e-05	killer cell lectin-like receptor subfamily B member 1B [Source:MGI Symbol;Acc:MGI:107539]	Klrb1b	protein_coding	ensembl_havana
ENSMUSG00000029866	4.23962	0.00501414	Kell blood group [Source:MGI Symbol;Acc:MGI:1346053]	Kel	protein_coding	ensembl_havana
ENSMUSG00000008845	4.218	5.15368e-08	CD163 antigen [Source:MGI Symbol;Acc:MGI:2135946]	Cd163	protein_coding	ensembl
ENSMUSG00000019122	4.16479	2.16247e-13	chemokine (C-C motif) ligand 9 [Source:MGI Symbol;Acc:MGI:104533]	Ccl9	protein_coding	ensembl_havana
ENSMUSG00000045322	4.16386	0.000127029	toll-like receptor 9 [Source:MGI Symbol;Acc:MGI:1932389]	Tlr9	protein_coding	ensembl_havana
ENSMUSG00000031779	4.15274	0.00217182	chemokine (C-C motif) ligand 22 [Source:MGI Symbol;Acc:MGI:1306779]	Ccl22	protein_coding	ensembl_havana
ENSMUSG00000034855	4.15156	2.8136e-10	chemokine (C-X-C motif) ligand 10 [Source:MGI Symbol;Acc:MGI:1352450]	Cxcl10	protein_coding	ensembl_havana
ENSMUSG00000028362	4.09603	0.000314902	tumor necrosis factor (ligand) superfamily, member 8 [Source:MGI Symbol;Acc:MGI:88328]	Tnfsf8	protein_coding	ensembl_havana
ENSMUSG00000039252	4.07495	4.62007e-12	leucine-rich repeat LGI family, member 2 [Source:MGI Symbol;Acc:MGI:2180196]	Lgi2	protein_coding	ensembl
ENSMUSG00000016283	4.06361	1.67006e-05	histocompatibility 2, M region locus 2 [Source:MGI Symbol;Acc:MGI:95914]	H2-M2	protein_coding	ensembl_havana
ENSMUSG00000021356	4.06278	1.76701e-10	interferon regulatory factor 4 [Source:MGI Symbol;Acc:MGI:1096873]	Irf4	protein_coding	ensembl_havana
ENSMUSG00000020159	4.05928	3.57907e-07	gamma-aminobutyric acid (GABA) A receptor, pi [Source:MGI Symbol;Acc:MGI:2387597]	Gabrp	protein_coding	ensembl_havana
ENSMUSG00000087312	4.02648	0.00158999	predicted gene 13833 [Source:MGI Symbol;Acc:MGI:3650920]	Gm13833	lincRNA	havana
ENSMUSG00000034463	4.02094	1.38438e-07	scavenger receptor class A, member 3 [Source:MGI Symbol;Acc:MGI:2444418]	Scara3	protein_coding	ensembl
ENSMUSG00000037411	3.98913	3.71414e-14	serine (or cysteine) peptidase inhibitor, clade E, member 1 [Source:MGI Symbol;Acc:MGI:97608]	Serpine1	protein_coding	ensembl
ENSMUSG00000025964	3.97264	5.62204e-07	a disintegrin and metallopeptidase domain 23 [Source:MGI Symbol;Acc:MGI:1345162]	Adam23	protein_coding	ensembl_havana
ENSMUSG00000053113	3.96293	2.85104e-23	suppressor of cytokine signaling 3 [Source:MGI Symbol;Acc:MGI:1201791]	Socs3	protein_coding	ensembl_havana
ENSMUSG00000053024	3.94668	0.00424482	contactin 2 [Source:MGI Symbol;Acc:MGI:104518]	Cntn2	protein_coding	ensembl_havana
ENSMUSG00000061780	3.93679	1.12526e-09	complement factor D (adipsin) [Source:MGI Symbol;Acc:MGI:87931]	Cfd	protein_coding	ensembl
ENSMUSG00000003882	3.91595	9.68657e-06	interleukin 7 receptor [Source:MGI Symbol;Acc:MGI:96562]	Il7r	protein_coding	ensembl
ENSMUSG00000024672	3.88802	1.61707e-07	membrane-spanning 4-domains, subfamily A, member 7 [Source:MGI Symbol;Acc:MGI:1918846]	Ms4a7	protein_coding	ensembl_havana
ENSMUSG00000034353	3.86986	0.000762103	receptor (calcitonin) activity modifying protein 1 [Source:MGI Symbol;Acc:MGI:1858418]	Ramp1	protein_coding	ensembl_havana
ENSMUSG00000076677	3.86609	7.40889e-06	immunoglobulin heavy variable 6-3 [Source:MGI Symbol;Acc:MGI:4439854]	Ighv6-3	IG_V_gene	ensembl_havana
ENSMUSG00000056529	3.83386	3.96404e-08	platelet-activating factor receptor [Source:MGI Symbol;Acc:MGI:106066]	Ptafr	protein_coding	ensembl_havana
ENSMUSG00000027995	3.82952	1.55959e-09	toll-like receptor 2 [Source:MGI Symbol;Acc:MGI:1346060]	Tlr2	protein_coding	ensembl_havana
ENSMUSG00000000049	3.82717	5.17107e-10	apolipoprotein H [Source:MGI Symbol;Acc:MGI:88058]	Apoh	protein_coding	ensembl_havana
ENSMUSG00000073418	3.82701	7.14759e-21	complement component 4B (Chido blood group) [Source:MGI Symbol;Acc:MGI:88228]	C4b	protein_coding	ensembl_havana
ENSMUSG00000040600	3.82578	0.000634086	EPS8-like 3 [Source:MGI Symbol;Acc:MGI:2139743]	Eps8l3	protein_coding	ensembl
ENSMUSG00000087364	3.80367	1.41151e-05	predicted gene 13398 [Source:MGI Symbol;Acc:MGI:3652315]	Gm13398	antisense	havana
ENSMUSG00000015947	3.79927	2.29417e-05	Fc receptor, IgG, high affinity I [Source:MGI Symbol;Acc:MGI:95498]	Fcgr1	protein_coding	ensembl
ENSMUSG00000054958	3.78957	6.51604e-08	5'-nucleotidase, cytosolic IA [Source:MGI Symbol;Acc:MGI:2155700]	Nt5c1a	protein_coding	ensembl_havana
ENSMUSG00000027322	3.78925	4.70541e-07	sialic acid binding Ig-like lectin 1, sialoadhesin [Source:MGI Symbol;Acc:MGI:99668]	Siglec1	protein_coding	ensembl_havana
ENSMUSG00000029223	3.78912	4.20091e-06	ubiquitin carboxy-terminal hydrolase L1 [Source:MGI Symbol;Acc:MGI:103149]	Uchl1	protein_coding	ensembl_havana
ENSMUSG00000078606	3.7751	1.22267e-05	predicted gene 4070 [Source:MGI Symbol;Acc:MGI:3782245]	Gm4070	protein_coding	ensembl_havana
ENSMUSG00000020399	3.7745	0.000374962	hepatitis A virus cellular receptor 2 [Source:MGI Symbol;Acc:MGI:2159682]	Havcr2	protein_coding	ensembl_havana
ENSMUSG00000037239	3.75827	0.00295373	sprouty-related, EVH1 domain containing 3 [Source:MGI Symbol;Acc:MGI:2142186]	Spred3	protein_coding	ensembl_havana
ENSMUSG00000015852	3.75678	0.000291359	Fc receptor-like S, scavenger receptor [Source:MGI Symbol;Acc:MGI:1933397]	Fcrls	protein_coding	ensembl_havana
ENSMUSG00000026475	3.74698	7.42713e-05	regulator of G-protein signaling 16 [Source:MGI Symbol;Acc:MGI:108407]	Rgs16	protein_coding	ensembl_havana
ENSMUSG00000030278	3.72793	1.6996e-05	cell death-inducing DFFA-like effector c [Source:MGI Symbol;Acc:MGI:95585]	Cidec	protein_coding	ensembl_havana
ENSMUSG00000000318	3.72545	0.00179662	C-type lectin domain family 10, member A [Source:MGI Symbol;Acc:MGI:96975]	Clec10a	protein_coding	ensembl_havana
ENSMUSG00000037731	3.71582	2.28854e-07	thymocyte selection associated family member 2 [Source:MGI Symbol;Acc:MGI:2446213]	Themis2	protein_coding	ensembl_havana
ENSMUSG00000037035	3.71291	5.14187e-08	inhibin beta-B [Source:MGI Symbol;Acc:MGI:96571]	Inhbb	protein_coding	ensembl_havana
ENSMUSG00000028001	3.70666	3.14638e-23	fibrinogen alpha chain [Source:MGI Symbol;Acc:MGI:1316726]	Fga	protein_coding	ensembl_havana
ENSMUSG00000035692	3.70381	0.000531405	ISG15 ubiquitin-like modifier [Source:MGI Symbol;Acc:MGI:1855694]	Isg15	protein_coding	ensembl
ENSMUSG00000047798	3.69081	0.00883265	CD300 antigen like family member F [Source:MGI Symbol;Acc:MGI:2442359]	Cd300lf	protein_coding	ensembl_havana
ENSMUSG00000004609	3.67962	1.66306e-06	CD33 antigen [Source:MGI Symbol;Acc:MGI:99440]	Cd33	protein_coding	ensembl
ENSMUSG00000025876	3.67848	0.0103211	unc-5 homolog A (C. elegans) [Source:MGI Symbol;Acc:MGI:894682]	Unc5a	protein_coding	ensembl_havana
ENSMUSG00000030745	3.67218	0.000225522	interleukin 21 receptor [Source:MGI Symbol;Acc:MGI:1890475]	Il21r	protein_coding	ensembl
ENSMUSG00000042476	3.65572	0.0145096	ATP-binding cassette, sub-family B (MDR/TAP), member 4 [Source:MGI Symbol;Acc:MGI:97569]	Abcb4	protein_coding	ensembl
ENSMUSG00000051439	3.65187	5.77023e-16	CD14 antigen [Source:MGI Symbol;Acc:MGI:88318]	Cd14	protein_coding	ensembl
ENSMUSG00000037852	3.64457	4.83433e-15	carboxypeptidase E [Source:MGI Symbol;Acc:MGI:101932]	Cpe	protein_coding	ensembl
ENSMUSG00000038179	3.64315	0.000744855	SLAM family member 7 [Source:MGI Symbol;Acc:MGI:1922595]	Slamf7	protein_coding	ensembl_havana
ENSMUSG00000068246	3.62994	0.00561902	apolipoprotein L 9b [Source:MGI Symbol;Acc:MGI:1919148]	Apol9b	protein_coding	ensembl
ENSMUSG00000041481	3.62975	1.62207e-10	serine (or cysteine) peptidase inhibitor, clade A, member 3G [Source:MGI Symbol;Acc:MGI:105046]	Serpina3g	protein_coding	havana
ENSMUSG00000046093	3.62814	4.27677e-09	hippocalcin-like 4 [Source:MGI Symbol;Acc:MGI:2157521]	Hpcal4	protein_coding	ensembl_havana
ENSMUSG00000032661	3.61572	0.0082271	2'-5' oligoadenylate synthetase 3 [Source:MGI Symbol;Acc:MGI:2180850]	Oas3	protein_coding	ensembl_havana
ENSMUSG00000022878	3.60323	0.000208665	adiponectin, C1Q and collagen domain containing [Source:MGI Symbol;Acc:MGI:106675]	Adipoq	protein_coding	ensembl_havana
ENSMUSG00000036362	3.602	4.07612e-05	purinergic receptor P2Y, G-protein coupled 13 [Source:MGI Symbol;Acc:MGI:1921441]	P2ry13	protein_coding	ensembl
ENSMUSG00000024610	3.59507	1.80504e-18	CD74 antigen (invariant polypeptide of major histocompatibility complex, class II antigen-associated) [Source:MGI Symbol;Acc:MGI:96534]	Cd74	protein_coding	ensembl
ENSMUSG00000020676	3.59315	0.0171032	chemokine (C-C motif) ligand 11 [Source:MGI Symbol;Acc:MGI:103576]	Ccl11	protein_coding	ensembl_havana
ENSMUSG00000030263	3.58315	9.11253e-08	lymphoid-restricted membrane protein [Source:MGI Symbol;Acc:MGI:108424]	Lrmp	protein_coding	ensembl_havana
ENSMUSG00000072812	3.58135	0.000158738	AHNAK nucleoprotein 2 [Source:MGI Symbol;Acc:MGI:2144831]	Ahnak2	protein_coding	ensembl_havana
ENSMUSG00000028262	3.57907	2.61631e-12	chloride channel calcium activated 2 [Source:MGI Symbol;Acc:MGI:1931471]	Clca2	protein_coding	ensembl_havana
ENSMUSG00000073421	3.5786	7.58562e-23	histocompatibility 2, class II antigen A, beta 1 [Source:MGI Symbol;Acc:MGI:103070]	H2-Ab1	protein_coding	ensembl_havana
ENSMUSG00000028195	3.57578	8.86952e-14	cysteine rich protein 61 [Source:MGI Symbol;Acc:MGI:88613]	Cyr61	protein_coding	ensembl
ENSMUSG00000024401	3.56959	6.79837e-05	tumor necrosis factor [Source:MGI Symbol;Acc:MGI:104798]	Tnf	protein_coding	ensembl_havana
ENSMUSG00000036594	3.5614	5.18183e-23	histocompatibility 2, class II antigen A, alpha [Source:MGI Symbol;Acc:MGI:95895]	H2-Aa	protein_coding	ensembl_havana
ENSMUSG00000022584	3.55967	5.81939e-05	lymphocyte antigen 6 complex, locus C2 [Source:MGI Symbol;Acc:MGI:3712069]	Ly6c2	protein_coding	ensembl_havana
ENSMUSG00000029811	3.55297	1.35345e-21	amine oxidase, copper-containing 1 [Source:MGI Symbol;Acc:MGI:1923757]	Aoc1	protein_coding	ensembl_havana
ENSMUSG00000022548	3.5411	4.59254e-05	apolipoprotein D [Source:MGI Symbol;Acc:MGI:88056]	Apod	protein_coding	ensembl_havana
ENSMUSG00000045502	3.53914	0.0170059	hydroxycarboxylic acid receptor 2 [Source:MGI Symbol;Acc:MGI:1933383]	Hcar2	protein_coding	ensembl
ENSMUSG00000029868	3.50756	1.88202e-09	transient receptor potential cation channel, subfamily V, member 6 [Source:MGI Symbol;Acc:MGI:1927259]	Trpv6	protein_coding	ensembl_havana
ENSMUSG00000035095	3.50453	8.7619e-06	family with sequence similarity 167, member A [Source:MGI Symbol;Acc:MGI:3606565]	Fam167a	protein_coding	ensembl_havana
ENSMUSG00000049037	3.50402	0.000109285	C-type lectin domain family 4, member a1 [Source:MGI Symbol;Acc:MGI:3036291]	Clec4a1	protein_coding	ensembl_havana
ENSMUSG00000040663	3.50356	8.85335e-09	cardiotrophin-like cytokine factor 1 [Source:MGI Symbol;Acc:MGI:1930088]	Clcf1	protein_coding	ensembl_havana
ENSMUSG00000024670	3.50282	0.00420228	CD6 antigen [Source:MGI Symbol;Acc:MGI:103566]	Cd6	protein_coding	ensembl_havana
ENSMUSG00000023078	3.50217	6.63831e-07	chemokine (C-X-C motif) ligand 13 [Source:MGI Symbol;Acc:MGI:1888499]	Cxcl13	protein_coding	ensembl
ENSMUSG00000024677	3.4919	9.43681e-09	membrane-spanning 4-domains, subfamily A, member 6B [Source:MGI Symbol;Acc:MGI:1917024]	Ms4a6b	protein_coding	ensembl_havana
ENSMUSG00000070501	3.48535	0.0224286	cDNA sequence BC094916 [Source:MGI Symbol;Acc:MGI:3584522]	BC094916	protein_coding	ensembl_havana
ENSMUSG00000050600	3.47724	0.00581296	zinc finger protein 831 [Source:MGI Symbol;Acc:MGI:3641861]	Zfp831	protein_coding	ensembl_havana
ENSMUSG00000035041	3.4738	0.0215108	cAMP responsive element binding protein 3-like 3 [Source:MGI Symbol;Acc:MGI:2384786]	Creb3l3	protein_coding	ensembl_havana
ENSMUSG00000023274	3.47316	7.64889e-06	CD4 antigen [Source:MGI Symbol;Acc:MGI:88335]	Cd4	protein_coding	ensembl_havana
ENSMUSG00000030074	3.44891	0.000125831	glucoside xylosyltransferase 2 [Source:MGI Symbol;Acc:MGI:2682940]	Gxylt2	protein_coding	ensembl_havana
ENSMUSG00000058794	3.44889	0.00510646	nuclear factor, erythroid derived 2 [Source:MGI Symbol;Acc:MGI:97308]	Nfe2	protein_coding	ensembl_havana
ENSMUSG00000060487	3.44482	5.52072e-08	sterile alpha motif domain containing 5 [Source:MGI Symbol;Acc:MGI:2444815]	Samd5	protein_coding	ensembl_havana
ENSMUSG00000024673	3.43828	1.69332e-05	membrane-spanning 4-domains, subfamily A, member 1 [Source:MGI Symbol;Acc:MGI:88321]	Ms4a1	protein_coding	ensembl_havana
ENSMUSG00000038418	3.42124	8.96792e-09	early growth response 1 [Source:MGI Symbol;Acc:MGI:95295]	Egr1	protein_coding	ensembl_havana
ENSMUSG00000022181	3.42017	0.000384144	complement component 6 [Source:MGI Symbol;Acc:MGI:88233]	C6	protein_coding	ensembl_havana
ENSMUSG00000052353	3.41029	1.03361e-05	cell migration inducing protein, hyaluronan binding [Source:MGI Symbol;Acc:MGI:2443629]	Cemip	protein_coding	ensembl_havana
ENSMUSG00000030786	3.40865	3.3495e-11	integrin alpha M [Source:MGI Symbol;Acc:MGI:96607]	Itgam	protein_coding	ensembl_havana
ENSMUSG00000026358	3.40179	0.00370466	regulator of G-protein signaling 1 [Source:MGI Symbol;Acc:MGI:1354694]	Rgs1	protein_coding	ensembl_havana
ENSMUSG00000022780	3.39942	0.000332277	antigen p97 (melanoma associated) identified by monoclonal antibodies 133.2 and 96.5 [Source:MGI Symbol;Acc:MGI:1353421]	Mfi2	protein_coding	ensembl
ENSMUSG00000040552	3.39726	1.32761e-07	complement component 3a receptor 1 [Source:MGI Symbol;Acc:MGI:1097680]	C3ar1	protein_coding	ensembl_havana
ENSMUSG00000090440	3.37968	0.00266376	predicted gene 9732 [Source:MGI Symbol;Acc:MGI:3796514]	Gm9732	protein_coding	havana
ENSMUSG00000039956	3.37584	0.00681426	melanocortin 2 receptor accessory protein [Source:MGI Symbol;Acc:MGI:1924287]	Mrap	protein_coding	ensembl_havana
ENSMUSG00000003617	3.36371	1.21988e-11	ceruloplasmin [Source:MGI Symbol;Acc:MGI:88476]	Cp	protein_coding	ensembl_havana
ENSMUSG00000037887	3.35356	1.08809e-07	dual specificity phosphatase 8 [Source:MGI Symbol;Acc:MGI:106626]	Dusp8	protein_coding	ensembl_havana
ENSMUSG00000009356	3.35195	0.000385906	lactoperoxidase [Source:MGI Symbol;Acc:MGI:1923363]	Lpo	protein_coding	ensembl_havana
ENSMUSG00000061540	3.34552	0.0102643	orosomucoid 2 [Source:MGI Symbol;Acc:MGI:97444]	Orm2	protein_coding	ensembl_havana
ENSMUSG00000049892	3.33781	1.44988e-08	RAS, dexamethasone-induced 1 [Source:MGI Symbol;Acc:MGI:1270848]	Rasd1	protein_coding	ensembl_havana
ENSMUSG00000079227	3.3344	4.50388e-06	chemokine (C-C motif) receptor 5 [Source:MGI Symbol;Acc:MGI:107182]	Ccr5	protein_coding	ensembl_havana		lgFC<0.01
ENSMUSG00000037868	3.32566	0.00151436	early growth response 2 [Source:MGI Symbol;Acc:MGI:95296]	Egr2	protein_coding	ensembl_havana
ENSMUSG00000028581	3.32542	1.28467e-10	lysosomal-associated protein transmembrane 5 [Source:MGI Symbol;Acc:MGI:108046]	Laptm5	protein_coding	ensembl_havana
ENSMUSG00000030156	3.31828	0.0364849	CD69 antigen [Source:MGI Symbol;Acc:MGI:88343]	Cd69	protein_coding	ensembl
ENSMUSG00000029304	3.30039	1.20943e-11	secreted phosphoprotein 1 [Source:MGI Symbol;Acc:MGI:98389]	Spp1	protein_coding	ensembl_havana
ENSMUSG00000023034	3.29663	5.53803e-06	nuclear receptor subfamily 4, group A, member 1 [Source:MGI Symbol;Acc:MGI:1352454]	Nr4a1	protein_coding	ensembl
ENSMUSG00000026167	3.29535	0.00013647	wingless-type MMTV integration site family, member 10A [Source:MGI Symbol;Acc:MGI:108071]	Wnt10a	protein_coding	ensembl_havana
ENSMUSG00000074677	3.28605	0.016446	signal-regulatory protein beta 1C [Source:MGI Symbol;Acc:MGI:3807521]	Sirpb1c	protein_coding	ensembl_havana
ENSMUSG00000041827	3.27635	0.000123709	2'-5' oligoadenylate synthetase-like 1 [Source:MGI Symbol;Acc:MGI:2180849]	Oasl1	protein_coding	ensembl_havana
ENSMUSG00000022755	3.26141	0.0045637	G protein-coupled receptor 128 [Source:MGI Symbol;Acc:MGI:2441732]	Gpr128	protein_coding	ensembl_havana
ENSMUSG00000022952	3.25555	3.56407e-10	runt related transcription factor 1 [Source:MGI Symbol;Acc:MGI:99852]	Runx1	protein_coding	ensembl_havana
ENSMUSG00000066797	3.25488	0.00681426	zinc finger protein 648 [Source:MGI Symbol;Acc:MGI:2685049]	Zfp648	protein_coding	ensembl_havana
ENSMUSG00000087107	3.2509	3.56226e-05	expressed sequence AI662270 [Source:MGI Symbol;Acc:MGI:2144254]	AI662270	lincRNA	havana
ENSMUSG00000030798	3.24111	0.0194815	CD37 antigen [Source:MGI Symbol;Acc:MGI:88330]	Cd37	protein_coding	ensembl_havana
ENSMUSG00000054855	3.24039	1.47698e-05	Rho family GTPase 1 [Source:MGI Symbol;Acc:MGI:2444878]	Rnd1	protein_coding	ensembl_havana
ENSMUSG00000032690	3.23875	0.000105031	2'-5' oligoadenylate synthetase 2 [Source:MGI Symbol;Acc:MGI:2180852]	Oas2	protein_coding	ensembl_havana
ENSMUSG00000029088	3.23724	0.000135224	Kv channel interacting protein 4 [Source:MGI Symbol;Acc:MGI:1933131]	Kcnip4	protein_coding	ensembl_havana
ENSMUSG00000092274	3.22644	4.79571e-09	nuclear paraspeckle assembly transcript 1 (non-protein coding) [Source:MGI Symbol;Acc:MGI:1914211]	Neat1	lincRNA	havana
ENSMUSG00000034227	3.21995	1.03974e-05	forkhead box J1 [Source:MGI Symbol;Acc:MGI:1347474]	Foxj1	protein_coding	ensembl_havana
ENSMUSG00000024912	3.21993	0.00794222	fos-like antigen 1 [Source:MGI Symbol;Acc:MGI:107179]	Fosl1	protein_coding	ensembl
ENSMUSG00000056290	3.20882	0.000836586	membrane-spanning 4-domains, subfamily A, member 4B [Source:MGI Symbol;Acc:MGI:1913083]	Ms4a4b	protein_coding	ensembl_havana
ENSMUSG00000014602	3.20729	4.22444e-08	kinesin family member 1A [Source:MGI Symbol;Acc:MGI:108391]	Kif1a	protein_coding	ensembl_havana
ENSMUSG00000023067	3.20648	1.41253e-06	cyclin-dependent kinase inhibitor 1A (P21) [Source:MGI Symbol;Acc:MGI:104556]	Cdkn1a	protein_coding	ensembl_havana
ENSMUSG00000031750	3.2012	7.76665e-11	interleukin 34 [Source:MGI Symbol;Acc:MGI:1923777]	Il34	protein_coding	ensembl_havana
ENSMUSG00000038642	3.19755	8.58104e-24	cathepsin S [Source:MGI Symbol;Acc:MGI:107341]	Ctss	protein_coding	ensembl_havana
ENSMUSG00000078915	3.1967	6.3076e-08	heat shock protein 25, pseudogene 1 [Source:MGI Symbol;Acc:MGI:96241]	Hsp25-ps1	pseudogene	ensembl
ENSMUSG00000031963	3.19507	0.0183666	BMP-binding endothelial regulator [Source:MGI Symbol;Acc:MGI:1920480]	Bmper	protein_coding	ensembl
ENSMUSG00000022504	3.1923	4.19409e-14	class II transactivator [Source:MGI Symbol;Acc:MGI:108445]	Ciita	protein_coding	ensembl
ENSMUSG00000033831	3.18463	1.09866e-09	fibrinogen beta chain [Source:MGI Symbol;Acc:MGI:99501]	Fgb	protein_coding	ensembl_havana
ENSMUSG00000018507	3.17888	1.60017e-05	transient receptor potential cation channel, subfamily V, member 2 [Source:MGI Symbol;Acc:MGI:1341836]	Trpv2	protein_coding	ensembl_havana
ENSMUSG00000078763	3.17803	0.00494025	schlafen 1 [Source:MGI Symbol;Acc:MGI:1313259]	Slfn1	protein_coding	ensembl_havana
ENSMUSG00000083840	3.17464	3.25362e-22
ENSMUSG00000040183	3.17362	1.87292e-14	ankyrin repeat domain 6 [Source:MGI Symbol;Acc:MGI:2154278]	Ankrd6	protein_coding	ensembl_havana
ENSMUSG00000051998	3.1736	0.000136508	lymphocyte transmembrane adaptor 1 [Source:MGI Symbol;Acc:MGI:2443362]	Lax1	protein_coding	ensembl_havana
ENSMUSG00000018774	3.1696	9.45412e-07	CD68 antigen [Source:MGI Symbol;Acc:MGI:88342]	Cd68	protein_coding	ensembl_havana
ENSMUSG00000035042	3.1692	0.00160213	chemokine (C-C motif) ligand 5 [Source:MGI Symbol;Acc:MGI:98262]	Ccl5	protein_coding	ensembl_havana
ENSMUSG00000097136	3.16876	0.00112876	predicted gene, 26772 [Source:MGI Symbol;Acc:MGI:5477266]	Gm26772	lincRNA	ensembl
ENSMUSG00000073902	3.16658	1.56598e-06	predicted gene 1966 [Source:MGI Symbol;Acc:MGI:3584360]	Gm1966	unprocessed_pseudogene	havana
ENSMUSG00000056498	3.16309	8.17284e-05	transmembrane protein 154 [Source:MGI Symbol;Acc:MGI:2444725]	Tmem154	protein_coding	ensembl_havana
ENSMUSG00000079419	3.15762	1.66509e-08	membrane-spanning 4-domains, subfamily A, member 6C [Source:MGI Symbol;Acc:MGI:2385644]	Ms4a6c	protein_coding	ensembl_havana
ENSMUSG00000085068	3.15537	1.20178e-06	predicted gene 15895 [Source:MGI Symbol;Acc:MGI:3802071]	Gm15895	antisense	havana
ENSMUSG00000068606	3.14956	6.65901e-06	predicted gene 4841 [Source:MGI Symbol;Acc:MGI:3643814]	Gm4841	protein_coding	ensembl
ENSMUSG00000030742	3.1442	0.0130837	linker for activation of T cells [Source:MGI Symbol;Acc:MGI:1342293]	Lat	protein_coding	ensembl
ENSMUSG00000031506	3.14075	7.42713e-05	protein tyrosine phosphatase, non-receptor type 7 [Source:MGI Symbol;Acc:MGI:2156893]	Ptpn7	protein_coding	ensembl_havana
ENSMUSG00000046805	3.13895	1.2967e-23	macrophage expressed gene 1 [Source:MGI Symbol;Acc:MGI:1333743]	Mpeg1	protein_coding	ensembl
ENSMUSG00000086513	3.13853	6.12423e-05	RIKEN cDNA 9130208D14 gene [Source:MGI Symbol;Acc:MGI:1924950]	9130208D14Rik	unprocessed_pseudogene	havana
ENSMUSG00000000861	3.12615	0.00357809	B cell CLL/lymphoma 11A (zinc finger protein) [Source:MGI Symbol;Acc:MGI:106190]	Bcl11a	protein_coding	ensembl_havana
ENSMUSG00000024399	3.11979	0.000529957	lymphotoxin B [Source:MGI Symbol;Acc:MGI:104796]	Ltb	protein_coding	ensembl_havana
ENSMUSG00000020901	3.11921	4.10627e-05	phosphoinositide-3-kinase, regulatory subunit 5, p101 [Source:MGI Symbol;Acc:MGI:2443588]	Pik3r5	protein_coding	ensembl_havana
ENSMUSG00000050075	3.11821	0.0231756	G protein-coupled receptor 171 [Source:MGI Symbol;Acc:MGI:2442043]	Gpr171	protein_coding	ensembl
ENSMUSG00000018168	3.11753	6.12423e-05	IKAROS family zinc finger 3 [Source:MGI Symbol;Acc:MGI:1342542]	Ikzf3	protein_coding	ensembl_havana
ENSMUSG00000078612	3.11617	1.66153e-07	RIKEN cDNA 1700024P16 gene [Source:MGI Symbol;Acc:MGI:2685466]	1700024P16Rik	protein_coding	ensembl_havana
ENSMUSG00000025044	3.11434	7.56091e-07	macrophage scavenger receptor 1 [Source:MGI Symbol;Acc:MGI:98257]	Msr1	protein_coding	ensembl
ENSMUSG00000037095	3.11421	2.98343e-09	leucine-rich alpha-2-glycoprotein 1 [Source:MGI Symbol;Acc:MGI:1924155]	Lrg1	protein_coding	ensembl
ENSMUSG00000053063	3.11335	9.70043e-06	C-type lectin domain family 12, member a [Source:MGI Symbol;Acc:MGI:3040968]	Clec12a	protein_coding	ensembl_havana
ENSMUSG00000031762	3.11248	4.88274e-14	metallothionein 2 [Source:MGI Symbol;Acc:MGI:97172]	Mt2	protein_coding	ensembl
ENSMUSG00000047281	3.11072	9.13719e-09	stratifin [Source:MGI Symbol;Acc:MGI:1891831]	Sfn	protein_coding	ensembl_havana
ENSMUSG00000025498	3.10652	1.39663e-05	interferon regulatory factor 7 [Source:MGI Symbol;Acc:MGI:1859212]	Irf7	protein_coding	ensembl_havana
ENSMUSG00000053279	3.10301	2.15711e-12	aldehyde dehydrogenase family 1, subfamily A1 [Source:MGI Symbol;Acc:MGI:1353450]	Aldh1a1	protein_coding	ensembl_havana
ENSMUSG00000026069	3.09848	0.000821962	interleukin 1 receptor-like 1 [Source:MGI Symbol;Acc:MGI:98427]	Il1rl1	protein_coding	ensembl_havana
ENSMUSG00000053687	3.07699	0.000446652	dipeptidase 2 [Source:MGI Symbol;Acc:MGI:2442042]	Dpep2	protein_coding	ensembl_havana
ENSMUSG00000004552	3.07252	0.000289684	cathepsin E [Source:MGI Symbol;Acc:MGI:107361]	Ctse	protein_coding	ensembl_havana
ENSMUSG00000050751	3.07128	0.000373906	piggyBac transposable element derived 5 [Source:MGI Symbol;Acc:MGI:2429955]	Pgbd5	protein_coding	ensembl_havana
ENSMUSG00000022346	3.06033	1.51468e-05	myelocytomatosis oncogene [Source:MGI Symbol;Acc:MGI:97250]	Myc	protein_coding	ensembl_havana
ENSMUSG00000036492	3.05974	0.0150679	ring finger protein 39 [Source:MGI Symbol;Acc:MGI:2156378]	Rnf39	protein_coding	ensembl_havana
ENSMUSG00000033220	3.05277	9.046e-07	RAS-related C3 botulinum substrate 2 [Source:MGI Symbol;Acc:MGI:97846]	Rac2	protein_coding	ensembl
ENSMUSG00000044067	3.03139	0.0042936	G protein-coupled receptor 22 [Source:MGI Symbol;Acc:MGI:1920260]	Gpr22	protein_coding	ensembl_havana
ENSMUSG00000090186	3.02809	0.00636029	predicted gene 7592 [Source:MGI Symbol;Acc:MGI:3644077]	Gm7592	transcribed_unprocessed_pseudogene	havana
ENSMUSG00000072244	3.02729	0.00839834	tripartite motif-containing 6 [Source:MGI Symbol;Acc:MGI:2137352]	Trim6	protein_coding	ensembl_havana
ENSMUSG00000027068	3.02634	0.0165185	dehydrogenase/reductase (SDR family) member 9 [Source:MGI Symbol;Acc:MGI:2442798]	Dhrs9	protein_coding	ensembl_havana
ENSMUSG00000045777	3.02227	6.96586e-05	interferon induced transmembrane protein 10 [Source:MGI Symbol;Acc:MGI:2444776]	Ifitm10	protein_coding	ensembl_havana
ENSMUSG00000053007	3.02078	0.00118676	cAMP responsive element binding protein 5 [Source:MGI Symbol;Acc:MGI:2443973]	Creb5	protein_coding	ensembl
ENSMUSG00000040412	3.01057	0.000953806	RIKEN cDNA 5330417C22 gene [Source:MGI Symbol;Acc:MGI:1923930]	5330417C22Rik	protein_coding	ensembl_havana
ENSMUSG00000069516	3.00323	2.03245e-09	lysozyme 2 [Source:MGI Symbol;Acc:MGI:96897]	Lyz2	protein_coding	ensembl
ENSMUSG00000027863	2.99432	0.00180211	CD2 antigen [Source:MGI Symbol;Acc:MGI:88320]	Cd2	protein_coding	ensembl_havana
ENSMUSG00000050069	2.99164	5.51009e-20	gremlin 2 homolog, cysteine knot superfamily (Xenopus laevis) [Source:MGI Symbol;Acc:MGI:1344367]	Grem2	protein_coding	ensembl_havana
ENSMUSG00000053318	2.98897	0.00264831	SLAM family member 8 [Source:MGI Symbol;Acc:MGI:1921998]	Slamf8	protein_coding	ensembl_havana
ENSMUSG00000054422	2.98785	0.00506673	fatty acid binding protein 1, liver [Source:MGI Symbol;Acc:MGI:95479]	Fabp1	protein_coding	ensembl_havana
ENSMUSG00000028341	2.98728	0.000164024	nuclear receptor subfamily 4, group A, member 3 [Source:MGI Symbol;Acc:MGI:1352457]	Nr4a3	protein_coding	ensembl_havana
ENSMUSG00000020143	2.98022	1.61857e-08	dedicator of cyto-kinesis 2 [Source:MGI Symbol;Acc:MGI:2149010]	Dock2	protein_coding	ensembl_havana
ENSMUSG00000025804	2.97384	1.06014e-06	chemokine (C-C motif) receptor 1 [Source:MGI Symbol;Acc:MGI:104618]	Ccr1	protein_coding	ensembl
ENSMUSG00000091705	2.97178	4.04634e-06	histocompatibility 2, Q region locus 2 [Source:MGI Symbol;Acc:MGI:95931]	H2-Q2	protein_coding	ensembl_havana
ENSMUSG00000060177	2.97033	0.000208519	kallikrein 1-related peptidase b22 [Source:MGI Symbol;Acc:MGI:95291]	Klk1b22	protein_coding	ensembl_havana
ENSMUSG00000026357	2.96699	0.00297403	regulator of G-protein signaling 18 [Source:MGI Symbol;Acc:MGI:1927498]	Rgs18	protein_coding	ensembl_havana
ENSMUSG00000023349	2.96542	7.40199e-05	C-type lectin domain family 4, member n [Source:MGI Symbol;Acc:MGI:1861231]	Clec4n	protein_coding	ensembl_havana
ENSMUSG00000032093	2.965	0.00594352	CD3 antigen, epsilon polypeptide [Source:MGI Symbol;Acc:MGI:88332]	Cd3e	protein_coding	ensembl_havana
ENSMUSG00000010142	2.96366	0.000386853	tumor necrosis factor receptor superfamily, member 13b [Source:MGI Symbol;Acc:MGI:1889411]	Tnfrsf13b	protein_coding	ensembl_havana
ENSMUSG00000027994	2.96165	0.000190221	coiled-coil domain containing 109B [Source:MGI Symbol;Acc:MGI:1914065]	Ccdc109b	protein_coding	ensembl_havana
ENSMUSG00000068699	2.95894	4.39572e-06	filamin C, gamma [Source:MGI Symbol;Acc:MGI:95557]	Flnc	protein_coding	ensembl_havana
ENSMUSG00000021367	2.94697	4.48702e-07	endothelin 1 [Source:MGI Symbol;Acc:MGI:95283]	Edn1	protein_coding	ensembl
ENSMUSG00000072596	2.94068	0.00420629	eosinophil-associated, ribonuclease A family, member 2 [Source:MGI Symbol;Acc:MGI:108020]	Ear2	protein_coding	ensembl_havana
ENSMUSG00000014599	2.93976	2.14904e-11	colony stimulating factor 1 (macrophage) [Source:MGI Symbol;Acc:MGI:1339753]	Csf1	protein_coding	ensembl_havana
ENSMUSG00000019102	2.93776	0.0186838	aldehyde dehydrogenase family 3, subfamily A1 [Source:MGI Symbol;Acc:MGI:1353451]	Aldh3a1	protein_coding	ensembl_havana
ENSMUSG00000039232	2.93672	1.67917e-05	syntaxin 11 [Source:MGI Symbol;Acc:MGI:1921982]	Stx11	protein_coding	ensembl
ENSMUSG00000031722	2.93598	0.000574515	haptoglobin [Source:MGI Symbol;Acc:MGI:96211]	Hp	protein_coding	ensembl
ENSMUSG00000021749	2.93307	2.25615e-05	oncoprotein induced transcript 1 [Source:MGI Symbol;Acc:MGI:1201784]	Oit1	protein_coding	ensembl
ENSMUSG00000047501	2.93282	3.63933e-13	claudin 4 [Source:MGI Symbol;Acc:MGI:1313314]	Cldn4	protein_coding	ensembl
ENSMUSG00000060586	2.92561	9.85639e-11	histocompatibility 2, class II antigen E beta [Source:MGI Symbol;Acc:MGI:95901]	H2-Eb1	protein_coding	ensembl_havana
ENSMUSG00000097194	2.92342	0.020357	RIKEN cDNA 9330175E14 gene [Source:MGI Symbol;Acc:MGI:2443913]	9330175E14Rik	lincRNA	ensembl
ENSMUSG00000052125	2.91762	0.0193903	RIKEN cDNA F730043M19 gene [Source:MGI Symbol;Acc:MGI:2443237]	F730043M19Rik	processed_transcript	ensembl_havana
ENSMUSG00000069268	2.91588	0.00713837	histone cluster 1, H2bf [Source:MGI Symbol;Acc:MGI:2448383]	Hist1h2bf	protein_coding	ensembl_havana
ENSMUSG00000026535	2.91586	1.6392e-05	interferon activated gene 202B [Source:MGI Symbol;Acc:MGI:1347083]	Ifi202b	protein_coding	ensembl_havana
ENSMUSG00000030579	2.90924	1.00388e-06	TYRO protein tyrosine kinase binding protein [Source:MGI Symbol;Acc:MGI:1277211]	Tyrobp	protein_coding	ensembl
ENSMUSG00000030616	2.90369	7.03719e-09	synaptotagmin-like 2 [Source:MGI Symbol;Acc:MGI:1933366]	Sytl2	protein_coding	ensembl_havana
ENSMUSG00000040907	2.90355	0.0175981	ATPase, Na+/K+ transporting, alpha 3 polypeptide [Source:MGI Symbol;Acc:MGI:88107]	Atp1a3	protein_coding	ensembl_havana
ENSMUSG00000022037	2.90353	6.50188e-10	clusterin [Source:MGI Symbol;Acc:MGI:88423]	Clu	protein_coding	ensembl_havana
ENSMUSG00000048865	2.90341	5.91675e-09	Rho GTPase activating protein 30 [Source:MGI Symbol;Acc:MGI:2684948]	Arhgap30	protein_coding	ensembl_havana
ENSMUSG00000002033	2.88862	0.00868375	CD3 antigen, gamma polypeptide [Source:MGI Symbol;Acc:MGI:88333]	Cd3g	protein_coding	ensembl_havana
ENSMUSG00000038670	2.88532	1.40224e-05	myosin binding protein C, fast-type [Source:MGI Symbol;Acc:MGI:1336170]	Mybpc2	protein_coding	ensembl
ENSMUSG00000076498	2.88215	0.00598463	T cell receptor beta, constant 2 [Source:MGI Symbol;Acc:MGI:4835227]	Trbc2	TR_C_gene	ensembl_havana
ENSMUSG00000051149	2.88056	0.0131876	activity-dependent neuroprotective protein [Source:MGI Symbol;Acc:MGI:1338758]	Adnp	protein_coding	ensembl_havana
ENSMUSG00000039109	2.87825	2.68952e-06	coagulation factor XIII, A1 subunit [Source:MGI Symbol;Acc:MGI:1921395]	F13a1	protein_coding	ensembl
ENSMUSG00000046245	2.87445	0.000492835	paired immunoglobin-like type 2 receptor alpha [Source:MGI Symbol;Acc:MGI:2450529]	Pilra	protein_coding	ensembl_havana
ENSMUSG00000022686	2.87181	0.00707877	UDP-GlcNAc:betaGal beta-1,3-N-acetylglucosaminyltransferase 5 [Source:MGI Symbol;Acc:MGI:2137302]	B3gnt5	protein_coding	ensembl_havana
ENSMUSG00000032281	2.86422	0.000892924	acyl-CoA synthetase bubblegum family member 1 [Source:MGI Symbol;Acc:MGI:2385656]	Acsbg1	protein_coding	ensembl_havana
ENSMUSG00000053175	2.86221	0.000102537	B cell leukemia/lymphoma 3 [Source:MGI Symbol;Acc:MGI:88140]	Bcl3	protein_coding	ensembl_havana
ENSMUSG00000048534	2.86141	0.00526597	adhesion molecule, interacts with CXADR antigen 1 [Source:MGI Symbol;Acc:MGI:2685484]	Amica1	protein_coding	ensembl_havana
ENSMUSG00000059498	2.86028	6.95995e-10	Fc receptor, IgG, low affinity III [Source:MGI Symbol;Acc:MGI:95500]	Fcgr3	protein_coding	ensembl_havana
ENSMUSG00000032011	2.85986	0.000856204	thymus cell antigen 1, theta [Source:MGI Symbol;Acc:MGI:98747]	Thy1	protein_coding	ensembl_havana
ENSMUSG00000023905	2.8598	3.43328e-11	tumor necrosis factor receptor superfamily, member 12a [Source:MGI Symbol;Acc:MGI:1351484]	Tnfrsf12a	protein_coding	ensembl
ENSMUSG00000044393	2.85293	1.36647e-09	desmoglein 2 [Source:MGI Symbol;Acc:MGI:1196466]	Dsg2	protein_coding	ensembl_havana
ENSMUSG00000048163	2.85291	3.29549e-06	selectin, platelet (p-selectin) ligand [Source:MGI Symbol;Acc:MGI:106689]	Selplg	protein_coding	ensembl
ENSMUSG00000025888	2.85251	0.0008919	caspase 1 [Source:MGI Symbol;Acc:MGI:96544]	Casp1	protein_coding	ensembl
ENSMUSG00000027843	2.8505	1.9832e-08	protein tyrosine phosphatase, non-receptor type 22 (lymphoid) [Source:MGI Symbol;Acc:MGI:107170]	Ptpn22	protein_coding	ensembl_havana
ENSMUSG00000020911	2.85003	6.50985e-08	keratin 19 [Source:MGI Symbol;Acc:MGI:96693]	Krt19	protein_coding	ensembl_havana
ENSMUSG00000015243	2.84778	6.34111e-15	ATP-binding cassette, sub-family A (ABC1), member 1 [Source:MGI Symbol;Acc:MGI:99607]	Abca1	protein_coding	ensembl_havana
ENSMUSG00000029659	2.845	0.00225803	mesenteric estrogen dependent adipogenesis [Source:MGI Symbol;Acc:MGI:1917967]	Medag	protein_coding	ensembl_havana
ENSMUSG00000021298	2.82534	0.0170122	G protein-coupled receptor 132 [Source:MGI Symbol;Acc:MGI:1890220]	Gpr132	protein_coding	ensembl
ENSMUSG00000074657	2.82365	0.0331568	kinesin family member 5A [Source:MGI Symbol;Acc:MGI:109564]	Kif5a	protein_coding	ensembl
ENSMUSG00000058818	2.82115	1.39915e-05	paired Ig-like receptor B [Source:MGI Symbol;Acc:MGI:894311]	Pirb	protein_coding	ensembl_havana
ENSMUSG00000029605	2.82114	0.00232071	2'-5' oligoadenylate synthetase 1B [Source:MGI Symbol;Acc:MGI:97430]	Oas1b	polymorphic_pseudogene	ensembl_havana
ENSMUSG00000037548	2.82078	0.000195829	histocompatibility 2, class II, locus Mb2 [Source:MGI Symbol;Acc:MGI:95923]	H2-DMb2	protein_coding	ensembl_havana
ENSMUSG00000036931	2.81123	0.00109616	nuclear factor of kappa light polypeptide gene enhancer in B cells inhibitor, delta [Source:MGI Symbol;Acc:MGI:3041243]	Nfkbid	protein_coding	ensembl_havana
ENSMUSG00000032172	2.81044	0.000796269	olfactomedin 2 [Source:MGI Symbol;Acc:MGI:3045350]	Olfm2	protein_coding	ensembl
ENSMUSG00000049103	2.80813	3.43191e-12	chemokine (C-C motif) receptor 2 [Source:MGI Symbol;Acc:MGI:106185]	Ccr2	protein_coding	ensembl_havana
ENSMUSG00000058099	2.80576	2.83424e-05	Nfat activating molecule with ITAM motif 1 [Source:MGI Symbol;Acc:MGI:1921289]	Nfam1	protein_coding	ensembl_havana
ENSMUSG00000021640	2.80295	0.00379697	NLR family, apoptosis inhibitory protein 1 [Source:MGI Symbol;Acc:MGI:1298223]	Naip1	protein_coding	ensembl
ENSMUSG00000079293	2.79969	9.95385e-11	C-type lectin domain family 7, member a [Source:MGI Symbol;Acc:MGI:1861431]	Clec7a	polymorphic_pseudogene	ensembl_havana
ENSMUSG00000049109	2.79783	0.00879739	thymocyte selection associated [Source:MGI Symbol;Acc:MGI:2443552]	Themis	protein_coding	ensembl_havana
ENSMUSG00000065653	2.79294	0.0363647	predicted gene, 23105 [Source:MGI Symbol;Acc:MGI:5452882]	Gm23105	snoRNA	ensembl
ENSMUSG00000021457	2.78892	1.59194e-09	spleen tyrosine kinase [Source:MGI Symbol;Acc:MGI:99515]	Syk	protein_coding	ensembl_havana
ENSMUSG00000004707	2.78877	0.000699978	lymphocyte antigen 9 [Source:MGI Symbol;Acc:MGI:96885]	Ly9	protein_coding	ensembl_havana
ENSMUSG00000006930	2.78839	4.80614e-06	huntingtin-associated protein 1 [Source:MGI Symbol;Acc:MGI:1261831]	Hap1	protein_coding	ensembl_havana
ENSMUSG00000030427	2.78635	0.021484	leukocyte immunoglobulin-like receptor, subfamily A (with TM domain), member 6 [Source:MGI Symbol;Acc:MGI:1195969]	Lilra6	protein_coding	ensembl_havana
ENSMUSG00000026012	2.78216	0.00463845	CD28 antigen [Source:MGI Symbol;Acc:MGI:88327]	Cd28	protein_coding	ensembl_havana
ENSMUSG00000079492	2.76689	0.0343059	predicted gene 11127 [Source:MGI Symbol;Acc:MGI:3779381]	Gm11127	protein_coding	ensembl_havana
ENSMUSG00000029919	2.76544	0.000103951	hematopoietic prostaglandin D synthase [Source:MGI Symbol;Acc:MGI:1859384]	Hpgds	protein_coding	ensembl_havana
ENSMUSG00000043531	2.76518	2.92625e-07	VPS10 domain receptor protein SORCS 1 [Source:MGI Symbol;Acc:MGI:1929666]	Sorcs1	protein_coding	ensembl
ENSMUSG00000024675	2.75942	0.00192328	membrane-spanning 4-domains, subfamily A, member 4C [Source:MGI Symbol;Acc:MGI:1927656]	Ms4a4c	protein_coding	ensembl_havana
ENSMUSG00000023216	2.75758	0.0162901	erythrocyte protein band 4.2 [Source:MGI Symbol;Acc:MGI:95402]	Epb4.2	protein_coding	ensembl_havana
ENSMUSG00000028270	2.7569	3.10123e-14	guanylate binding protein 2 [Source:MGI Symbol;Acc:MGI:102772]	Gbp2	protein_coding	ensembl_havana
ENSMUSG00000040247	2.75663	0.0014216	TBC1 domain family, member 10c [Source:MGI Symbol;Acc:MGI:1922072]	Tbc1d10c	protein_coding	ensembl
ENSMUSG00000038987	2.75393	0.00373895	RIKEN cDNA 1700019L03 gene [Source:MGI Symbol;Acc:MGI:2447809]	1700019L03Rik	protein_coding	ensembl_havana
ENSMUSG00000022240	2.74588	0.0088346	catenin (cadherin associated protein), delta 2 [Source:MGI Symbol;Acc:MGI:1195966]	Ctnnd2	protein_coding	ensembl
ENSMUSG00000042622	2.74506	1.23149e-05	v-maf musculoaponeurotic fibrosarcoma oncogene family, protein F (avian) [Source:MGI Symbol;Acc:MGI:96910]	Maff	protein_coding	ensembl
ENSMUSG00000090942	2.74092	0.00113653	RIKEN cDNA F830016B08 gene [Source:MGI Symbol;Acc:MGI:3588218]	F830016B08Rik	protein_coding	ensembl
ENSMUSG00000091747	2.73712	8.83441e-07
ENSMUSG00000032271	2.73652	0.00755073	nicotinamide N-methyltransferase [Source:MGI Symbol;Acc:MGI:1099443]	Nnmt	protein_coding	ensembl_havana
ENSMUSG00000079105	2.73631	1.15656e-07	complement component 7 [Source:MGI Symbol;Acc:MGI:88235]	C7	protein_coding	ensembl
ENSMUSG00000030577	2.73497	0.000892924	CD22 antigen [Source:MGI Symbol;Acc:MGI:88322]	Cd22	protein_coding	ensembl_havana
ENSMUSG00000021136	2.72043	0.00101462	SPARC related modular calcium binding 1 [Source:MGI Symbol;Acc:MGI:1929878]	Smoc1	protein_coding	ensembl_havana
ENSMUSG00000015355	2.71775	8.05363e-05	CD48 antigen [Source:MGI Symbol;Acc:MGI:88339]	Cd48	protein_coding	ensembl_havana
ENSMUSG00000024349	2.71363	1.6917e-07	transmembrane protein 173 [Source:MGI Symbol;Acc:MGI:1919762]	Tmem173	protein_coding	ensembl
ENSMUSG00000026117	2.71215	0.0380095	zeta-chain (TCR) associated protein kinase [Source:MGI Symbol;Acc:MGI:99613]	Zap70	protein_coding	ensembl_havana
ENSMUSG00000040322	2.71122	2.61039e-07	solute carrier family 25 (mitochondrial carrier, phosphate carrier), member 24 [Source:MGI Symbol;Acc:MGI:1917160]	Slc25a24	protein_coding	ensembl_havana
ENSMUSG00000079362	2.71101	7.53952e-08	guanylate binding protein 6 [Source:MGI Symbol;Acc:MGI:2140937]	Gbp6	protein_coding	ensembl
ENSMUSG00000003545	2.71046	0.0182902	FBJ osteosarcoma oncogene B [Source:MGI Symbol;Acc:MGI:95575]	Fosb	protein_coding	ensembl
ENSMUSG00000037447	2.70985	4.99069e-06	AT rich interactive domain 5A (MRF1-like) [Source:MGI Symbol;Acc:MGI:2443039]	Arid5a	protein_coding	ensembl_havana
ENSMUSG00000029204	2.7083	0.00466818	ras homolog gene family, member H [Source:MGI Symbol;Acc:MGI:1921984]	Rhoh	protein_coding	ensembl
ENSMUSG00000031494	2.70713	0.00182724	CD209a antigen [Source:MGI Symbol;Acc:MGI:2157942]	Cd209a	protein_coding	ensembl
ENSMUSG00000041498	2.70219	0.0153279	kinesin family member 14 [Source:MGI Symbol;Acc:MGI:1098226]	Kif14	protein_coding	ensembl_havana
ENSMUSG00000023964	2.69965	0.000956981	calcitonin receptor [Source:MGI Symbol;Acc:MGI:101950]	Calcr	protein_coding	ensembl_havana
ENSMUSG00000050359	2.69765	0.0015732	small proline-rich protein 1A [Source:MGI Symbol;Acc:MGI:106660]	Sprr1a	protein_coding	ensembl_havana
ENSMUSG00000028715	2.69605	1.55851e-09	cytochrome P450, family 4, subfamily a, polypeptide 14 [Source:MGI Symbol;Acc:MGI:1096550]	Cyp4a14	protein_coding	ensembl_havana
ENSMUSG00000000682	2.69413	3.31098e-08	CD52 antigen [Source:MGI Symbol;Acc:MGI:1346088]	Cd52	protein_coding	ensembl_havana
ENSMUSG00000079429	2.67714	0.00632435	maestro heat-like repeat family member 2A [Source:MGI Symbol;Acc:MGI:3705228]	Mroh2a	protein_coding	ensembl_havana
ENSMUSG00000034652	2.67656	0.000116434	CD300A antigen [Source:MGI Symbol;Acc:MGI:2443411]	Cd300a	protein_coding	ensembl_havana
ENSMUSG00000061048	2.67649	2.1937e-14	cadherin 3 [Source:MGI Symbol;Acc:MGI:88356]	Cdh3	protein_coding	ensembl
ENSMUSG00000034422	2.67502	9.16397e-08	poly (ADP-ribose) polymerase family, member 14 [Source:MGI Symbol;Acc:MGI:1919489]	Parp14	protein_coding	ensembl_havana
ENSMUSG00000048647	2.67411	0.000314902	exonuclease 3'-5' domain containing 1 [Source:MGI Symbol;Acc:MGI:3045306]	Exd1	protein_coding	ensembl_havana
ENSMUSG00000071537	2.67227	6.15845e-05	killer cell lectin-like receptor subfamily G, member 2 [Source:MGI Symbol;Acc:MGI:1921503]	Klrg2	protein_coding	ensembl
ENSMUSG00000000078	2.67052	9.046e-07	Kruppel-like factor 6 [Source:MGI Symbol;Acc:MGI:1346318]	Klf6	protein_coding	ensembl
ENSMUSG00000036905	2.66931	2.78321e-13	complement component 1, q subcomponent, beta polypeptide [Source:MGI Symbol;Acc:MGI:88224]	C1qb	protein_coding	ensembl_havana
ENSMUSG00000058290	2.6671	0.00111873	extra spindle pole bodies 1 (S. cerevisiae) [Source:MGI Symbol;Acc:MGI:2146156]	Espl1	protein_coding	ensembl
ENSMUSG00000062006	2.66598	0.000290925	ribosomal protein L34 [Source:MGI Symbol;Acc:MGI:1915686]	Rpl34	protein_coding	ensembl_havana
ENSMUSG00000058715	2.6652	7.62402e-05	Fc receptor, IgE, high affinity I, gamma polypeptide [Source:MGI Symbol;Acc:MGI:95496]	Fcer1g	protein_coding	ensembl_havana
ENSMUSG00000042351	2.6559	0.00646821	GRB2-related adaptor protein 2 [Source:MGI Symbol;Acc:MGI:1333842]	Grap2	protein_coding	ensembl
ENSMUSG00000047810	2.65529	0.000211142	coiled-coil domain containing 88B [Source:MGI Symbol;Acc:MGI:1925567]	Ccdc88b	protein_coding	ensembl
ENSMUSG00000019850	2.65302	7.16972e-09	tumor necrosis factor, alpha-induced protein 3 [Source:MGI Symbol;Acc:MGI:1196377]	Tnfaip3	protein_coding	ensembl_havana
ENSMUSG00000028268	2.64997	4.46872e-07	guanylate binding protein 3 [Source:MGI Symbol;Acc:MGI:1926263]	Gbp3	protein_coding	ensembl_havana
ENSMUSG00000008193	2.64566	0.0108541	Spi-B transcription factor (Spi-1/PU.1 related) [Source:MGI Symbol;Acc:MGI:892986]	Spib	protein_coding	ensembl
ENSMUSG00000004709	2.64277	0.0389618	CD244 natural killer cell receptor 2B4 [Source:MGI Symbol;Acc:MGI:109294]	Cd244	protein_coding	ensembl_havana
ENSMUSG00000032572	2.64246	0.0188363	collagen, type VI, alpha 4 [Source:MGI Symbol;Acc:MGI:1915803]	Col6a4	protein_coding	ensembl_havana
ENSMUSG00000089952	2.63843	0.00106324	RIKEN cDNA 4933413C19 gene [Source:MGI Symbol;Acc:MGI:1921702]	4933413C19Rik	sense_intronic	havana
ENSMUSG00000052160	2.63743	9.65009e-08	phospholipase D family, member 4 [Source:MGI Symbol;Acc:MGI:2144765]	Pld4	protein_coding	ensembl
ENSMUSG00000022372	2.63592	1.37616e-06	src-like adaptor [Source:MGI Symbol;Acc:MGI:104295]	Sla	protein_coding	ensembl_havana
ENSMUSG00000032691	2.6349	0.00158999	NLR family, pyrin domain containing 3 [Source:MGI Symbol;Acc:MGI:2653833]	Nlrp3	protein_coding	ensembl_havana
ENSMUSG00000051457	2.63153	3.24069e-06	sialophorin [Source:MGI Symbol;Acc:MGI:98384]	Spn	protein_coding	ensembl_havana
ENSMUSG00000029093	2.6306	0.000169955	sortilin-related VPS10 domain containing receptor 2 [Source:MGI Symbol;Acc:MGI:1932289]	Sorcs2	protein_coding	ensembl_havana
ENSMUSG00000089672	2.6238	0.00243065	glycoprotein 49 A [Source:MGI Symbol;Acc:MGI:102702]	Gp49a	protein_coding	ensembl_havana
ENSMUSG00000052776	2.62179	0.000354439	2'-5' oligoadenylate synthetase 1A [Source:MGI Symbol;Acc:MGI:2180860]	Oas1a	protein_coding	ensembl_havana
ENSMUSG00000022096	2.62121	0.000163757	hairless [Source:MGI Symbol;Acc:MGI:96223]	Hr	protein_coding	ensembl_havana
ENSMUSG00000026580	2.61811	0.00236476	selectin, platelet [Source:MGI Symbol;Acc:MGI:98280]	Selp	protein_coding	ensembl_havana
ENSMUSG00000057191	2.61682	0.00195397	cDNA sequence AB124611 [Source:MGI Symbol;Acc:MGI:3043001]	AB124611	protein_coding	ensembl_havana
ENSMUSG00000000386	2.61462	0.0194374	MX dynamin-like GTPase 1 [Source:MGI Symbol;Acc:MGI:97243]	Mx1	protein_coding	ensembl_havana
ENSMUSG00000040726	2.61409	0.00216712	homeobox gene expressed in ES cells [Source:MGI Symbol;Acc:MGI:96071]	Hesx1	protein_coding	ensembl_havana
ENSMUSG00000085091	2.61408	0.000757338	epidermal growth factor receptor, opposite strand [Source:MGI Symbol;Acc:MGI:2443051]	Egfros	antisense	havana
ENSMUSG00000026979	2.61055	3.16735e-06	pleckstrin and Sec7 domain containing 4 [Source:MGI Symbol;Acc:MGI:2674093]	Psd4	protein_coding	ensembl_havana
ENSMUSG00000024696	2.60909	0.000164027	leupaxin [Source:MGI Symbol;Acc:MGI:2147677]	Lpxn	protein_coding	ensembl
ENSMUSG00000026875	2.60818	4.11908e-05	TNF receptor-associated factor 1 [Source:MGI Symbol;Acc:MGI:101836]	Traf1	protein_coding	ensembl_havana
ENSMUSG00000022146	2.60457	4.75186e-15	oncostatin M receptor [Source:MGI Symbol;Acc:MGI:1330819]	Osmr	protein_coding	ensembl_havana
ENSMUSG00000048521	2.6038	0.00323439	chemokine (C-X-C motif) receptor 6 [Source:MGI Symbol;Acc:MGI:1934582]	Cxcr6	protein_coding	ensembl
ENSMUSG00000026786	2.60258	0.000131423	amyloid beta (A4) precursor protein-binding, family B, member 1 interacting protein [Source:MGI Symbol;Acc:MGI:1861354]	Apbb1ip	protein_coding	ensembl_havana
ENSMUSG00000024338	2.59937	3.42122e-10	proteasome (prosome, macropain) subunit, beta type 8 (large multifunctional peptidase 7) [Source:MGI Symbol;Acc:MGI:1346527]	Psmb8	protein_coding	ensembl_havana
ENSMUSG00000042066	2.59917	0.000761244	transmembrane and coiled-coil domains 2 [Source:MGI Symbol;Acc:MGI:1916125]	Tmcc2	protein_coding	ensembl_havana
ENSMUSG00000035914	2.59845	0.00259029	CD276 antigen [Source:MGI Symbol;Acc:MGI:2183926]	Cd276	protein_coding	ensembl
ENSMUSG00000020963	2.59445	1.6084e-06	thyroid stimulating hormone receptor [Source:MGI Symbol;Acc:MGI:98849]	Tshr	protein_coding	ensembl_havana
ENSMUSG00000030789	2.59284	6.3447e-05	integrin alpha X [Source:MGI Symbol;Acc:MGI:96609]	Itgax	protein_coding	ensembl
ENSMUSG00000035273	2.58994	0.00131661	heparanase [Source:MGI Symbol;Acc:MGI:1343124]	Hpse	protein_coding	ensembl_havana
ENSMUSG00000031497	2.58921	0.0303901	tumor necrosis factor (ligand) superfamily, member 13b [Source:MGI Symbol;Acc:MGI:1344376]	Tnfsf13b	protein_coding	ensembl
ENSMUSG00000071715	2.58899	0.000505632	neutrophil cytosolic factor 4 [Source:MGI Symbol;Acc:MGI:109186]	Ncf4	protein_coding	ensembl_havana
ENSMUSG00000025017	2.58723	0.000115501	phosphoinositide-3-kinase adaptor protein 1 [Source:MGI Symbol;Acc:MGI:1933177]	Pik3ap1	protein_coding	ensembl
ENSMUSG00000034459	2.58418	0.000187757	interferon-induced protein with tetratricopeptide repeats 1 [Source:MGI Symbol;Acc:MGI:99450]	Ifit1	protein_coding	ensembl_havana
ENSMUSG00000019194	2.58322	3.99574e-07	sodium channel, voltage-gated, type I, beta [Source:MGI Symbol;Acc:MGI:98247]	Scn1b	protein_coding	ensembl_havana
ENSMUSG00000033192	2.58195	0.000169955	lysophosphatidylcholine acyltransferase 2 [Source:MGI Symbol;Acc:MGI:3606214]	Lpcat2	protein_coding	ensembl_havana
ENSMUSG00000023992	2.57733	0.00381256	triggering receptor expressed on myeloid cells 2 [Source:MGI Symbol;Acc:MGI:1913150]	Trem2	protein_coding	ensembl_havana
ENSMUSG00000082088	2.57394	0.0113715	predicted gene 15753 [Source:MGI Symbol;Acc:MGI:3783195]	Gm15753	processed_pseudogene	havana
ENSMUSG00000074121	2.56776	0.00459075	neurotrophin 5 [Source:MGI Symbol;Acc:MGI:97381]	Ntf5	protein_coding	ensembl
ENSMUSG00000026070	2.56607	0.000287695	interleukin 18 receptor 1 [Source:MGI Symbol;Acc:MGI:105383]	Il18r1	protein_coding	ensembl_havana
ENSMUSG00000047730	2.56406	8.72782e-07	Fc fragment of IgG binding protein [Source:MGI Symbol;Acc:MGI:2444336]	Fcgbp	protein_coding	ensembl_havana
ENSMUSG00000071203	2.56348	0.0064394	NLR family, apoptosis inhibitory protein 5 [Source:MGI Symbol;Acc:MGI:1298220]	Naip5	protein_coding	ensembl_havana
ENSMUSG00000066677	2.56081	0.0288801	pyrin domain containing 3 [Source:MGI Symbol;Acc:MGI:2442822]	Pydc3	protein_coding	ensembl_havana
ENSMUSG00000022893	2.55496	1.00746e-07	a disintegrin-like and metallopeptidase (reprolysin type) with thrombospondin type 1 motif, 1 [Source:MGI Symbol;Acc:MGI:109249]	Adamts1	protein_coding	ensembl_havana
ENSMUSG00000045868	2.55375	6.52124e-05	GTPase, very large interferon inducible 1 [Source:MGI Symbol;Acc:MGI:1921808]	Gvin1	protein_coding	ensembl_havana
ENSMUSG00000025877	2.55016	0.022766	hexokinase 3 [Source:MGI Symbol;Acc:MGI:2670962]	Hk3	protein_coding	ensembl_havana
ENSMUSG00000085702	2.55001	0.00631555	MDS1 and EVI1 complex locus, opposite strand [Source:MGI Symbol;Acc:MGI:4439646]	Mecomos	antisense	havana
ENSMUSG00000086331	2.54872	0.00323421	predicted gene 16310 [Source:MGI Symbol;Acc:MGI:3826522]	Gm16310	sense_intronic	havana
ENSMUSG00000029335	2.5449	1.00138e-07	bone morphogenetic protein 3 [Source:MGI Symbol;Acc:MGI:88179]	Bmp3	protein_coding	ensembl
ENSMUSG00000058773	2.5398	0.00529499	histone cluster 1, H1b [Source:MGI Symbol;Acc:MGI:1861461]	Hist1h1b	protein_coding	ensembl_havana
ENSMUSG00000040751	2.53891	0.00032001	linker for activation of T cells family, member 2 [Source:MGI Symbol;Acc:MGI:1926479]	Lat2	protein_coding	ensembl
ENSMUSG00000071714	2.53625	0.000396238	colony stimulating factor 2 receptor, beta 2, low-affinity (granulocyte-macrophage) [Source:MGI Symbol;Acc:MGI:1339760]	Csf2rb2	protein_coding	ensembl
ENSMUSG00000022488	2.535	3.14816e-10	NCK associated protein 1 like [Source:MGI Symbol;Acc:MGI:1926063]	Nckap1l	protein_coding	ensembl
ENSMUSG00000039384	2.53345	0.000512569	dual specificity phosphatase 10 [Source:MGI Symbol;Acc:MGI:1927070]	Dusp10	protein_coding	ensembl_havana
ENSMUSG00000037405	2.53126	1.5743e-12	intercellular adhesion molecule 1 [Source:MGI Symbol;Acc:MGI:96392]	Icam1	protein_coding	ensembl
ENSMUSG00000073530	2.52517	0.000577242	pappalysin 2 [Source:MGI Symbol;Acc:MGI:3051647]	Pappa2	protein_coding	ensembl_havana
ENSMUSG00000039126	2.51949	0.000405915	prune homolog 2 (Drosophila) [Source:MGI Symbol;Acc:MGI:1925004]	Prune2	protein_coding	ensembl
ENSMUSG00000093580	2.51637	0.00122675	predicted gene 20706 [Source:MGI Symbol;Acc:MGI:5313153]	Gm20706	processed_pseudogene	havana
ENSMUSG00000022876	2.5128	0.000855701	SAM domain, SH3 domain and nuclear localization signals, 1 [Source:MGI Symbol;Acc:MGI:1914992]	Samsn1	protein_coding	ensembl_havana
ENSMUSG00000049723	2.48706	0.00261312	matrix metallopeptidase 12 [Source:MGI Symbol;Acc:MGI:97005]	Mmp12	protein_coding	ensembl_havana
ENSMUSG00000039462	2.48603	0.0201701	collagen, type X, alpha 1 [Source:MGI Symbol;Acc:MGI:88445]	Col10a1	protein_coding	ensembl_havana
ENSMUSG00000045826	2.48461	0.00643804	protein tyrosine phosphatase, receptor type, C polypeptide-associated protein [Source:MGI Symbol;Acc:MGI:97811]	Ptprcap	protein_coding	ensembl_havana
ENSMUSG00000035711	2.48091	0.0119161	docking protein 3 [Source:MGI Symbol;Acc:MGI:1351490]	Dok3	protein_coding	ensembl
ENSMUSG00000085471	2.47591	0.00477989	RIKEN cDNA 4933423P22 gene [Source:MGI Symbol;Acc:MGI:1918408]	4933423P22Rik	antisense	havana
ENSMUSG00000024112	2.47467	0.0484555	calcium channel, voltage-dependent, T type, alpha 1H subunit [Source:MGI Symbol;Acc:MGI:1928842]	Cacna1h	protein_coding	ensembl_havana
ENSMUSG00000035697	2.47461	6.49061e-08	histocompatibility (minor) HA-1 [Source:MGI Symbol;Acc:MGI:1917969]	Hmha1	protein_coding	ensembl_havana
ENSMUSG00000002831	2.47386	1.74158e-06	perilipin 4 [Source:MGI Symbol;Acc:MGI:1929709]	Plin4	protein_coding	ensembl_havana
ENSMUSG00000024598	2.47159	0.00742347	fibrillin 2 [Source:MGI Symbol;Acc:MGI:95490]	Fbn2	protein_coding	ensembl
ENSMUSG00000029372	2.47093	0.0145206	pro-platelet basic protein [Source:MGI Symbol;Acc:MGI:1888712]	Ppbp	protein_coding	ensembl
ENSMUSG00000017607	2.46507	0.0227617	tensin 4 [Source:MGI Symbol;Acc:MGI:2144377]	Tns4	protein_coding	ensembl_havana
ENSMUSG00000033880	2.46208	2.55923e-07	lectin, galactoside-binding, soluble, 3 binding protein [Source:MGI Symbol;Acc:MGI:99554]	Lgals3bp	protein_coding	ensembl_havana
ENSMUSG00000078771	2.45986	6.87944e-05	ecotropic viral integration site 2a [Source:MGI Symbol;Acc:MGI:95458]	Evi2a	protein_coding	ensembl_havana
ENSMUSG00000043832	2.45925	0.000981912	C-type lectin domain family 4, member a3 [Source:MGI Symbol;Acc:MGI:1920399]	Clec4a3	protein_coding	ensembl_havana
ENSMUSG00000025064	2.45835	0.00508364	collagen, type XVII, alpha 1 [Source:MGI Symbol;Acc:MGI:88450]	Col17a1	protein_coding	ensembl_havana
ENSMUSG00000024679	2.45819	0.00180132	membrane-spanning 4-domains, subfamily A, member 6D [Source:MGI Symbol;Acc:MGI:1916024]	Ms4a6d	protein_coding	ensembl_havana
ENSMUSG00000043263	2.45303	0.0260098	pyrin and HIN domain family, member 1 [Source:MGI Symbol;Acc:MGI:2138243]	Pyhin1	protein_coding	ensembl_havana
ENSMUSG00000041642	2.45175	4.5183e-06	kinesin family member 21B [Source:MGI Symbol;Acc:MGI:109234]	Kif21b	protein_coding	ensembl_havana
ENSMUSG00000078954	2.45098	2.1786e-05	Rho GTPase activating protein 8 [Source:MGI Symbol;Acc:MGI:1920417]	Arhgap8	protein_coding	ensembl_havana
ENSMUSG00000037053	2.44957	0.000509407	alpha-2-glycoprotein 1, zinc [Source:MGI Symbol;Acc:MGI:103163]	Azgp1	protein_coding	ensembl
ENSMUSG00000041272	2.44923	0.00380353	thymocyte selection-associated high mobility group box [Source:MGI Symbol;Acc:MGI:2181659]	Tox	protein_coding	ensembl_havana
ENSMUSG00000060470	2.44841	0.0168974	G protein-coupled receptor 97 [Source:MGI Symbol;Acc:MGI:1859670]	Gpr97	protein_coding	ensembl
ENSMUSG00000039981	2.44448	0.00166621	zinc finger CCCH type containing 12D [Source:MGI Symbol;Acc:MGI:3045313]	Zc3h12d	protein_coding	ensembl
ENSMUSG00000074151	2.44165	2.97111e-07	NLR family, CARD domain containing 5 [Source:MGI Symbol;Acc:MGI:3612191]	Nlrc5	protein_coding	ensembl_havana
ENSMUSG00000052837	2.43507	2.31693e-12	jun B proto-oncogene [Source:MGI Symbol;Acc:MGI:96647]	Junb	protein_coding	ensembl
ENSMUSG00000040592	2.43336	0.0222394	CD79B antigen [Source:MGI Symbol;Acc:MGI:96431]	Cd79b	protein_coding	ensembl_havana
ENSMUSG00000037860	2.43164	0.00363083	absent in melanoma 2 [Source:MGI Symbol;Acc:MGI:2686159]	Aim2	protein_coding	ensembl_havana
ENSMUSG00000084834	2.43131	0.0242817	RIKEN cDNA 4930565N06 gene [Source:MGI Symbol;Acc:MGI:1915556]	4930565N06Rik	antisense	havana
ENSMUSG00000057246	2.42915	0.028146	cDNA sequence BC051142 [Source:MGI Symbol;Acc:MGI:3039565]	BC051142	protein_coding	ensembl_havana
ENSMUSG00000040276	2.42797	0.0349749	protein kinase C and casein kinase substrate in neurons 1 [Source:MGI Symbol;Acc:MGI:1345181]	Pacsin1	protein_coding	ensembl_havana
ENSMUSG00000020437	2.42735	0.000833576	myosin IG [Source:MGI Symbol;Acc:MGI:1927091]	Myo1g	protein_coding	ensembl_havana
ENSMUSG00000062808	2.42089	0.0186533
ENSMUSG00000015950	2.41852	3.14066e-05	neutrophil cytosolic factor 1 [Source:MGI Symbol;Acc:MGI:97283]	Ncf1	protein_coding	ensembl_havana
ENSMUSG00000038725	2.41667	0.0141011	polycystic kidney and hepatic disease 1-like 1 [Source:MGI Symbol;Acc:MGI:2183153]	Pkhd1l1	protein_coding	ensembl
ENSMUSG00000029135	2.41301	4.0866e-10	fos-like antigen 2 [Source:MGI Symbol;Acc:MGI:102858]	Fosl2	protein_coding	ensembl
ENSMUSG00000052336	2.41174	2.69327e-08	chemokine (C-X3-C motif) receptor 1 [Source:MGI Symbol;Acc:MGI:1333815]	Cx3cr1	protein_coding	ensembl
ENSMUSG00000052142	2.41047	0.00742033	RAS protein activator like 3 [Source:MGI Symbol;Acc:MGI:2444128]	Rasal3	protein_coding	ensembl_havana
ENSMUSG00000023828	2.40847	0.00547733	solute carrier family 22 (organic cation transporter), member 3 [Source:MGI Symbol;Acc:MGI:1333817]	Slc22a3	protein_coding	ensembl
ENSMUSG00000090164	2.40644	0.0216048	cDNA sequence BC035044 [Source:MGI Symbol;Acc:MGI:2448540]	BC035044	protein_coding	ensembl_havana
ENSMUSG00000041538	2.40524	0.0153266	histocompatibility 2, O region beta locus [Source:MGI Symbol;Acc:MGI:95925]	H2-Ob	protein_coding	ensembl_havana
ENSMUSG00000079507	2.40183	0.00879839	histocompatibility 2, Q region locus 1 [Source:MGI Symbol;Acc:MGI:95928]	H2-Q1	protein_coding	ensembl_havana
ENSMUSG00000027859	2.39945	0.000425442	nerve growth factor [Source:MGI Symbol;Acc:MGI:97321]	Ngf	protein_coding	ensembl
ENSMUSG00000065147	2.39929	0.0185397	small nucleolar RNA, H/ACA box 31 [Source:MGI Symbol;Acc:MGI:3819500]	Snora31	snoRNA	ensembl
ENSMUSG00000040734	2.39696	0.00123792	protein phosphatase 1, regulatory (inhibitor) subunit 13 like [Source:MGI Symbol;Acc:MGI:3525053]	Ppp1r13l	protein_coding	ensembl_havana
ENSMUSG00000024501	2.39271	1.21549e-08	dihydropyrimidinase-like 3 [Source:MGI Symbol;Acc:MGI:1349762]	Dpysl3	protein_coding	ensembl_havana
ENSMUSG00000002983	2.39182	1.38218e-07	avian reticuloendotheliosis viral (v-rel) oncogene related B [Source:MGI Symbol;Acc:MGI:103289]	Relb	protein_coding	ensembl_havana
ENSMUSG00000062991	2.3907	1.57589e-06	neuregulin 1 [Source:MGI Symbol;Acc:MGI:96083]	Nrg1	protein_coding	ensembl
ENSMUSG00000054342	2.38866	0.00627261	potassium intermediate/small conductance calcium-activated channel, subfamily N, member 4 [Source:MGI Symbol;Acc:MGI:1277957]	Kcnn4	protein_coding	ensembl
ENSMUSG00000026950	2.38751	0.0015732	nebulin [Source:MGI Symbol;Acc:MGI:97292]	Neb	protein_coding	ensembl_havana
ENSMUSG00000020388	2.38723	0.00125205	PDZ and LIM domain 4 [Source:MGI Symbol;Acc:MGI:1353470]	Pdlim4	protein_coding	ensembl_havana
ENSMUSG00000046718	2.38674	0.000184473	bone marrow stromal cell antigen 2 [Source:MGI Symbol;Acc:MGI:1916800]	Bst2	protein_coding	ensembl
ENSMUSG00000078942	2.3833	0.00628622	NLR family, apoptosis inhibitory protein 6 [Source:MGI Symbol;Acc:MGI:1298222]	Naip6	protein_coding	ensembl_havana
ENSMUSG00000042644	2.38004	1.88252e-12	inositol 1,4,5-triphosphate receptor 3 [Source:MGI Symbol;Acc:MGI:96624]	Itpr3	protein_coding	ensembl_havana
ENSMUSG00000027171	2.37855	3.21218e-06	proline rich Gla (G-carboxyglutamic acid) 4 (transmembrane) [Source:MGI Symbol;Acc:MGI:2442211]	Prrg4	protein_coding	ensembl_havana
ENSMUSG00000020395	2.3777	0.00446793	IL2 inducible T cell kinase [Source:MGI Symbol;Acc:MGI:96621]	Itk	protein_coding	ensembl_havana
ENSMUSG00000030149	2.37681	0.00968247	killer cell lectin-like receptor subfamily K, member 1 [Source:MGI Symbol;Acc:MGI:1196250]	Klrk1	protein_coding	ensembl_havana
ENSMUSG00000070031	2.37406	0.0024448	Sp140 nuclear body protein [Source:MGI Symbol;Acc:MGI:3702467]	Sp140	protein_coding	ensembl_havana
ENSMUSG00000035004	2.37324	5.79795e-05	immunoglobulin superfamily, member 6 [Source:MGI Symbol;Acc:MGI:1891393]	Igsf6	protein_coding	ensembl
ENSMUSG00000044811	2.37076	0.00200422	cDNA sequence AF251705 [Source:MGI Symbol;Acc:MGI:2153249]	AF251705	protein_coding	ensembl_havana
ENSMUSG00000036896	2.36777	3.12571e-11	complement component 1, q subcomponent, C chain [Source:MGI Symbol;Acc:MGI:88225]	C1qc	protein_coding	ensembl_havana
ENSMUSG00000006435	2.3674	0.000574515	neuralized homolog 1A (Drosophila) [Source:MGI Symbol;Acc:MGI:1334263]	Neurl1a	protein_coding	ensembl
ENSMUSG00000020120	2.36196	5.35237e-07	pleckstrin [Source:MGI Symbol;Acc:MGI:1860485]	Plek	protein_coding	ensembl_havana
ENSMUSG00000026712	2.36052	1.37971e-11	mannose receptor, C type 1 [Source:MGI Symbol;Acc:MGI:97142]	Mrc1	protein_coding	ensembl_havana
ENSMUSG00000046223	2.36012	1.26651e-05	plasminogen activator, urokinase receptor [Source:MGI Symbol;Acc:MGI:97612]	Plaur	protein_coding	ensembl
ENSMUSG00000069792	2.35929	0.00427746	WAP four-disulfide core domain 17 [Source:MGI Symbol;Acc:MGI:3649773]	Wfdc17	protein_coding	ensembl_havana
ENSMUSG00000034112	2.35735	0.0145206	ATPase, Ca++ transporting, type 2C, member 2 [Source:MGI Symbol;Acc:MGI:1916297]	Atp2c2	protein_coding	ensembl
ENSMUSG00000000290	2.35551	4.07009e-08	integrin beta 2 [Source:MGI Symbol;Acc:MGI:96611]	Itgb2	protein_coding	ensembl_havana
ENSMUSG00000026452	2.35329	0.039027	synaptotagmin II [Source:MGI Symbol;Acc:MGI:99666]	Syt2	protein_coding	ensembl_havana
ENSMUSG00000003283	2.35234	0.0002781	hemopoietic cell kinase [Source:MGI Symbol;Acc:MGI:96052]	Hck	protein_coding	ensembl_havana
ENSMUSG00000061527	2.35216	0.0438031	keratin 5 [Source:MGI Symbol;Acc:MGI:96702]	Krt5	protein_coding	ensembl_havana
ENSMUSG00000092470	2.35203	0.00221065	predicted gene 20518 [Source:MGI Symbol;Acc:MGI:5141983]	Gm20518	protein_coding	havana
ENSMUSG00000022587	2.35181	6.72146e-06	lymphocyte antigen 6 complex, locus E [Source:MGI Symbol;Acc:MGI:106651]	Ly6e	protein_coding	ensembl_havana
ENSMUSG00000060063	2.35178	0.000474596	arachidonate 5-lipoxygenase activating protein [Source:MGI Symbol;Acc:MGI:107505]	Alox5ap	protein_coding	ensembl_havana
ENSMUSG00000088609	2.34768	0.000542083	predicted gene, 24187 [Source:MGI Symbol;Acc:MGI:5453964]	Gm24187	miRNA	ensembl
ENSMUSG00000040163	2.3456	0.00628272	RIKEN cDNA 1700034J05 gene [Source:MGI Symbol;Acc:MGI:1920594]	1700034J05Rik	protein_coding	ensembl_havana
ENSMUSG00000026458	2.34147	0.00329026	protein tyrosine phosphatase, receptor type, f polypeptide (PTPRF), interacting protein (liprin), alpha 4 [Source:MGI Symbol;Acc:MGI:1915757]	Ppfia4	protein_coding	ensembl_havana
ENSMUSG00000070691	2.34004	0.00339744	runt related transcription factor 3 [Source:MGI Symbol;Acc:MGI:102672]	Runx3	protein_coding	ensembl_havana
ENSMUSG00000058163	2.33075	0.0105774	predicted gene 5431 [Source:MGI Symbol;Acc:MGI:3645205]	Gm5431	protein_coding	ensembl_havana
ENSMUSG00000022602	2.3303	6.3447e-05	activity regulated cytoskeletal-associated protein [Source:MGI Symbol;Acc:MGI:88067]	Arc	protein_coding	ensembl_havana
ENSMUSG00000051506	2.32986	5.81569e-06	WD repeat and FYVE domain containing 4 [Source:MGI Symbol;Acc:MGI:3584510]	Wdfy4	protein_coding	ensembl_havana
ENSMUSG00000092035	2.32567	0.00283612	paternally expressed 10 [Source:MGI Symbol;Acc:MGI:2157785]	Peg10	protein_coding	ensembl_havana
ENSMUSG00000030068	2.32522	0.0442399	predicted gene 20696 [Source:MGI Symbol;Acc:MGI:5313143]	Gm20696	protein_coding	havana
ENSMUSG00000051076	2.32089	0.00143489	V-set domain containing T cell activation inhibitor 1 [Source:MGI Symbol;Acc:MGI:3039619]	Vtcn1	protein_coding	ensembl_havana
ENSMUSG00000042784	2.3185	5.28203e-08	mucin 1, transmembrane [Source:MGI Symbol;Acc:MGI:97231]	Muc1	protein_coding	ensembl_havana
ENSMUSG00000024747	2.31709	5.18572e-11	aldehyde dehydrogenase family 1, subfamily A7 [Source:MGI Symbol;Acc:MGI:1347050]	Aldh1a7	protein_coding	ensembl_havana
ENSMUSG00000038587	2.31621	8.12232e-05	A kinase (PRKA) anchor protein (gravin) 12 [Source:MGI Symbol;Acc:MGI:1932576]	Akap12	protein_coding	ensembl
ENSMUSG00000034765	2.31234	0.00359704	dual specificity phosphatase 5 [Source:MGI Symbol;Acc:MGI:2685183]	Dusp5	protein_coding	ensembl_havana
ENSMUSG00000024300	2.31231	7.93298e-06	myosin IF [Source:MGI Symbol;Acc:MGI:107711]	Myo1f	protein_coding	ensembl_havana
ENSMUSG00000031709	2.31127	2.91807e-09	TBC1 domain family, member 9 [Source:MGI Symbol;Acc:MGI:1918560]	Tbc1d9	protein_coding	ensembl_havana
ENSMUSG00000024678	2.30972	0.0296138	membrane-spanning 4-domains, subfamily A, member 4D [Source:MGI Symbol;Acc:MGI:1913857]	Ms4a4d	protein_coding	ensembl_havana
ENSMUSG00000031662	2.30713	0.00229599	sorting nexin 20 [Source:MGI Symbol;Acc:MGI:1918857]	Snx20	protein_coding	ensembl
ENSMUSG00000026227	2.30639	0.0263038	RIKEN cDNA 2810459M11 gene [Source:MGI Symbol;Acc:MGI:1920042]	2810459M11Rik	protein_coding	ensembl_havana
ENSMUSG00000042129	2.30634	3.57907e-07	Ras association (RalGDS/AF-6) domain family member 4 [Source:MGI Symbol;Acc:MGI:2386853]	Rassf4	protein_coding	ensembl
ENSMUSG00000032487	2.30524	0.000936442	prostaglandin-endoperoxide synthase 2 [Source:MGI Symbol;Acc:MGI:97798]	Ptgs2	protein_coding	ensembl_havana
ENSMUSG00000034028	2.30404	0.00975159	CD226 antigen [Source:MGI Symbol;Acc:MGI:3039602]	Cd226	protein_coding	ensembl_havana
ENSMUSG00000017830	2.30388	0.00716547	DEXH (Asp-Glu-X-His) box polypeptide 58 [Source:MGI Symbol;Acc:MGI:1931560]	Dhx58	protein_coding	ensembl_havana
ENSMUSG00000041548	2.30382	1.37023e-08	heat shock protein 8 [Source:MGI Symbol;Acc:MGI:2135756]	Hspb8	protein_coding	ensembl_havana
ENSMUSG00000004698	2.30299	0.0152642	histone deacetylase 9 [Source:MGI Symbol;Acc:MGI:1931221]	Hdac9	protein_coding	ensembl
ENSMUSG00000047415	2.29953	0.00809912	G protein-coupled receptor 68 [Source:MGI Symbol;Acc:MGI:2441763]	Gpr68	protein_coding	ensembl_havana
ENSMUSG00000006731	2.29609	1.04103e-09	beta-1,4-N-acetyl-galactosaminyl transferase 1 [Source:MGI Symbol;Acc:MGI:1342057]	B4galnt1	protein_coding	ensembl
ENSMUSG00000019987	2.29561	0.00687075	arginase, liver [Source:MGI Symbol;Acc:MGI:88070]	Arg1	protein_coding	ensembl
ENSMUSG00000098112	2.29331	0.00120723	bridging integrator 2 [Source:MGI Symbol;Acc:MGI:3611448]	Bin2	protein_coding	havana
ENSMUSG00000051212	2.2904	0.00728595	G protein-coupled receptor 183 [Source:MGI Symbol;Acc:MGI:2442034]	Gpr183	protein_coding	ensembl
ENSMUSG00000028843	2.28978	1.83544e-06	SH3 domain binding glutamic acid-rich protein-like 3 [Source:MGI Symbol;Acc:MGI:1920973]	Sh3bgrl3	protein_coding	ensembl_havana
ENSMUSG00000021125	2.28704	1.84347e-12	arginase type II [Source:MGI Symbol;Acc:MGI:1330806]	Arg2	protein_coding	ensembl_havana
ENSMUSG00000026395	2.28696	2.13222e-10	protein tyrosine phosphatase, receptor type, C [Source:MGI Symbol;Acc:MGI:97810]	Ptprc	protein_coding	ensembl_havana
ENSMUSG00000062593	2.28625	0.000628372	leukocyte immunoglobulin-like receptor, subfamily B, member 4 [Source:MGI Symbol;Acc:MGI:102701]	Lilrb4	protein_coding	ensembl_havana
ENSMUSG00000026494	2.28568	6.45708e-07	kinesin family member 26B [Source:MGI Symbol;Acc:MGI:2447076]	Kif26b	protein_coding	ensembl_havana
ENSMUSG00000029188	2.28476	2.88766e-05	solute carrier family 34 (sodium phosphate), member 2 [Source:MGI Symbol;Acc:MGI:1342284]	Slc34a2	protein_coding	ensembl_havana
ENSMUSG00000028337	2.28437	6.77156e-07	coronin, actin binding protein 2A [Source:MGI Symbol;Acc:MGI:1345966]	Coro2a	protein_coding	ensembl_havana
ENSMUSG00000034758	2.28401	0.00742347	transducin-like enhancer of split 6, homolog of Drosophila E(spl) [Source:MGI Symbol;Acc:MGI:2149593]	Tle6	protein_coding	ensembl_havana
ENSMUSG00000034116	2.28283	0.000108558	vav 1 oncogene [Source:MGI Symbol;Acc:MGI:98923]	Vav1	protein_coding	ensembl_havana
ENSMUSG00000088059	2.28219	0.00876935	microRNA 1949 [Source:MGI Symbol;Acc:MGI:3837022]	Mir1949	snoRNA	ensembl
ENSMUSG00000007682	2.27981	0.0100113	deiodinase, iodothyronine, type II [Source:MGI Symbol;Acc:MGI:1338833]	Dio2	protein_coding	ensembl
ENSMUSG00000028370	2.275	1.68524e-11	pregnancy-associated plasma protein A [Source:MGI Symbol;Acc:MGI:97479]	Pappa	protein_coding	ensembl_havana
ENSMUSG00000036887	2.27313	2.39642e-12	complement component 1, q subcomponent, alpha polypeptide [Source:MGI Symbol;Acc:MGI:88223]	C1qa	protein_coding	ensembl_havana
ENSMUSG00000000244	2.27177	0.0285347	tetraspanin 32 [Source:MGI Symbol;Acc:MGI:1350360]	Tspan32	protein_coding	ensembl_havana
ENSMUSG00000049130	2.27159	0.0342841	complement component 5a receptor 1 [Source:MGI Symbol;Acc:MGI:88232]	C5ar1	protein_coding	ensembl
ENSMUSG00000004951	2.26906	6.36875e-05	heat shock protein 1 [Source:MGI Symbol;Acc:MGI:96240]	Hspb1	protein_coding	ensembl_havana
ENSMUSG00000026068	2.26726	0.00258449	interleukin 18 receptor accessory protein [Source:MGI Symbol;Acc:MGI:1338888]	Il18rap	protein_coding	ensembl_havana
ENSMUSG00000052013	2.26711	0.0060121	B and T lymphocyte associated [Source:MGI Symbol;Acc:MGI:2658978]	Btla	protein_coding	ensembl_havana
ENSMUSG00000070000	2.2639	0.0293297	FCH domain only 1 [Source:MGI Symbol;Acc:MGI:1921265]	Fcho1	protein_coding	ensembl_havana
ENSMUSG00000078920	2.2635	7.04564e-06	interferon gamma inducible protein 47 [Source:MGI Symbol;Acc:MGI:99448]	Ifi47	protein_coding	ensembl_havana
ENSMUSG00000066392	2.2623	0.0169959	neurexin III [Source:MGI Symbol;Acc:MGI:1096389]	Nrxn3	protein_coding	ensembl_havana
ENSMUSG00000030148	2.2575	0.00378999	C-type lectin domain family 4, member a2 [Source:MGI Symbol;Acc:MGI:1349412]	Clec4a2	protein_coding	ensembl_havana
ENSMUSG00000023947	2.25489	6.07794e-07	nuclear factor of kappa light polypeptide gene enhancer in B cells inhibitor, epsilon [Source:MGI Symbol;Acc:MGI:1194908]	Nfkbie	protein_coding	ensembl
ENSMUSG00000068227	2.25459	0.0442361	interleukin 2 receptor, beta chain [Source:MGI Symbol;Acc:MGI:96550]	Il2rb	protein_coding	ensembl
ENSMUSG00000032089	2.25442	0.000234746	interleukin 10 receptor, alpha [Source:MGI Symbol;Acc:MGI:96538]	Il10ra	protein_coding	ensembl_havana
ENSMUSG00000061232	2.25103	1.25549e-06	histocompatibility 2, K1, K region [Source:MGI Symbol;Acc:MGI:95904]	H2-K1	protein_coding	ensembl_havana
ENSMUSG00000021061	2.24896	1.54011e-05	spectrin beta, erythrocytic [Source:MGI Symbol;Acc:MGI:98387]	Sptb	protein_coding	ensembl_havana
ENSMUSG00000043333	2.24665	0.015118	rhomboid, veinlet-like 2 (Drosophila) [Source:MGI Symbol;Acc:MGI:3608413]	Rhbdl2	protein_coding	ensembl_havana
ENSMUSG00000039457	2.24574	4.48702e-07	periplakin [Source:MGI Symbol;Acc:MGI:1194898]	Ppl	protein_coding	ensembl
ENSMUSG00000016206	2.24557	0.00224973	histocompatibility 2, M region locus 3 [Source:MGI Symbol;Acc:MGI:95915]	H2-M3	protein_coding	ensembl_havana
ENSMUSG00000043889	2.24451	1.20836e-11	predicted gene 8399 [Source:MGI Symbol;Acc:MGI:3647971]	Gm8399	pseudogene	ensembl
ENSMUSG00000029762	2.23971	2.85359e-06	aldo-keto reductase family 1, member B8 [Source:MGI Symbol;Acc:MGI:107673]	Akr1b8	protein_coding	ensembl_havana
ENSMUSG00000035356	2.23644	2.59223e-10	nuclear factor of kappa light polypeptide gene enhancer in B cells inhibitor, zeta [Source:MGI Symbol;Acc:MGI:1931595]	Nfkbiz	protein_coding	ensembl_havana
ENSMUSG00000024521	2.236	5.19017e-05	phorbol-12-myristate-13-acetate-induced protein 1 [Source:MGI Symbol;Acc:MGI:1930146]	Pmaip1	protein_coding	ensembl
ENSMUSG00000075010	2.23578	0.000116434	expressed sequence AW112010 [Source:MGI Symbol;Acc:MGI:2147706]	AW112010	protein_coding	ensembl_havana
ENSMUSG00000030707	2.23407	9.07731e-06	coronin, actin binding protein 1A [Source:MGI Symbol;Acc:MGI:1345961]	Coro1a	protein_coding	ensembl_havana
ENSMUSG00000027009	2.23164	1.0832e-10	integrin alpha 4 [Source:MGI Symbol;Acc:MGI:96603]	Itga4	protein_coding	ensembl_havana
ENSMUSG00000022021	2.23011	0.0118584	diaphanous homolog 3 (Drosophila) [Source:MGI Symbol;Acc:MGI:1927222]	Diap3	protein_coding	ensembl
ENSMUSG00000094377	2.22655	0.00145348	predicted gene, 24407 [Source:MGI Symbol;Acc:MGI:5454184]	Gm24407	snRNA	ensembl
ENSMUSG00000049988	2.22377	0.00810113	leucine rich repeat containing 25 [Source:MGI Symbol;Acc:MGI:2445284]	Lrrc25	protein_coding	ensembl
ENSMUSG00000020027	2.2232	1.299e-08	suppressor of cytokine signaling 2 [Source:MGI Symbol;Acc:MGI:1201787]	Socs2	protein_coding	ensembl_havana
ENSMUSG00000029322	2.21927	3.08045e-08	placenta-specific 8 [Source:MGI Symbol;Acc:MGI:2445289]	Plac8	protein_coding	ensembl_havana
ENSMUSG00000095105	2.21396	0.000106117	EDAR (ectodysplasin-A receptor)-associated death domain [Source:MGI Symbol;Acc:MGI:1931001]	Edaradd	protein_coding	ensembl
ENSMUSG00000024965	2.21161	4.25654e-05	fermitin family homolog 3 (Drosophila) [Source:MGI Symbol;Acc:MGI:2147790]	Fermt3	protein_coding	ensembl
ENSMUSG00000035910	2.19233	7.20415e-07	doublecortin domain containing 2a [Source:MGI Symbol;Acc:MGI:2652818]	Dcdc2a	protein_coding	ensembl_havana
ENSMUSG00000029915	2.19174	0.00726476	C-type lectin domain family 5, member a [Source:MGI Symbol;Acc:MGI:1345151]	Clec5a	protein_coding	ensembl_havana
ENSMUSG00000040264	2.19162	3.76616e-05	guanylate binding protein 5 [Source:MGI Symbol;Acc:MGI:2429943]	Gbp5	protein_coding	ensembl_havana
ENSMUSG00000027398	2.18803	0.0017523	interleukin 1 beta [Source:MGI Symbol;Acc:MGI:96543]	Il1b	protein_coding	ensembl_havana
ENSMUSG00000045763	2.18332	8.31946e-05	brain abundant, membrane attached signal protein 1 [Source:MGI Symbol;Acc:MGI:1917600]	Basp1	protein_coding	ensembl
ENSMUSG00000040010	2.18193	0.000332277	solute carrier family 7 (cationic amino acid transporter, y+ system), member 5 [Source:MGI Symbol;Acc:MGI:1298205]	Slc7a5	protein_coding	ensembl_havana
ENSMUSG00000034041	2.17911	0.00841514	lymphoblastomic leukemia 1 [Source:MGI Symbol;Acc:MGI:96891]	Lyl1	protein_coding	ensembl
ENSMUSG00000022667	2.17879	0.0110814	CD200 receptor 1 [Source:MGI Symbol;Acc:MGI:1889024]	Cd200r1	protein_coding	ensembl_havana
ENSMUSG00000085057	2.17772	0.000134354	predicted gene 13415 [Source:MGI Symbol;Acc:MGI:3651241]	Gm13415	processed_transcript	havana
ENSMUSG00000009418	2.17763	1.23823e-09	neuron navigator 1 [Source:MGI Symbol;Acc:MGI:2183683]	Nav1	protein_coding	ensembl_havana
ENSMUSG00000019232	2.1771	0.00350387	ethanolamine phosphate phospholyase [Source:MGI Symbol;Acc:MGI:1919010]	Etnppl	protein_coding	ensembl_havana
ENSMUSG00000029561	2.17642	0.00134418	2'-5' oligoadenylate synthetase-like 2 [Source:MGI Symbol;Acc:MGI:1344390]	Oasl2	protein_coding	ensembl_havana
ENSMUSG00000008540	2.17366	1.21549e-08	microsomal glutathione S-transferase 1 [Source:MGI Symbol;Acc:MGI:1913850]	Mgst1	protein_coding	ensembl_havana
ENSMUSG00000001281	2.17325	0.00424634	integrin beta 7 [Source:MGI Symbol;Acc:MGI:96616]	Itgb7	protein_coding	ensembl_havana
ENSMUSG00000020826	2.17314	0.00742976	nitric oxide synthase 2, inducible [Source:MGI Symbol;Acc:MGI:97361]	Nos2	protein_coding	ensembl_havana
ENSMUSG00000037318	2.17066	0.00192038	TRAF3 interacting protein 3 [Source:MGI Symbol;Acc:MGI:2441706]	Traf3ip3	protein_coding	ensembl_havana
ENSMUSG00000020758	2.17028	8.11209e-07	integrin beta 4 [Source:MGI Symbol;Acc:MGI:96613]	Itgb4	protein_coding	ensembl_havana
ENSMUSG00000047822	2.16935	0.00834849	predicted gene 6484 [Source:MGI Symbol;Acc:MGI:3643534]	Gm6484	protein_coding	ensembl
ENSMUSG00000004730	2.1681	3.59489e-06	EGF-like module containing, mucin-like, hormone receptor-like sequence 1 [Source:MGI Symbol;Acc:MGI:106912]	Emr1	protein_coding	ensembl
ENSMUSG00000051397	2.16373	4.81785e-12	tumor-associated calcium signal transducer 2 [Source:MGI Symbol;Acc:MGI:1861606]	Tacstd2	protein_coding	ensembl
ENSMUSG00000052684	2.15969	8.75634e-08	jun proto-oncogene [Source:MGI Symbol;Acc:MGI:96646]	Jun	protein_coding	ensembl_havana
ENSMUSG00000054203	2.15663	0.0170122	interferon activated gene 205 [Source:MGI Symbol;Acc:MGI:101847]	Ifi205	protein_coding	ensembl_havana
ENSMUSG00000028128	2.15659	7.32908e-06	coagulation factor III [Source:MGI Symbol;Acc:MGI:88381]	F3	protein_coding	ensembl
ENSMUSG00000037280	2.15489	0.00558806	UDP-N-acetyl-alpha-D-galactosamine:polypeptide N-acetylgalactosaminyltransferase 6 [Source:MGI Symbol;Acc:MGI:1891640]	Galnt6	protein_coding	ensembl_havana
ENSMUSG00000025586	2.15247	1.48441e-05	cytoplasmic polyadenylation element binding protein 1 [Source:MGI Symbol;Acc:MGI:108442]	Cpeb1	protein_coding	ensembl_havana
ENSMUSG00000029869	2.15115	0.000706527	Eph receptor B6 [Source:MGI Symbol;Acc:MGI:1096338]	Ephb6	protein_coding	ensembl_havana
ENSMUSG00000037946	2.15106	2.59223e-10	FYVE, RhoGEF and PH domain containing 3 [Source:MGI Symbol;Acc:MGI:1353657]	Fgd3	protein_coding	ensembl_havana
ENSMUSG00000032332	2.14966	8.38122e-12	collagen, type XII, alpha 1 [Source:MGI Symbol;Acc:MGI:88448]	Col12a1	protein_coding	ensembl_havana
ENSMUSG00000018569	2.1496	7.27239e-08	claudin 7 [Source:MGI Symbol;Acc:MGI:1859285]	Cldn7	protein_coding	ensembl_havana
ENSMUSG00000021596	2.14837	0.0137434	multiple C2 domains, transmembrane 1 [Source:MGI Symbol;Acc:MGI:1926021]	Mctp1	protein_coding	ensembl_havana
ENSMUSG00000017652	2.14696	0.00376878	CD40 antigen [Source:MGI Symbol;Acc:MGI:88336]	Cd40	protein_coding	ensembl_havana
ENSMUSG00000058248	2.14629	0.000116277	potassium voltage-gated channel, subfamily H (eag-related), member 1 [Source:MGI Symbol;Acc:MGI:1341721]	Kcnh1	protein_coding	ensembl_havana
ENSMUSG00000026483	2.14577	9.41136e-09	family with sequence similarity 129, member A [Source:MGI Symbol;Acc:MGI:2137237]	Fam129a	protein_coding	ensembl_havana
ENSMUSG00000019876	2.14559	0.00385128	protein kinase inhibitor beta, cAMP dependent, testis specific [Source:MGI Symbol;Acc:MGI:101937]	Pkib	protein_coding	ensembl_havana
ENSMUSG00000079017	2.1445	0.000225522	interferon, alpha-inducible protein 27 like 2A [Source:MGI Symbol;Acc:MGI:1924183]	Ifi27l2a	protein_coding	ensembl_havana
ENSMUSG00000035184	2.14447	0.0022368	family with sequence similarity 124, member A [Source:MGI Symbol;Acc:MGI:3645930]	Fam124a	protein_coding	ensembl_havana
ENSMUSG00000009292	2.13123	0.0215537	transient receptor potential cation channel, subfamily M, member 2 [Source:MGI Symbol;Acc:MGI:1351901]	Trpm2	protein_coding	ensembl_havana
ENSMUSG00000001025	2.13109	1.47222e-08	S100 calcium binding protein A6 (calcyclin) [Source:MGI Symbol;Acc:MGI:1339467]	S100a6	protein_coding	ensembl
ENSMUSG00000058952	2.13001	8.60256e-07	complement component factor i [Source:MGI Symbol;Acc:MGI:105937]	Cfi	protein_coding	ensembl
ENSMUSG00000028480	2.12624	0.000995771	GLI pathogenesis-related 2 [Source:MGI Symbol;Acc:MGI:1917770]	Glipr2	protein_coding	ensembl_havana
ENSMUSG00000049866	2.12406	6.07204e-06	ADP-ribosylation factor-like 4C [Source:MGI Symbol;Acc:MGI:2445172]	Arl4c	protein_coding	ensembl_havana
ENSMUSG00000036353	2.12105	0.0225845	purinergic receptor P2Y, G-protein coupled 12 [Source:MGI Symbol;Acc:MGI:1918089]	P2ry12	protein_coding	ensembl
ENSMUSG00000018500	2.11959	0.00196247	adenosine A2b receptor [Source:MGI Symbol;Acc:MGI:99403]	Adora2b	protein_coding	ensembl_havana
ENSMUSG00000037649	2.11868	4.39572e-06	histocompatibility 2, class II, locus DMa [Source:MGI Symbol;Acc:MGI:95921]	H2-DMa	protein_coding	ensembl_havana
ENSMUSG00000040747	2.11567	1.05091e-05	CD53 antigen [Source:MGI Symbol;Acc:MGI:88341]	Cd53	protein_coding	ensembl_havana
ENSMUSG00000052563	2.1147	0.000216652	RIKEN cDNA D930048N14 gene [Source:MGI Symbol;Acc:MGI:2144709]	D930048N14Rik	protein_coding	ensembl_havana
ENSMUSG00000007872	2.11267	2.63454e-07	inhibitor of DNA binding 3 [Source:MGI Symbol;Acc:MGI:96398]	Id3	protein_coding	ensembl_havana
ENSMUSG00000021720	2.10786	0.00183781	ring finger protein 180 [Source:MGI Symbol;Acc:MGI:1919066]	Rnf180	protein_coding	ensembl
ENSMUSG00000028587	2.10592	0.0298049	origin recognition complex, subunit 1 [Source:MGI Symbol;Acc:MGI:1328337]	Orc1	protein_coding	ensembl_havana
ENSMUSG00000041954	2.10159	0.0123347	tumor necrosis factor receptor superfamily, member 18 [Source:MGI Symbol;Acc:MGI:894675]	Tnfrsf18	protein_coding	ensembl_havana
ENSMUSG00000030867	2.09832	0.0323642	polo-like kinase 1 [Source:MGI Symbol;Acc:MGI:97621]	Plk1	protein_coding	ensembl
ENSMUSG00000044471	2.09814	0.000375939	long intergenic non-protein coding RNA, Trp53 induced transcript [Source:MGI Symbol;Acc:MGI:2673128]	Lincpint	processed_transcript	ensembl_havana
ENSMUSG00000022901	2.09805	0.00178739	CD86 antigen [Source:MGI Symbol;Acc:MGI:101773]	Cd86	protein_coding	ensembl_havana
ENSMUSG00000043439	2.09359	0.00334436	RIKEN cDNA E130012A19 gene [Source:MGI Symbol;Acc:MGI:2143991]	E130012A19Rik	protein_coding	ensembl_havana
ENSMUSG00000045136	2.09271	2.42316e-09	tubulin, beta 2B class IIB [Source:MGI Symbol;Acc:MGI:1920960]	Tubb2b	protein_coding	ensembl
ENSMUSG00000078922	2.08629	1.04375e-05	T cell specific GTPase 1 [Source:MGI Symbol;Acc:MGI:98734]	Tgtp1	protein_coding	ensembl_havana
ENSMUSG00000028885	2.08535	0.0150108	sphingomyelin phosphodiesterase, acid-like 3B [Source:MGI Symbol;Acc:MGI:1916022]	Smpdl3b	protein_coding	ensembl_havana
ENSMUSG00000086199	2.08519	0.0311272	breast carcinoma amplified sequence 3, opposite strand 1 [Source:MGI Symbol;Acc:MGI:1918739]	Bcas3os1	antisense	havana
ENSMUSG00000071713	2.07847	0.000111465	colony stimulating factor 2 receptor, beta, low-affinity (granulocyte-macrophage) [Source:MGI Symbol;Acc:MGI:1339759]	Csf2rb	protein_coding	ensembl
ENSMUSG00000020609	2.07547	1.14562e-05	apolipoprotein B [Source:MGI Symbol;Acc:MGI:88052]	Apob	protein_coding	ensembl_havana
ENSMUSG00000022875	2.07393	0.000399428	kininogen 1 [Source:MGI Symbol;Acc:MGI:1097705]	Kng1	protein_coding	ensembl_havana
ENSMUSG00000004933	2.07377	0.0221626	megakaryocyte-associated tyrosine kinase [Source:MGI Symbol;Acc:MGI:99259]	Matk	protein_coding	ensembl_havana
ENSMUSG00000033147	2.07243	0.000567581	solute carrier family 22 (organic anion/cation transporter), member 15 [Source:MGI Symbol;Acc:MGI:3607704]	Slc22a15	protein_coding	ensembl_havana
ENSMUSG00000028555	2.07233	0.00285468	tetratricopeptide repeat domain 39A [Source:MGI Symbol;Acc:MGI:2444350]	Ttc39a	protein_coding	ensembl_havana
ENSMUSG00000067203	2.07215	0.00291088	histocompatibility 2, K region locus 2 [Source:MGI Symbol;Acc:MGI:95906]	H2-K2	unprocessed_pseudogene	havana
ENSMUSG00000022385	2.06698	0.0287093	G two S phase expressed protein 1 [Source:MGI Symbol;Acc:MGI:1352755]	Gtse1	protein_coding	ensembl
ENSMUSG00000078238	2.06595	0.00023479	predicted gene 12854 [Source:MGI Symbol;Acc:MGI:3650410]	Gm12854	processed_pseudogene	havana
ENSMUSG00000046733	2.06491	0.00341843	G protein-coupled receptor, family C, group 5, member A [Source:MGI Symbol;Acc:MGI:1891250]	Gprc5a	protein_coding	ensembl_havana
ENSMUSG00000020573	2.06332	8.83328e-05	phosphoinositide-3-kinase, catalytic, gamma polypeptide [Source:MGI Symbol;Acc:MGI:1353576]	Pik3cg	protein_coding	ensembl_havana
ENSMUSG00000072620	2.06174	4.85853e-06	schlafen 2 [Source:MGI Symbol;Acc:MGI:1313258]	Slfn2	protein_coding	ensembl_havana
ENSMUSG00000073805	2.05868	0.0165809	family with sequence similarity 196, member A [Source:MGI Symbol;Acc:MGI:3605068]	Fam196a	protein_coding	ensembl
ENSMUSG00000055782	2.04901	0.0308728	ATP-binding cassette, sub-family D (ALD), member 2 [Source:MGI Symbol;Acc:MGI:1349467]	Abcd2	protein_coding	ensembl
ENSMUSG00000057092	2.04824	0.0267862	FXYD domain-containing ion transport regulator 3 [Source:MGI Symbol;Acc:MGI:107497]	Fxyd3	protein_coding	ensembl_havana
ENSMUSG00000015085	2.04707	0.00147277	ectonucleoside triphosphate diphosphohydrolase 2 [Source:MGI Symbol;Acc:MGI:1096863]	Entpd2	protein_coding	ensembl_havana
ENSMUSG00000038608	2.04671	3.36194e-11	dedicator of cytokinesis 10 [Source:MGI Symbol;Acc:MGI:2146320]	Dock10	protein_coding	ensembl_havana
ENSMUSG00000039264	2.04575	0.0308728	GTPase, IMAP family member 3 [Source:MGI Symbol;Acc:MGI:1932723]	Gimap3	protein_coding	ensembl
ENSMUSG00000054072	2.04361	3.71735e-11	interferon inducible GTPase 1 [Source:MGI Symbol;Acc:MGI:1926259]	Iigp1	protein_coding	ensembl
ENSMUSG00000065176	2.04121	0.000313744	RNA U12, small nuclear [Source:MGI Symbol;Acc:MGI:1336893]	Rnu12	snRNA	ensembl
ENSMUSG00000039960	2.04075	0.000239247	ras homolog gene family, member U [Source:MGI Symbol;Acc:MGI:1916831]	Rhou	protein_coding	ensembl_havana
ENSMUSG00000076281	2.03832	0.000332277	predicted gene, 24270 [Source:MGI Symbol;Acc:MGI:5454047]	Gm24270	miRNA	ensembl
ENSMUSG00000021678	2.03815	9.80395e-06	coagulation factor II (thrombin) receptor-like 1 [Source:MGI Symbol;Acc:MGI:101910]	F2rl1	protein_coding	ensembl
ENSMUSG00000075012	2.03665	0.000202495	four jointed box 1 (Drosophila) [Source:MGI Symbol;Acc:MGI:1341907]	Fjx1	protein_coding	ensembl_havana
ENSMUSG00000008496	2.03551	0.0402718	POU domain, class 2, transcription factor 2 [Source:MGI Symbol;Acc:MGI:101897]	Pou2f2	protein_coding	ensembl_havana
ENSMUSG00000047180	2.0345	0.000316578	neuralized homolog 3 homolog (Drosophila) [Source:MGI Symbol;Acc:MGI:2429944]	Neurl3	protein_coding	ensembl_havana
ENSMUSG00000041420	2.03044	0.00664051	Meis homeobox 3 [Source:MGI Symbol;Acc:MGI:108519]	Meis3	protein_coding	ensembl_havana
ENSMUSG00000020798	2.02983	0.00319894	spinster homolog 3 [Source:MGI Symbol;Acc:MGI:1924827]	Spns3	protein_coding	ensembl_havana
ENSMUSG00000048572	2.02787	7.91092e-08	transmembrane protein 252 [Source:MGI Symbol;Acc:MGI:3583948]	Tmem252	protein_coding	ensembl
ENSMUSG00000040345	2.02642	0.00654844	Rho GTPase activating protein 9 [Source:MGI Symbol;Acc:MGI:2143764]	Arhgap9	protein_coding	ensembl
ENSMUSG00000035929	2.02591	1.31666e-06	histocompatibility 2, Q region locus 4 [Source:MGI Symbol;Acc:MGI:95933]	H2-Q4	protein_coding	ensembl_havana
ENSMUSG00000044468	2.02489	6.44895e-06	family with sequence similarity 46, member C [Source:MGI Symbol;Acc:MGI:1921895]	Fam46c	protein_coding	ensembl_havana
ENSMUSG00000033538	2.02425	0.00315851	caspase 4, apoptosis-related cysteine peptidase [Source:MGI Symbol;Acc:MGI:107700]	Casp4	protein_coding	ensembl_havana
ENSMUSG00000029484	2.0196	1.64992e-07	annexin A3 [Source:MGI Symbol;Acc:MGI:1201378]	Anxa3	protein_coding	ensembl
ENSMUSG00000028599	2.01957	9.00257e-07	tumor necrosis factor receptor superfamily, member 1b [Source:MGI Symbol;Acc:MGI:1314883]	Tnfrsf1b	protein_coding	ensembl_havana
ENSMUSG00000042677	2.0191	0.0045637	zinc finger CCCH type containing 12A [Source:MGI Symbol;Acc:MGI:2385891]	Zc3h12a	protein_coding	ensembl_havana
ENSMUSG00000038963	2.01851	3.47078e-08	solute carrier organic anion transporter family, member 4a1 [Source:MGI Symbol;Acc:MGI:1351866]	Slco4a1	protein_coding	ensembl_havana
ENSMUSG00000026271	2.01778	0.0104186	G protein-coupled receptor 35 [Source:MGI Symbol;Acc:MGI:1929509]	Gpr35	protein_coding	ensembl_havana
ENSMUSG00000049625	2.01702	0.000946973	TRAF-interacting protein with forkhead-associated domain, family member B [Source:MGI Symbol;Acc:MGI:2385852]	Tifab	protein_coding	ensembl
ENSMUSG00000013584	2.01691	5.58622e-06	aldehyde dehydrogenase family 1, subfamily A2 [Source:MGI Symbol;Acc:MGI:107928]	Aldh1a2	protein_coding	ensembl_havana
ENSMUSG00000006403	2.01418	0.00323421	a disintegrin-like and metallopeptidase (reprolysin type) with thrombospondin type 1 motif, 4 [Source:MGI Symbol;Acc:MGI:1339949]	Adamts4	protein_coding	ensembl_havana
ENSMUSG00000043822	2.01073	0.0199484	ADAMTS-like 5 [Source:MGI Symbol;Acc:MGI:1913798]	Adamtsl5	protein_coding	ensembl_havana
ENSMUSG00000054146	2.00736	0.0297654	keratin 15 [Source:MGI Symbol;Acc:MGI:96689]	Krt15	protein_coding	ensembl_havana
ENSMUSG00000040253	2.00713	2.90684e-06	guanylate binding protein 7 [Source:MGI Symbol;Acc:MGI:2444421]	Gbp7	protein_coding	ensembl
ENSMUSG00000041886	2.00314	2.64875e-05	metastasis associated in colon cancer 1 [Source:MGI Symbol;Acc:MGI:2685113]	Macc1	protein_coding	ensembl_havana
ENSMUSG00000033685	2.00007	2.5849e-09	uncoupling protein 2 (mitochondrial, proton carrier) [Source:MGI Symbol;Acc:MGI:109354]	Ucp2	protein_coding	ensembl_havana
ENSMUSG00000085732	1.99877	0.04484	predicted gene 4279 [Source:MGI Symbol;Acc:MGI:3782456]	Gm4279	antisense	havana
ENSMUSG00000023868	1.99799	5.62734e-05	phosphodiesterase 10A [Source:MGI Symbol;Acc:MGI:1345143]	Pde10a	protein_coding	ensembl_havana
ENSMUSG00000056069	1.99613	0.000436828	family with sequence similarity 105, member A [Source:MGI Symbol;Acc:MGI:2687281]	Fam105a	protein_coding	ensembl
ENSMUSG00000020423	1.99443	4.08522e-06	B cell translocation gene 2, anti-proliferative [Source:MGI Symbol;Acc:MGI:108384]	Btg2	protein_coding	ensembl_havana
ENSMUSG00000003541	1.99259	4.99747e-06	immediate early response 3 [Source:MGI Symbol;Acc:MGI:104814]	Ier3	protein_coding	ensembl_havana
ENSMUSG00000041301	1.98962	3.08281e-06	cystic fibrosis transmembrane conductance regulator [Source:MGI Symbol;Acc:MGI:88388]	Cftr	protein_coding	ensembl_havana
ENSMUSG00000018899	1.98914	7.91092e-08	interferon regulatory factor 1 [Source:MGI Symbol;Acc:MGI:96590]	Irf1	protein_coding	ensembl_havana
ENSMUSG00000035673	1.98554	4.59158e-10	strawberry notch homolog 2 (Drosophila) [Source:MGI Symbol;Acc:MGI:2448490]	Sbno2	protein_coding	ensembl
ENSMUSG00000021886	1.98522	0.00785245	G-protein coupled receptor 65 [Source:MGI Symbol;Acc:MGI:108031]	Gpr65	protein_coding	ensembl
ENSMUSG00000056145	1.98479	0.0173502	expressed sequence AI504432 [Source:MGI Symbol;Acc:MGI:2139742]	AI504432	lincRNA	ensembl_havana
ENSMUSG00000026479	1.98447	3.01142e-08	laminin, gamma 2 [Source:MGI Symbol;Acc:MGI:99913]	Lamc2	protein_coding	ensembl_havana
ENSMUSG00000003051	1.98417	9.046e-07	E74-like factor 3 [Source:MGI Symbol;Acc:MGI:1101781]	Elf3	protein_coding	ensembl_havana
ENSMUSG00000037321	1.98174	2.05784e-06	transporter 1, ATP-binding cassette, sub-family B (MDR/TAP) [Source:MGI Symbol;Acc:MGI:98483]	Tap1	protein_coding	ensembl_havana
ENSMUSG00000020689	1.98161	0.00334207	integrin beta 3 [Source:MGI Symbol;Acc:MGI:96612]	Itgb3	protein_coding	ensembl_havana
ENSMUSG00000021880	1.98106	0.0446728	ribonuclease, RNase A family, 6 [Source:MGI Symbol;Acc:MGI:1925666]	Rnase6	protein_coding	ensembl
ENSMUSG00000056888	1.97918	0.0151074	GLI pathogenesis-related 1 (glioma) [Source:MGI Symbol;Acc:MGI:1920940]	Glipr1	protein_coding	ensembl_havana
ENSMUSG00000036067	1.97881	0.0110814	solute carrier family 2 (facilitated glucose transporter), member 6 [Source:MGI Symbol;Acc:MGI:2443286]	Slc2a6	protein_coding	ensembl_havana
ENSMUSG00000073489	1.97616	0.00370873	interferon activated gene 204 [Source:MGI Symbol;Acc:MGI:96429]	Ifi204	protein_coding	ensembl_havana
ENSMUSG00000027510	1.97616	0.0107363	RNA binding motif protein 38 [Source:MGI Symbol;Acc:MGI:1889294]	Rbm38	protein_coding	ensembl_havana
ENSMUSG00000025355	1.97531	0.0163614	matrix metallopeptidase 19 [Source:MGI Symbol;Acc:MGI:1927899]	Mmp19	protein_coding	ensembl
ENSMUSG00000003352	1.97423	2.55392e-06	calcium channel, voltage-dependent, beta 3 subunit [Source:MGI Symbol;Acc:MGI:103307]	Cacnb3	protein_coding	ensembl
ENSMUSG00000026764	1.96995	0.00227971	kinesin family member 5C [Source:MGI Symbol;Acc:MGI:1098269]	Kif5c	protein_coding	ensembl_havana
ENSMUSG00000086841	1.9672	2.93717e-06	RIKEN cDNA 2410006H16 gene [Source:MGI Symbol;Acc:MGI:1916471]	2410006H16Rik	processed_transcript	havana
ENSMUSG00000005148	1.96341	0.0210175	Kruppel-like factor 5 [Source:MGI Symbol;Acc:MGI:1338056]	Klf5	protein_coding	ensembl
ENSMUSG00000015143	1.96157	7.37601e-08	actinin, alpha 1 [Source:MGI Symbol;Acc:MGI:2137706]	Actn1	protein_coding	ensembl
ENSMUSG00000028159	1.95889	0.000285593	dual adaptor for phosphotyrosine and 3-phosphoinositides 1 [Source:MGI Symbol;Acc:MGI:1347063]	Dapp1	protein_coding	ensembl_havana
ENSMUSG00000032000	1.95814	6.96883e-07	baculoviral IAP repeat-containing 3 [Source:MGI Symbol;Acc:MGI:1197007]	Birc3	protein_coding	ensembl_havana
ENSMUSG00000022947	1.95462	0.0110266	carbonyl reductase 3 [Source:MGI Symbol;Acc:MGI:1309992]	Cbr3	protein_coding	ensembl_havana
ENSMUSG00000055692	1.95392	0.0481847	transmembrane protein 191C [Source:MGI Symbol;Acc:MGI:107238]	Tmem191c	protein_coding	ensembl_havana
ENSMUSG00000046688	1.95351	1.71884e-05	TRAF-interacting protein with forkhead-associated domain [Source:MGI Symbol;Acc:MGI:2182965]	Tifa	protein_coding	ensembl_havana
ENSMUSG00000029299	1.95047	0.00935433	ATP-binding cassette, sub-family G (WHITE), member 3 [Source:MGI Symbol;Acc:MGI:1351624]	Abcg3	protein_coding	ensembl_havana
ENSMUSG00000030560	1.95	3.27147e-10	cathepsin C [Source:MGI Symbol;Acc:MGI:109553]	Ctsc	protein_coding	ensembl_havana
ENSMUSG00000063628	1.94898	0.0201918	predicted pseudogene 7665 [Source:MGI Symbol;Acc:MGI:3645651]	Gm7665	processed_pseudogene	ensembl_havana
ENSMUSG00000071637	1.94758	4.90782e-05	CCAAT/enhancer binding protein (C/EBP), delta [Source:MGI Symbol;Acc:MGI:103573]	Cebpd	pseudogene	ensembl
ENSMUSG00000018654	1.94525	0.000132321	IKAROS family zinc finger 1 [Source:MGI Symbol;Acc:MGI:1342540]	Ikzf1	protein_coding	ensembl_havana
ENSMUSG00000021359	1.94192	0.00839917	transcription factor AP-2, alpha [Source:MGI Symbol;Acc:MGI:104671]	Tfap2a	protein_coding	ensembl
ENSMUSG00000033355	1.93897	0.00640418	receptor transporter protein 4 [Source:MGI Symbol;Acc:MGI:1915025]	Rtp4	protein_coding	ensembl
ENSMUSG00000002111	1.93527	0.00221378	spleen focus forming virus (SFFV) proviral integration oncogene [Source:MGI Symbol;Acc:MGI:98282]	Spi1	protein_coding	ensembl_havana
ENSMUSG00000039787	1.93497	0.010842	cerebral endothelial cell adhesion molecule [Source:MGI Symbol;Acc:MGI:2139134]	Cercam	protein_coding	ensembl_havana
ENSMUSG00000097928	1.93361	7.48395e-05	predicted gene, 26578 [Source:MGI Symbol;Acc:MGI:5477072]	Gm26578	lincRNA	ensembl
ENSMUSG00000028874	1.93357	0.00165327	Gardner-Rasheed feline sarcoma viral (Fgr) oncogene homolog [Source:MGI Symbol;Acc:MGI:95527]	Fgr	protein_coding	ensembl_havana
ENSMUSG00000079057	1.93264	3.78387e-06	cytochrome P450, family 4, subfamily v, polypeptide 3 [Source:MGI Symbol;Acc:MGI:2142763]	Cyp4v3	protein_coding	ensembl_havana
ENSMUSG00000002458	1.93199	0.000408576	regulator of G-protein signaling 19 [Source:MGI Symbol;Acc:MGI:1915153]	Rgs19	protein_coding	ensembl_havana
ENSMUSG00000097195	1.93155	0.00632759	small nucleolar RNA host gene 5 [Source:MGI Symbol;Acc:MGI:1919905]	Snhg5	processed_transcript	havana
ENSMUSG00000018927	1.93122	8.12877e-06	chemokine (C-C motif) ligand 6 [Source:MGI Symbol;Acc:MGI:98263]	Ccl6	protein_coding	ensembl_havana
ENSMUSG00000073411	1.93116	6.21081e-05	histocompatibility 2, D region locus 1 [Source:MGI Symbol;Acc:MGI:95896]	H2-D1	protein_coding	ensembl_havana
ENSMUSG00000021624	1.93035	0.0135711	CD180 antigen [Source:MGI Symbol;Acc:MGI:1194924]	Cd180	protein_coding	ensembl_havana
ENSMUSG00000030830	1.93029	0.00198673	integrin alpha L [Source:MGI Symbol;Acc:MGI:96606]	Itgal	protein_coding	ensembl_havana
ENSMUSG00000021556	1.9301	2.96399e-07	golgi membrane protein 1 [Source:MGI Symbol;Acc:MGI:1917329]	Golm1	protein_coding	ensembl
ENSMUSG00000040447	1.92773	4.17298e-07	spinster homolog 2 [Source:MGI Symbol;Acc:MGI:2384936]	Spns2	protein_coding	ensembl_havana
ENSMUSG00000049538	1.9276	0.000479177	a disintegrin-like and metallopeptidase (reprolysin type) with thrombospondin type 1 motif, 16 [Source:MGI Symbol;Acc:MGI:2429637]	Adamts16	protein_coding	ensembl_havana
ENSMUSG00000039158	1.9216	2.86845e-05	AT-hook transcription factor [Source:MGI Symbol;Acc:MGI:2140340]	Akna	protein_coding	ensembl_havana
ENSMUSG00000035681	1.91896	0.0028099	potassium voltage gated channel, Shaw-related subfamily, member 2 [Source:MGI Symbol;Acc:MGI:96668]	Kcnc2	protein_coding	ensembl
ENSMUSG00000070605	1.91834	0.00323421	predicted gene 13251 [Source:MGI Symbol;Acc:MGI:3700963]	Gm13251	protein_coding	ensembl_havana
ENSMUSG00000005413	1.91536	2.59652e-05	heme oxygenase (decycling) 1 [Source:MGI Symbol;Acc:MGI:96163]	Hmox1	protein_coding	ensembl_havana
ENSMUSG00000064387	1.91345	0.0319093	small nucleolar RNA, H/ACA box 73a [Source:MGI Symbol;Acc:MGI:4360046]	Snora73a	snoRNA	ensembl
ENSMUSG00000050335	1.91291	1.5027e-09	lectin, galactose binding, soluble 3 [Source:MGI Symbol;Acc:MGI:96778]	Lgals3	protein_coding	ensembl_havana
ENSMUSG00000044250	1.91068	0.00492215	PC-esterase domain containing 1B [Source:MGI Symbol;Acc:MGI:2446270]	Pced1b	protein_coding	ensembl
ENSMUSG00000036526	1.91033	0.0397765	caspase recruitment domain family, member 11 [Source:MGI Symbol;Acc:MGI:1916978]	Card11	protein_coding	ensembl
ENSMUSG00000017723	1.90877	3.08281e-06	WAP four-disulfide core domain 2 [Source:MGI Symbol;Acc:MGI:1914951]	Wfdc2	protein_coding	ensembl_havana
ENSMUSG00000052727	1.90857	5.2549e-08	microtubule-associated protein 1B [Source:MGI Symbol;Acc:MGI:1306778]	Map1b	protein_coding	ensembl
ENSMUSG00000005986	1.9084	0.04484	ankyrin repeat domain 13 family, member D [Source:MGI Symbol;Acc:MGI:1915673]	Ankrd13d	protein_coding	ensembl_havana
ENSMUSG00000025225	1.90795	2.5364e-08	nuclear factor of kappa light polypeptide gene enhancer in B cells 2, p49/p100 [Source:MGI Symbol;Acc:MGI:1099800]	Nfkb2	protein_coding	ensembl
ENSMUSG00000017754	1.90736	0.00138756	phospholipid transfer protein [Source:MGI Symbol;Acc:MGI:103151]	Pltp	protein_coding	ensembl_havana
ENSMUSG00000026077	1.90715	0.00476954	neuronal PAS domain protein 2 [Source:MGI Symbol;Acc:MGI:109232]	Npas2	protein_coding	ensembl_havana
ENSMUSG00000097970	1.90571	0.0228609	predicted gene, 27028 [Source:MGI Symbol;Acc:MGI:5504143]	Gm27028	lincRNA	havana
ENSMUSG00000066595	1.90552	2.8136e-10	major facilitator superfamily domain containing 7B [Source:MGI Symbol;Acc:MGI:2444881]	Mfsd7b	protein_coding	ensembl_havana
ENSMUSG00000056648	1.9037	0.000689372	homeobox B8 [Source:MGI Symbol;Acc:MGI:96189]	Hoxb8	protein_coding	ensembl_havana
ENSMUSG00000026536	1.90339	0.046293	myeloid cell nuclear differentiation antigen [Source:MGI Symbol;Acc:MGI:3041120]	Mnda	protein_coding	ensembl_havana
ENSMUSG00000071862	1.90316	0.0187734	leucine rich repeat transmembrane neuronal 2 [Source:MGI Symbol;Acc:MGI:2389174]	Lrrtm2	protein_coding	ensembl
ENSMUSG00000020205	1.90245	0.00130982	pleckstrin homology-like domain, family A, member 1 [Source:MGI Symbol;Acc:MGI:1096880]	Phlda1	protein_coding	ensembl_havana
ENSMUSG00000069833	1.89885	4.70541e-07	AHNAK nucleoprotein (desmoyokin) [Source:MGI Symbol;Acc:MGI:1316648]	Ahnak	protein_coding	ensembl
ENSMUSG00000016024	1.89501	0.000203685	lipopolysaccharide binding protein [Source:MGI Symbol;Acc:MGI:1098776]	Lbp	protein_coding	ensembl_havana
ENSMUSG00000024066	1.89196	3.63015e-08	xanthine dehydrogenase [Source:MGI Symbol;Acc:MGI:98973]	Xdh	protein_coding	ensembl
ENSMUSG00000057143	1.8914	1.99336e-05	tripartite motif-containing 12C [Source:MGI Symbol;Acc:MGI:4821183]	Trim12c	protein_coding	ensembl_havana
ENSMUSG00000020672	1.88886	0.00850204	syntrophin, gamma 2 [Source:MGI Symbol;Acc:MGI:1919541]	Sntg2	protein_coding	ensembl_havana
ENSMUSG00000031659	1.88361	0.000239247	adenylate cyclase 7 [Source:MGI Symbol;Acc:MGI:102891]	Adcy7	protein_coding	ensembl
ENSMUSG00000023328	1.88013	0.00953331	acetylcholinesterase [Source:MGI Symbol;Acc:MGI:87876]	Ache	protein_coding	ensembl_havana
ENSMUSG00000030217	1.87867	0.00135263	ADP-ribosyltransferase 4 [Source:MGI Symbol;Acc:MGI:1202710]	Art4	protein_coding	ensembl_havana
ENSMUSG00000000957	1.8763	2.08453e-06	matrix metallopeptidase 14 (membrane-inserted) [Source:MGI Symbol;Acc:MGI:101900]	Mmp14	protein_coding	ensembl
ENSMUSG00000026582	1.87415	0.0303166	selectin, endothelial cell [Source:MGI Symbol;Acc:MGI:98278]	Sele	protein_coding	ensembl_havana
ENSMUSG00000093470	1.87323	0.00484915	predicted gene 20645 [Source:MGI Symbol;Acc:MGI:5313092]	Gm20645	lincRNA	havana
ENSMUSG00000062480	1.87225	4.33352e-06	acetyl-Coenzyme A acetyltransferase 3 [Source:MGI Symbol;Acc:MGI:109182]	Acat3	protein_coding	ensembl_havana
ENSMUSG00000020592	1.8722	3.47068e-08	syndecan 1 [Source:MGI Symbol;Acc:MGI:1349162]	Sdc1	protein_coding	ensembl_havana
ENSMUSG00000021423	1.86958	0.0173836	lymphocyte antigen 86 [Source:MGI Symbol;Acc:MGI:1321404]	Ly86	protein_coding	ensembl
ENSMUSG00000022012	1.86687	0.0039117	ecto-NOX disulfide-thiol exchanger 1 [Source:MGI Symbol;Acc:MGI:2444896]	Enox1	protein_coding	ensembl
ENSMUSG00000070473	1.86596	7.07839e-05	claudin 3 [Source:MGI Symbol;Acc:MGI:1329044]	Cldn3	protein_coding	ensembl_havana
ENSMUSG00000027514	1.8656	0.0189919	Z-DNA binding protein 1 [Source:MGI Symbol;Acc:MGI:1927449]	Zbp1	protein_coding	ensembl_havana
ENSMUSG00000039236	1.86542	0.0192936	interferon-stimulated protein [Source:MGI Symbol;Acc:MGI:1928895]	Isg20	protein_coding	ensembl_havana
ENSMUSG00000042734	1.86053	0.0237002	tetratricopeptide repeat domain 9 [Source:MGI Symbol;Acc:MGI:1916730]	Ttc9	protein_coding	ensembl
ENSMUSG00000040133	1.86006	0.0377158	G protein-coupled receptor 176 [Source:MGI Symbol;Acc:MGI:2685858]	Gpr176	protein_coding	ensembl_havana
ENSMUSG00000037922	1.85882	0.0424067	B cell scaffold protein with ankyrin repeats 1 [Source:MGI Symbol;Acc:MGI:2442120]	Bank1	protein_coding	ensembl
ENSMUSG00000052889	1.85738	0.00730143	protein kinase C, beta [Source:MGI Symbol;Acc:MGI:97596]	Prkcb	protein_coding	ensembl_havana
ENSMUSG00000036377	1.85549	0.032544	RIKEN cDNA C530008M17 gene [Source:MGI Symbol;Acc:MGI:2444817]	C530008M17Rik	protein_coding	ensembl_havana
ENSMUSG00000018008	1.85462	8.83516e-06	cytohesin 4 [Source:MGI Symbol;Acc:MGI:2441702]	Cyth4	protein_coding	ensembl
ENSMUSG00000089542	1.85179	0.00756728	predicted gene, 25835 [Source:MGI Symbol;Acc:MGI:5455612]	Gm25835	snoRNA	ensembl
ENSMUSG00000044783	1.85122	3.07871e-06	Holliday junction recognition protein [Source:MGI Symbol;Acc:MGI:2685821]	Hjurp	protein_coding	ensembl_havana
ENSMUSG00000047807	1.85104	0.0208444	RIKEN cDNA 9330154K18 gene [Source:MGI Symbol;Acc:MGI:2442806]	9330154K18Rik	antisense	havana
ENSMUSG00000051747	1.85003	0.00424888	titin [Source:MGI Symbol;Acc:MGI:98864]	Ttn	protein_coding	ensembl_havana
ENSMUSG00000060924	1.8499	0.00157408	CUB and Sushi multiple domains 1 [Source:MGI Symbol;Acc:MGI:2137383]	Csmd1	protein_coding	ensembl_havana
ENSMUSG00000051790	1.84262	0.000239128	neuroligin 2 [Source:MGI Symbol;Acc:MGI:2681835]	Nlgn2	protein_coding	ensembl_havana
ENSMUSG00000055491	1.83717	1.06882e-05	peroxisome proliferative activated receptor, gamma, coactivator-related 1 [Source:MGI Symbol;Acc:MGI:2385096]	Pprc1	protein_coding	ensembl_havana
ENSMUSG00000040675	1.83556	0.00489883	methylenetetrahydrofolate dehydrogenase (NADP+ dependent) 1-like [Source:MGI Symbol;Acc:MGI:1924836]	Mthfd1l	protein_coding	ensembl_havana
ENSMUSG00000031004	1.83384	0.0206776	antigen identified by monoclonal antibody Ki 67 [Source:MGI Symbol;Acc:MGI:106035]	Mki67	protein_coding	ensembl
ENSMUSG00000030218	1.83301	1.10192e-06	matrix Gla protein [Source:MGI Symbol;Acc:MGI:96976]	Mgp	protein_coding	ensembl
ENSMUSG00000023927	1.83242	0.00102152	special AT-rich sequence binding protein 1 [Source:MGI Symbol;Acc:MGI:105084]	Satb1	protein_coding	ensembl_havana
ENSMUSG00000065649	1.83215	3.08281e-06	small nucleolar RNA, H/ACA box 74A [Source:MGI Symbol;Acc:MGI:3646921]	Snora74a	snoRNA	ensembl
ENSMUSG00000030587	1.82595	0.000213068	RIKEN cDNA 2200002D01 gene [Source:MGI Symbol;Acc:MGI:1919525]	2200002D01Rik	protein_coding	ensembl_havana
ENSMUSG00000025255	1.82529	0.0282853	zinc finger homeodomain 4 [Source:MGI Symbol;Acc:MGI:2137668]	Zfhx4	protein_coding	ensembl_havana
ENSMUSG00000029055	1.82497	0.0313549	phospholipase C, eta 2 [Source:MGI Symbol;Acc:MGI:2443078]	Plch2	protein_coding	ensembl_havana
ENSMUSG00000004040	1.82077	5.66709e-07	signal transducer and activator of transcription 3 [Source:MGI Symbol;Acc:MGI:103038]	Stat3	protein_coding	ensembl_havana
ENSMUSG00000039683	1.81865	8.80616e-05	sidekick homolog 1 (chicken) [Source:MGI Symbol;Acc:MGI:2444413]	Sdk1	protein_coding	ensembl_havana
ENSMUSG00000030107	1.81592	0.0111829	ubiquitin specific peptidase 18 [Source:MGI Symbol;Acc:MGI:1344364]	Usp18	protein_coding	ensembl
ENSMUSG00000042041	1.81212	0.0170059	RIKEN cDNA 2010003K11 gene [Source:MGI Symbol;Acc:MGI:1917111]	2010003K11Rik	protein_coding	ensembl
ENSMUSG00000042745	1.81027	0.000163757	inhibitor of DNA binding 1 [Source:MGI Symbol;Acc:MGI:96396]	Id1	protein_coding	ensembl_havana
ENSMUSG00000015396	1.80532	0.00217476	CD83 antigen [Source:MGI Symbol;Acc:MGI:1328316]	Cd83	protein_coding	ensembl
ENSMUSG00000029716	1.80445	0.0266727	transferrin receptor 2 [Source:MGI Symbol;Acc:MGI:1354956]	Tfr2	protein_coding	ensembl
ENSMUSG00000022229	1.80278	0.0178549	ATPase, H+/K+ transporting, nongastric, alpha polypeptide [Source:MGI Symbol;Acc:MGI:1926943]	Atp12a	protein_coding	ensembl
ENSMUSG00000041293	1.8017	0.000714372	G protein-coupled receptor 110 [Source:MGI Symbol;Acc:MGI:1924846]	Gpr110	protein_coding	ensembl_havana
ENSMUSG00000041313	1.79857	2.04696e-06	solute carrier family 7 (cationic amino acid transporter, y+ system), member 1 [Source:MGI Symbol;Acc:MGI:88117]	Slc7a1	protein_coding	ensembl_havana
ENSMUSG00000057716	1.79783	0.00108405	transmembrane protein 178B [Source:MGI Symbol;Acc:MGI:3647581]	Tmem178b	protein_coding	ensembl_havana
ENSMUSG00000005547	1.79551	2.69432e-05	cytochrome P450, family 2, subfamily a, polypeptide 5 [Source:MGI Symbol;Acc:MGI:88597]	Cyp2a5	protein_coding	ensembl_havana
ENSMUSG00000003032	1.7945	0.00103468	Kruppel-like factor 4 (gut) [Source:MGI Symbol;Acc:MGI:1342287]	Klf4	protein_coding	ensembl_havana
ENSMUSG00000049744	1.7933	6.80035e-06	Rho GTPase activating protein 15 [Source:MGI Symbol;Acc:MGI:1923367]	Arhgap15	protein_coding	ensembl_havana
ENSMUSG00000056737	1.79295	8.43133e-07	capping protein (actin filament), gelsolin-like [Source:MGI Symbol;Acc:MGI:1098259]	Capg	protein_coding	ensembl_havana
ENSMUSG00000024529	1.79021	6.78198e-07	lysyl oxidase [Source:MGI Symbol;Acc:MGI:96817]	Lox	protein_coding	ensembl
ENSMUSG00000030844	1.78923	0.00526591	regulator of G-protein signalling 10 [Source:MGI Symbol;Acc:MGI:1915115]	Rgs10	protein_coding	ensembl_havana
ENSMUSG00000013698	1.78846	5.01417e-05	phosphoprotein enriched in astrocytes 15A [Source:MGI Symbol;Acc:MGI:104799]	Pea15a	protein_coding	ensembl_havana
ENSMUSG00000076258	1.78676	1.54983e-05	predicted gene, 23935 [Source:MGI Symbol;Acc:MGI:5453712]	Gm23935	miRNA	ensembl
ENSMUSG00000070803	1.78637	0.00543253	Cbp/p300-interacting transactivator, with Glu/Asp-rich carboxy-terminal domain, 4 [Source:MGI Symbol;Acc:MGI:1861694]	Cited4	protein_coding	ensembl_havana
ENSMUSG00000004952	1.77586	0.00376126	RAS p21 protein activator 4 [Source:MGI Symbol;Acc:MGI:1858600]	Rasa4	protein_coding	ensembl_havana
ENSMUSG00000020297	1.77558	0.0333392	neuron specific gene family member 2 [Source:MGI Symbol;Acc:MGI:1202070]	Nsg2	protein_coding	ensembl_havana
ENSMUSG00000002699	1.77484	0.0050167	lymphocyte cytosolic protein 2 [Source:MGI Symbol;Acc:MGI:1321402]	Lcp2	protein_coding	ensembl_havana
ENSMUSG00000021087	1.77416	0.0280105	reticulon 1 [Source:MGI Symbol;Acc:MGI:1933947]	Rtn1	protein_coding	ensembl_havana
ENSMUSG00000078853	1.77177	1.16247e-06	interferon gamma induced GTPase [Source:MGI Symbol;Acc:MGI:107729]	Igtp	protein_coding	ensembl_havana
ENSMUSG00000022148	1.77145	0.0028793	FYN binding protein [Source:MGI Symbol;Acc:MGI:1346327]	Fyb	protein_coding	ensembl_havana
ENSMUSG00000024883	1.76905	0.00336739	Ras and Rab interactor 1 [Source:MGI Symbol;Acc:MGI:2385695]	Rin1	protein_coding	ensembl
ENSMUSG00000054871	1.76833	0.0215537	transmembrane protein 158 [Source:MGI Symbol;Acc:MGI:1919559]	Tmem158	protein_coding	ensembl
ENSMUSG00000024397	1.76551	0.0253342	allograft inflammatory factor 1 [Source:MGI Symbol;Acc:MGI:1343098]	Aif1	protein_coding	ensembl_havana
ENSMUSG00000075270	1.76527	0.00454034	phosphodiesterase 11A [Source:MGI Symbol;Acc:MGI:3036251]	Pde11a	protein_coding	ensembl_havana
ENSMUSG00000029334	1.75997	0.0171032	protein kinase, cGMP-dependent, type II [Source:MGI Symbol;Acc:MGI:108173]	Prkg2	protein_coding	ensembl_havana
ENSMUSG00000035493	1.75727	4.50026e-07	transforming growth factor, beta induced [Source:MGI Symbol;Acc:MGI:99959]	Tgfbi	protein_coding	ensembl
ENSMUSG00000035208	1.75686	0.00290875	schlafen 8 [Source:MGI Symbol;Acc:MGI:2672859]	Slfn8	protein_coding	ensembl_havana
ENSMUSG00000040613	1.75556	0.000187406	apolipoprotein B mRNA editing enzyme, catalytic polypeptide 1 [Source:MGI Symbol;Acc:MGI:103298]	Apobec1	protein_coding	ensembl_havana
ENSMUSG00000013707	1.75531	0.0222293	tumor necrosis factor, alpha-induced protein 8-like 2 [Source:MGI Symbol;Acc:MGI:1917019]	Tnfaip8l2	protein_coding	ensembl_havana
ENSMUSG00000038860	1.75441	0.0354924	GTPase activating RANGAP domain-like 3 [Source:MGI Symbol;Acc:MGI:2139309]	Garnl3	protein_coding	ensembl_havana
ENSMUSG00000074785	1.752	0.0056976	plexin C1 [Source:MGI Symbol;Acc:MGI:1890127]	Plxnc1	protein_coding	ensembl_havana
ENSMUSG00000078249	1.74921	0.000789801	high mobility group AT-hook I, related sequence 1 [Source:MGI Symbol;Acc:MGI:96161]	Hmga1-rs1	protein_coding	ensembl_havana
ENSMUSG00000040152	1.74818	3.73142e-06	thrombospondin 1 [Source:MGI Symbol;Acc:MGI:98737]	Thbs1	protein_coding	ensembl_havana
ENSMUSG00000039942	1.74798	0.000926376	prostaglandin E receptor 4 (subtype EP4) [Source:MGI Symbol;Acc:MGI:104311]	Ptger4	protein_coding	ensembl_havana
ENSMUSG00000020227	1.74636	0.00647994	interleukin-1 receptor-associated kinase 3 [Source:MGI Symbol;Acc:MGI:1921164]	Irak3	protein_coding	ensembl_havana
ENSMUSG00000048915	1.74519	0.00701094	ephrin A5 [Source:MGI Symbol;Acc:MGI:107444]	Efna5	protein_coding	ensembl_havana
ENSMUSG00000034993	1.74485	1.13053e-06	vesicle amine transport protein 1 homolog (T californica) [Source:MGI Symbol;Acc:MGI:1349450]	Vat1	protein_coding	ensembl_havana
ENSMUSG00000086416	1.73819	0.00300427	predicted gene 14002 [Source:MGI Symbol;Acc:MGI:3650401]	Gm14002	antisense	havana
ENSMUSG00000026343	1.73678	0.0119362	G protein-coupled receptor 39 [Source:MGI Symbol;Acc:MGI:1918361]	Gpr39	protein_coding	ensembl_havana
ENSMUSG00000074715	1.73312	5.07016e-05	chemokine (C-C motif) ligand 28 [Source:MGI Symbol;Acc:MGI:1861731]	Ccl28	protein_coding	ensembl
ENSMUSG00000028076	1.73297	0.0235702	CD1d1 antigen [Source:MGI Symbol;Acc:MGI:107674]	Cd1d1	protein_coding	ensembl_havana
ENSMUSG00000027408	1.72965	0.0027129	carboxypeptidase X 1 (M14 family) [Source:MGI Symbol;Acc:MGI:1934569]	Cpxm1	protein_coding	ensembl_havana
ENSMUSG00000042842	1.72715	1.36311e-07	serine (or cysteine) peptidase inhibitor, clade B, member 6b [Source:MGI Symbol;Acc:MGI:894688]	Serpinb6b	protein_coding	ensembl_havana
ENSMUSG00000074480	1.72631	0.00727523	mex3 homolog A (C. elegans) [Source:MGI Symbol;Acc:MGI:1919890]	Mex3a	protein_coding	ensembl_havana
ENSMUSG00000049577	1.72357	0.00185217	zinc finger protein, multitype 1 [Source:MGI Symbol;Acc:MGI:1095400]	Zfpm1	protein_coding	ensembl_havana
ENSMUSG00000021838	1.72273	8.84609e-06	sterile alpha motif domain containing 4 [Source:MGI Symbol;Acc:MGI:1921730]	Samd4	protein_coding	ensembl_havana
ENSMUSG00000089774	1.72206	0.00010789	solute carrier family 5 (inositol transporters), member 3 [Source:MGI Symbol;Acc:MGI:1858226]	Slc5a3	protein_coding	ensembl_havana
ENSMUSG00000040728	1.72099	2.14557e-06	epithelial splicing regulatory protein 1 [Source:MGI Symbol;Acc:MGI:1917326]	Esrp1	protein_coding	ensembl_havana
ENSMUSG00000041189	1.72068	7.26176e-05	cholinergic receptor, nicotinic, beta polypeptide 1 (muscle) [Source:MGI Symbol;Acc:MGI:87890]	Chrnb1	protein_coding	ensembl_havana
ENSMUSG00000048154	1.71492	6.63862e-06	lysine (K)-specific methyltransferase 2D [Source:MGI Symbol;Acc:MGI:2682319]	Kmt2d	protein_coding	ensembl_havana
ENSMUSG00000023232	1.71256	0.000208612	serine incorporator 2 [Source:MGI Symbol;Acc:MGI:1919132]	Serinc2	protein_coding	ensembl_havana
ENSMUSG00000016262	1.71043	0.0182581	SERTA domain containing 4 [Source:MGI Symbol;Acc:MGI:2443496]	Sertad4	protein_coding	ensembl_havana
ENSMUSG00000028541	1.71002	0.0113515	UDP-Gal:betaGlcNAc beta 1,4- galactosyltransferase, polypeptide 2 [Source:MGI Symbol;Acc:MGI:1858493]	B4galt2	protein_coding	ensembl_havana
ENSMUSG00000097042	1.70992	0.010211	predicted gene, 17491 [Source:MGI Symbol;Acc:MGI:4937125]	Gm17491	lincRNA	ensembl
ENSMUSG00000033717	1.70876	0.0295152	adrenergic receptor, alpha 2a [Source:MGI Symbol;Acc:MGI:87934]	Adra2a	protein_coding	ensembl
ENSMUSG00000028717	1.69982	0.0445392	T cell acute lymphocytic leukemia 1 [Source:MGI Symbol;Acc:MGI:98480]	Tal1	protein_coding	ensembl_havana
ENSMUSG00000040950	1.69969	0.00879839	macrophage galactose N-acetyl-galactosamine specific lectin 2 [Source:MGI Symbol;Acc:MGI:2385729]	Mgl2	protein_coding	ensembl_havana
ENSMUSG00000009772	1.69574	1.9322e-06	NUAK family, SNF1-like kinase, 2 [Source:MGI Symbol;Acc:MGI:1921387]	Nuak2	protein_coding	ensembl_havana
ENSMUSG00000023913	1.69553	8.99023e-06	phospholipase A2, group VII (platelet-activating factor acetylhydrolase, plasma) [Source:MGI Symbol;Acc:MGI:1351327]	Pla2g7	protein_coding	ensembl_havana
ENSMUSG00000030342	1.69403	0.00105998	CD9 antigen [Source:MGI Symbol;Acc:MGI:88348]	Cd9	protein_coding	ensembl_havana
ENSMUSG00000096243	1.6926	0.00197294	predicted gene, 24265 [Source:MGI Symbol;Acc:MGI:5454042]	Gm24265	snRNA	ensembl
ENSMUSG00000057762	1.6915	0.0175981	predicted gene 6169 [Source:MGI Symbol;Acc:MGI:3646298]	Gm6169	protein_coding	ensembl
ENSMUSG00000002107	1.69119	2.51432e-05	CUGBP, Elav-like family member 2 [Source:MGI Symbol;Acc:MGI:1338822]	Celf2	protein_coding	ensembl_havana
ENSMUSG00000032091	1.69073	0.0187734	transmembrane protease, serine 4 [Source:MGI Symbol;Acc:MGI:2384877]	Tmprss4	protein_coding	ensembl_havana
ENSMUSG00000043017	1.69023	0.0289009	prostaglandin I receptor (IP) [Source:MGI Symbol;Acc:MGI:99535]	Ptgir	protein_coding	ensembl_havana
ENSMUSG00000041120	1.68543	0.000271331	neuroblastoma, suppression of tumorigenicity 1 [Source:MGI Symbol;Acc:MGI:104591]	Nbl1	protein_coding	ensembl_havana
ENSMUSG00000044626	1.68306	0.0385656	lipase, member H [Source:MGI Symbol;Acc:MGI:2388029]	Liph	protein_coding	ensembl
ENSMUSG00000030103	1.68245	0.000316652	basic helix-loop-helix family, member e40 [Source:MGI Symbol;Acc:MGI:1097714]	Bhlhe40	protein_coding	ensembl_havana
ENSMUSG00000024053	1.68237	0.0064071	elastin microfibril interfacer 2 [Source:MGI Symbol;Acc:MGI:2389136]	Emilin2	protein_coding	ensembl
ENSMUSG00000078921	1.67921	0.000174908	T cell specific GTPase 2 [Source:MGI Symbol;Acc:MGI:3710083]	Tgtp2	protein_coding	ensembl_havana
ENSMUSG00000032068	1.67906	0.0022368	placenta expressed transcript 1 [Source:MGI Symbol;Acc:MGI:1923759]	Plet1	protein_coding	ensembl_havana
ENSMUSG00000097462	1.67728	0.000449299	RIKEN cDNA 9530026P05 gene [Source:MGI Symbol;Acc:MGI:1924659]	9530026P05Rik	lincRNA	ensembl
ENSMUSG00000050390	1.67674	1.3285e-07	expressed sequence C77080 [Source:MGI Symbol;Acc:MGI:2140651]	C77080	protein_coding	ensembl_havana
ENSMUSG00000018239	1.67519	0.0348626	zinc finger, CCHC domain containing 10 [Source:MGI Symbol;Acc:MGI:1196228]	Zcchc10	protein_coding	ensembl_havana
ENSMUSG00000048612	1.67145	7.05079e-05	myoferlin [Source:MGI Symbol;Acc:MGI:1919192]	Myof	protein_coding	ensembl
ENSMUSG00000027075	1.67116	0.0397794	solute carrier family 43, member 1 [Source:MGI Symbol;Acc:MGI:1931352]	Slc43a1	protein_coding	ensembl_havana
ENSMUSG00000002603	1.66319	0.000725205	transforming growth factor, beta 1 [Source:MGI Symbol;Acc:MGI:98725]	Tgfb1	protein_coding	ensembl_havana
ENSMUSG00000070427	1.65945	0.0038635	interleukin 18 binding protein [Source:MGI Symbol;Acc:MGI:1333800]	Il18bp	protein_coding	ensembl
ENSMUSG00000021047	1.65838	0.0451899	neuro-oncological ventral antigen 1 [Source:MGI Symbol;Acc:MGI:104297]	Nova1	protein_coding	ensembl
ENSMUSG00000029468	1.65448	0.00351407	purinergic receptor P2X, ligand-gated ion channel, 7 [Source:MGI Symbol;Acc:MGI:1339957]	P2rx7	protein_coding	ensembl_havana
ENSMUSG00000022462	1.65257	1.61429e-05	solute carrier family 38, member 2 [Source:MGI Symbol;Acc:MGI:1915010]	Slc38a2	protein_coding	ensembl
ENSMUSG00000001930	1.64939	0.00177507	Von Willebrand factor homolog [Source:MGI Symbol;Acc:MGI:98941]	Vwf	protein_coding	ensembl_havana
ENSMUSG00000070167	1.64904	0.0187734	predicted gene, 25822 [Source:MGI Symbol;Acc:MGI:5455599]	Gm25822	snoRNA	ensembl
ENSMUSG00000027559	1.64775	2.85963e-05	carbonic anhydrase 3 [Source:MGI Symbol;Acc:MGI:88270]	Car3	protein_coding	ensembl_havana
ENSMUSG00000002028	1.64772	1.07655e-06	lysine (K)-specific methyltransferase 2A [Source:MGI Symbol;Acc:MGI:96995]	Kmt2a	protein_coding	ensembl_havana
ENSMUSG00000022014	1.64768	0.00228537	epithelial stromal interaction 1 (breast) [Source:MGI Symbol;Acc:MGI:1915168]	Epsti1	protein_coding	ensembl
ENSMUSG00000074578	1.64294	0.0025664	RIKEN cDNA 1500012F01 gene [Source:MGI Symbol;Acc:MGI:1916199]	1500012F01Rik	protein_coding	ensembl_havana
ENSMUSG00000027188	1.6421	9.95652e-05	peptidase domain containing associated with muscle regeneration 1 [Source:MGI Symbol;Acc:MGI:2445082]	Pamr1	protein_coding	ensembl_havana
ENSMUSG00000027330	1.64027	0.00224818	cell division cycle 25B [Source:MGI Symbol;Acc:MGI:99701]	Cdc25b	protein_coding	ensembl_havana
ENSMUSG00000024339	1.63926	4.50388e-06	transporter 2, ATP-binding cassette, sub-family B (MDR/TAP) [Source:MGI Symbol;Acc:MGI:98484]	Tap2	protein_coding	ensembl_havana
ENSMUSG00000026417	1.63694	0.000136508	polymeric immunoglobulin receptor [Source:MGI Symbol;Acc:MGI:103080]	Pigr	protein_coding	ensembl_havana
ENSMUSG00000070327	1.63584	1.69332e-05	ring finger protein 213 [Source:MGI Symbol;Acc:MGI:1289196]	Rnf213	protein_coding	ensembl_havana
ENSMUSG00000029826	1.63452	5.24157e-06	zinc finger CCCH type, antiviral 1 [Source:MGI Symbol;Acc:MGI:1926031]	Zc3hav1	protein_coding	ensembl_havana
ENSMUSG00000038879	1.63387	0.0018582	NIPA-like domain containing 2 [Source:MGI Symbol;Acc:MGI:1924488]	Nipal2	protein_coding	ensembl
ENSMUSG00000040584	1.63004	0.00211967	ATP-binding cassette, sub-family B (MDR/TAP), member 1A [Source:MGI Symbol;Acc:MGI:97570]	Abcb1a	protein_coding	ensembl_havana
ENSMUSG00000069893	1.62965	0.0231756	RIKEN cDNA 9930111J21 gene 1 [Source:MGI Symbol;Acc:MGI:3041173]	9930111J21Rik1	protein_coding	ensembl_havana
ENSMUSG00000020812	1.62829	0.0229332	RIKEN cDNA 1810032O08 gene [Source:MGI Symbol;Acc:MGI:1913543]	1810032O08Rik	protein_coding	ensembl_havana
ENSMUSG00000023885	1.62642	4.83141e-06	thrombospondin 2 [Source:MGI Symbol;Acc:MGI:98738]	Thbs2	protein_coding	ensembl
ENSMUSG00000006362	1.62586	0.00865384	core-binding factor, runt domain, alpha subunit 2, translocated to, 3 (human) [Source:MGI Symbol;Acc:MGI:1338013]	Cbfa2t3	protein_coding	ensembl_havana
ENSMUSG00000067219	1.62582	0.000847652	NIPA-like domain containing 1 [Source:MGI Symbol;Acc:MGI:1917951]	Nipal1	protein_coding	ensembl
ENSMUSG00000056427	1.6233	0.000313257	slit homolog 3 (Drosophila) [Source:MGI Symbol;Acc:MGI:1315202]	Slit3	protein_coding	ensembl_havana
ENSMUSG00000041605	1.62321	0.000842641	RIKEN cDNA 5730559C18 gene [Source:MGI Symbol;Acc:MGI:1921579]	5730559C18Rik	protein_coding	ensembl_havana
ENSMUSG00000094392	1.62316	6.8723e-05	predicted gene 3788 [Source:MGI Symbol;Acc:MGI:3781961]	Gm3788	processed_pseudogene	havana
ENSMUSG00000026177	1.62209	0.0215461	solute carrier family 11 (proton-coupled divalent metal ion transporters), member 1 [Source:MGI Symbol;Acc:MGI:1345275]	Slc11a1	protein_coding	ensembl_havana
ENSMUSG00000045094	1.62123	0.00266102	Rho guanine nucleotide exchange factor (GEF) 37 [Source:MGI Symbol;Acc:MGI:3045339]	Arhgef37	protein_coding	ensembl
ENSMUSG00000032549	1.62107	0.00831582	RAB6B, member RAS oncogene family [Source:MGI Symbol;Acc:MGI:107283]	Rab6b	protein_coding	ensembl_havana
ENSMUSG00000038521	1.62091	0.000180395	complement component 1, s subcomponent 1 [Source:MGI Symbol;Acc:MGI:1355312]	C1s1	protein_coding	ensembl_havana
ENSMUSG00000054364	1.62042	5.02962e-05	ras homolog gene family, member B [Source:MGI Symbol;Acc:MGI:107949]	Rhob	protein_coding	ensembl
ENSMUSG00000023043	1.62033	2.96675e-05	keratin 18 [Source:MGI Symbol;Acc:MGI:96692]	Krt18	protein_coding	ensembl
ENSMUSG00000040659	1.6177	9.03854e-05	EF hand domain containing 2 [Source:MGI Symbol;Acc:MGI:106504]	Efhd2	protein_coding	ensembl_havana
ENSMUSG00000015312	1.61714	0.00323421	growth arrest and DNA-damage-inducible 45 beta [Source:MGI Symbol;Acc:MGI:107776]	Gadd45b	protein_coding	ensembl
ENSMUSG00000046711	1.61704	0.0196821	high mobility group AT-hook 1 [Source:MGI Symbol;Acc:MGI:96160]	Hmga1	protein_coding	ensembl_havana
ENSMUSG00000021754	1.61527	2.40189e-05	mitogen-activated protein kinase kinase kinase 1 [Source:MGI Symbol;Acc:MGI:1346872]	Map3k1	protein_coding	ensembl_havana
ENSMUSG00000032254	1.61326	0.0263038	kinesin family member 23 [Source:MGI Symbol;Acc:MGI:1919069]	Kif23	protein_coding	ensembl
ENSMUSG00000029798	1.61174	0.00131903	hect domain and RLD 6 [Source:MGI Symbol;Acc:MGI:1914388]	Herc6	protein_coding	ensembl
ENSMUSG00000088604	1.61171	0.0194374	predicted gene, 25820 [Source:MGI Symbol;Acc:MGI:5455597]	Gm25820	snoRNA	ensembl
ENSMUSG00000056724	1.61162	7.12037e-08	neurobeachin-like 2 [Source:MGI Symbol;Acc:MGI:2448554]	Nbeal2	protein_coding	ensembl_havana
ENSMUSG00000027907	1.61135	0.0319414	S100 calcium binding protein A11 (calgizzarin) [Source:MGI Symbol;Acc:MGI:1338798]	S100a11	protein_coding	ensembl_havana
ENSMUSG00000015647	1.61043	8.14565e-06	laminin, alpha 5 [Source:MGI Symbol;Acc:MGI:105382]	Lama5	protein_coding	ensembl_havana
ENSMUSG00000026749	1.60887	1.47304e-05	NIMA (never in mitosis gene a)-related expressed kinase 6 [Source:MGI Symbol;Acc:MGI:1891638]	Nek6	protein_coding	ensembl_havana
ENSMUSG00000081535	1.60583	1.02499e-05
ENSMUSG00000024843	1.60436	4.52125e-07	choline kinase alpha [Source:MGI Symbol;Acc:MGI:107760]	Chka	protein_coding	ensembl_havana
ENSMUSG00000047181	1.60338	0.00336715	sterile alpha motif domain containing 14 [Source:MGI Symbol;Acc:MGI:2384945]	Samd14	protein_coding	ensembl_havana
ENSMUSG00000026249	1.60135	6.80035e-06	serine (or cysteine) peptidase inhibitor, clade E, member 2 [Source:MGI Symbol;Acc:MGI:101780]	Serpine2	protein_coding	ensembl_havana
ENSMUSG00000033949	1.60133	0.0259374	tripartite motif-containing 36 [Source:MGI Symbol;Acc:MGI:106264]	Trim36	protein_coding	ensembl
ENSMUSG00000066687	1.60043	0.00864844	zinc finger and BTB domain containing 16 [Source:MGI Symbol;Acc:MGI:103222]	Zbtb16	protein_coding	ensembl
ENSMUSG00000020275	1.5996	0.0297322	reticuloendotheliosis oncogene [Source:MGI Symbol;Acc:MGI:97897]	Rel	protein_coding	ensembl_havana
ENSMUSG00000058056	1.59918	3.66761e-07	palladin, cytoskeletal associated protein [Source:MGI Symbol;Acc:MGI:1919583]	Palld	protein_coding	ensembl_havana
ENSMUSG00000027947	1.59904	0.00264107	interleukin 6 receptor, alpha [Source:MGI Symbol;Acc:MGI:105304]	Il6ra	protein_coding	ensembl
ENSMUSG00000036899	1.59842	1.2335e-06	transient receptor potential cation channel, subfamily V, member 5 [Source:MGI Symbol;Acc:MGI:2429764]	Trpv5	protein_coding	ensembl_havana
ENSMUSG00000057058	1.59792	0.0249538	src family associated phosphoprotein 1 [Source:MGI Symbol;Acc:MGI:1925723]	Skap1	protein_coding	ensembl_havana
ENSMUSG00000039145	1.59689	0.00106324	calcium/calmodulin-dependent protein kinase ID [Source:MGI Symbol;Acc:MGI:2442190]	Camk1d	protein_coding	ensembl_havana
ENSMUSG00000029003	1.59638	0.0013282	MAD2 mitotic arrest deficient-like 2 [Source:MGI Symbol;Acc:MGI:1919140]	Mad2l2	protein_coding	ensembl_havana
ENSMUSG00000006219	1.59327	0.00117677	filamin binding LIM protein 1 [Source:MGI Symbol;Acc:MGI:1921452]	Fblim1	protein_coding	ensembl_havana
ENSMUSG00000047881	1.59125	6.3444e-05	RELT-like 1 [Source:MGI Symbol;Acc:MGI:2140767]	Rell1	protein_coding	ensembl_havana
ENSMUSG00000031822	1.59039	3.79073e-05	genetic suppressor element 1 [Source:MGI Symbol;Acc:MGI:1098275]	Gse1	protein_coding	ensembl_havana
ENSMUSG00000000782	1.58905	0.0301821	transcription factor 7, T cell specific [Source:MGI Symbol;Acc:MGI:98507]	Tcf7	protein_coding	ensembl_havana
ENSMUSG00000032577	1.58689	0.000172226	mitogen-activated protein kinase-activated protein kinase 3 [Source:MGI Symbol;Acc:MGI:2143163]	Mapkapk3	protein_coding	ensembl_havana
ENSMUSG00000046818	1.58652	0.000187394	DNA-damage-inducible transcript 4-like [Source:MGI Symbol;Acc:MGI:1920534]	Ddit4l	protein_coding	ensembl_havana
ENSMUSG00000029860	1.58504	2.14337e-05	zyxin [Source:MGI Symbol;Acc:MGI:103072]	Zyx	protein_coding	ensembl
ENSMUSG00000060989	1.58374	0.0366883	predicted gene 11847 [Source:MGI Symbol;Acc:MGI:3651787]	Gm11847	processed_pseudogene	havana
ENSMUSG00000084350	1.58272	0.0272683	ZNF41, pseudogene [Source:MGI Symbol;Acc:MGI:1917255]	Znf41-ps	unprocessed_pseudogene	havana
ENSMUSG00000001020	1.58001	0.0181103	S100 calcium binding protein A4 [Source:MGI Symbol;Acc:MGI:1330282]	S100a4	protein_coding	ensembl_havana
ENSMUSG00000027333	1.57945	0.00501414	spermine oxidase [Source:MGI Symbol;Acc:MGI:2445356]	Smox	protein_coding	ensembl_havana
ENSMUSG00000025481	1.57933	0.0353739	urate (5-hydroxyiso-) hydrolase [Source:MGI Symbol;Acc:MGI:1916142]	Urah	protein_coding	ensembl_havana
ENSMUSG00000020810	1.57637	0.00075113	cytoglobin [Source:MGI Symbol;Acc:MGI:2149481]	Cygb	protein_coding	ensembl_havana
ENSMUSG00000024659	1.57633	4.08826e-06	annexin A1 [Source:MGI Symbol;Acc:MGI:96819]	Anxa1	protein_coding	ensembl_havana
ENSMUSG00000022887	1.57438	0.0159684	mannan-binding lectin serine peptidase 1 [Source:MGI Symbol;Acc:MGI:88492]	Masp1	protein_coding	ensembl
ENSMUSG00000058297	1.57375	0.0248534	sparc/osteonectin, cwcv and kazal-like domains proteoglycan 2 [Source:MGI Symbol;Acc:MGI:1891351]	Spock2	protein_coding	ensembl_havana
ENSMUSG00000025221	1.57174	0.018804	Kv channel-interacting protein 2 [Source:MGI Symbol;Acc:MGI:2135916]	Kcnip2	protein_coding	ensembl_havana
ENSMUSG00000006445	1.57171	0.000351869	Eph receptor A2 [Source:MGI Symbol;Acc:MGI:95278]	Epha2	protein_coding	ensembl_havana
ENSMUSG00000097804	1.5684	0.00785198	predicted gene, 16685 [Source:MGI Symbol;Acc:MGI:4439609]	Gm16685	antisense	havana
ENSMUSG00000022575	1.5684	0.0071787	gasdermin D [Source:MGI Symbol;Acc:MGI:1916396]	Gsdmd	protein_coding	ensembl
ENSMUSG00000063953	1.56759	0.0186601	S-adenosylmethionine decarboxylase 2 [Source:MGI Symbol;Acc:MGI:1333111]	Amd2	protein_coding	ensembl
ENSMUSG00000024855	1.56394	7.62402e-05	phosphofurin acidic cluster sorting protein 1 [Source:MGI Symbol;Acc:MGI:1277113]	Pacs1	protein_coding	ensembl
ENSMUSG00000025887	1.56044	0.00508865	caspase 12 [Source:MGI Symbol;Acc:MGI:1312922]	Casp12	protein_coding	ensembl_havana
ENSMUSG00000020806	1.55906	0.000506788	rhomboid 5 homolog 2 (Drosophila) [Source:MGI Symbol;Acc:MGI:2442473]	Rhbdf2	protein_coding	ensembl_havana
ENSMUSG00000021223	1.55725	0.00569067	papilin, proteoglycan-like sulfated glycoprotein [Source:MGI Symbol;Acc:MGI:2386139]	Papln	protein_coding	ensembl_havana
ENSMUSG00000038301	1.55496	0.000217443	sorting nexin 10 [Source:MGI Symbol;Acc:MGI:1919232]	Snx10	protein_coding	ensembl_havana
ENSMUSG00000012519	1.55438	0.0197289	mixed lineage kinase domain-like [Source:MGI Symbol;Acc:MGI:1921818]	Mlkl	protein_coding	ensembl_havana
ENSMUSG00000031765	1.55406	0.000121446	metallothionein 1 [Source:MGI Symbol;Acc:MGI:97171]	Mt1	protein_coding	ensembl
ENSMUSG00000046879	1.55036	0.000618768	immunity-related GTPase family M member 1 [Source:MGI Symbol;Acc:MGI:107567]	Irgm1	protein_coding	ensembl_havana
ENSMUSG00000020080	1.54622	0.0444157	hexokinase domain containing 1 [Source:MGI Symbol;Acc:MGI:2384910]	Hkdc1	protein_coding	ensembl_havana
ENSMUSG00000048330	1.54551	0.0458851	resistance to inhibitors of cholinesterase 3 homolog (C. elegans) [Source:MGI Symbol;Acc:MGI:2443887]	Ric3	protein_coding	ensembl_havana
ENSMUSG00000031903	1.54285	0.000926376	phospholipase A2, group XV [Source:MGI Symbol;Acc:MGI:2178076]	Pla2g15	protein_coding	ensembl
ENSMUSG00000002985	1.54275	0.00993838	apolipoprotein E [Source:MGI Symbol;Acc:MGI:88057]	Apoe	protein_coding	ensembl_havana
ENSMUSG00000015533	1.54273	0.027275	integrin alpha 2 [Source:MGI Symbol;Acc:MGI:96600]	Itga2	protein_coding	ensembl
ENSMUSG00000027692	1.54211	0.0148197	TRAF2 and NCK interacting kinase [Source:MGI Symbol;Acc:MGI:1916264]	Tnik	protein_coding	ensembl_havana
ENSMUSG00000031875	1.54009	0.00401362	CKLF-like MARVEL transmembrane domain containing 3 [Source:MGI Symbol;Acc:MGI:2447162]	Cmtm3	protein_coding	ensembl
ENSMUSG00000024308	1.53879	0.000699978	TAP binding protein [Source:MGI Symbol;Acc:MGI:1201689]	Tapbp	protein_coding	ensembl_havana
ENSMUSG00000021879	1.53809	0.0249016	dynein, axonemal, heavy chain 12 [Source:MGI Symbol;Acc:MGI:107720]	Dnah12	protein_coding	ensembl_havana
ENSMUSG00000063889	1.53659	7.48674e-06	cAMP responsive element modulator [Source:MGI Symbol;Acc:MGI:88495]	Crem	protein_coding	ensembl_havana
ENSMUSG00000002083	1.53244	0.033998	BCL2 binding component 3 [Source:MGI Symbol;Acc:MGI:2181667]	Bbc3	protein_coding	ensembl_havana
ENSMUSG00000030671	1.53086	9.80395e-06	phosphodiesterase 3B, cGMP-inhibited [Source:MGI Symbol;Acc:MGI:1333863]	Pde3b	protein_coding	ensembl_havana
ENSMUSG00000038677	1.52963	0.000254631	signal peptide, CUB domain, EGF-like 3 [Source:MGI Symbol;Acc:MGI:3045253]	Scube3	protein_coding	ensembl_havana
ENSMUSG00000040714	1.52951	0.0246505	kinesin light chain 3 [Source:MGI Symbol;Acc:MGI:1277971]	Klc3	protein_coding	ensembl_havana
ENSMUSG00000051243	1.52909	0.0255032	immunoglobulin superfamily containing leucine-rich repeat 2 [Source:MGI Symbol;Acc:MGI:2444277]	Islr2	protein_coding	ensembl
ENSMUSG00000032508	1.52838	0.00312061	myeloid differentiation primary response gene 88 [Source:MGI Symbol;Acc:MGI:108005]	Myd88	protein_coding	ensembl_havana
ENSMUSG00000025154	1.52834	0.01393	Rho GTPase activating protein 19 [Source:MGI Symbol;Acc:MGI:1918335]	Arhgap19	protein_coding	ensembl_havana
ENSMUSG00000038387	1.52619	0.00687326	Harvey rat sarcoma oncogene, subgroup R [Source:MGI Symbol;Acc:MGI:98179]	Rras	protein_coding	ensembl_havana
ENSMUSG00000089281	1.52487	0.000492698	small Cajal body-specific RNA 6 [Source:MGI Symbol;Acc:MGI:3819487]	Scarna6	snoRNA	ensembl
ENSMUSG00000041801	1.52327	0.0168109	pleckstrin homology-like domain, family A, member 3 [Source:MGI Symbol;Acc:MGI:1351485]	Phlda3	protein_coding	ensembl_havana
ENSMUSG00000006456	1.51845	0.000351869	RNA binding motif protein 14 [Source:MGI Symbol;Acc:MGI:1929092]	Rbm14	protein_coding	ensembl_havana
ENSMUSG00000026765	1.5184	0.0153115	LY6/PLAUR domain containing 6B [Source:MGI Symbol;Acc:MGI:1919147]	Lypd6b	protein_coding	ensembl_havana
ENSMUSG00000026072	1.51829	0.000575605	interleukin 1 receptor, type I [Source:MGI Symbol;Acc:MGI:96545]	Il1r1	protein_coding	ensembl_havana
ENSMUSG00000036894	1.51483	0.0398039	RAP2B, member of RAS oncogene family [Source:MGI Symbol;Acc:MGI:1921262]	Rap2b	protein_coding	ensembl_havana
ENSMUSG00000021958	1.51471	0.0225873	PIN2/TERF1 interacting, telomerase inhibitor 1 [Source:MGI Symbol;Acc:MGI:1919650]	Pinx1	protein_coding	ensembl
ENSMUSG00000032849	1.51312	4.40476e-06	ATP-binding cassette, sub-family C (CFTR/MRP), member 4 [Source:MGI Symbol;Acc:MGI:2443111]	Abcc4	protein_coding	ensembl
ENSMUSG00000047557	1.51109	0.0077487	latexin [Source:MGI Symbol;Acc:MGI:107633]	Lxn	protein_coding	ensembl_havana
ENSMUSG00000074264	1.51014	0.049349	amylase 1, salivary [Source:MGI Symbol;Acc:MGI:88019]	Amy1	protein_coding	ensembl_havana
ENSMUSG00000022010	1.50975	0.000192298	TSC22 domain family, member 1 [Source:MGI Symbol;Acc:MGI:109127]	Tsc22d1	protein_coding	ensembl_havana
ENSMUSG00000004231	1.50961	0.000356156	paired box 2 [Source:MGI Symbol;Acc:MGI:97486]	Pax2	protein_coding	ensembl_havana
ENSMUSG00000028047	1.50791	0.0499383	thrombospondin 3 [Source:MGI Symbol;Acc:MGI:98739]	Thbs3	protein_coding	ensembl_havana
ENSMUSG00000026303	1.50714	0.000877868	melanophilin [Source:MGI Symbol;Acc:MGI:2176380]	Mlph	protein_coding	ensembl_havana
ENSMUSG00000022906	1.50558	0.000123709	poly (ADP-ribose) polymerase family, member 9 [Source:MGI Symbol;Acc:MGI:1933117]	Parp9	protein_coding	ensembl_havana
ENSMUSG00000030499	1.50534	0.000945315	potassium channel tetramerisation domain containing 15 [Source:MGI Symbol;Acc:MGI:2385276]	Kctd15	protein_coding	ensembl_havana
ENSMUSG00000013846	1.50526	7.62402e-05	ST3 beta-galactoside alpha-2,3-sialyltransferase 1 [Source:MGI Symbol;Acc:MGI:98304]	St3gal1	protein_coding	ensembl
ENSMUSG00000005686	1.50502	7.55685e-06	adenosine monophosphate deaminase 3 [Source:MGI Symbol;Acc:MGI:1096344]	Ampd3	protein_coding	ensembl_havana
ENSMUSG00000024927	1.50464	0.000509407	v-rel reticuloendotheliosis viral oncogene homolog A (avian) [Source:MGI Symbol;Acc:MGI:103290]	Rela	protein_coding	ensembl_havana
ENSMUSG00000034595	1.49932	0.0011606	protein phosphatase 1, regulatory subunit 18 [Source:MGI Symbol;Acc:MGI:1923698]	Ppp1r18	protein_coding	ensembl_havana
ENSMUSG00000047821	1.49852	0.000294177	tripartite motif-containing 16 [Source:MGI Symbol;Acc:MGI:2137356]	Trim16	protein_coding	ensembl_havana
ENSMUSG00000075284	1.49811	0.000400634	WAS/WASL interacting protein family, member 1 [Source:MGI Symbol;Acc:MGI:2178801]	Wipf1	protein_coding	ensembl_havana
ENSMUSG00000068086	1.4922	0.00557569	cytochrome P450, family 2, subfamily d, polypeptide 9 [Source:MGI Symbol;Acc:MGI:88606]	Cyp2d9	protein_coding	ensembl
ENSMUSG00000076431	1.49189	3.46353e-05	SRY (sex determining region Y)-box 4 [Source:MGI Symbol;Acc:MGI:98366]	Sox4	protein_coding	ensembl_havana
ENSMUSG00000061878	1.49073	0.00136219	sphingosine kinase 1 [Source:MGI Symbol;Acc:MGI:1316649]	Sphk1	protein_coding	ensembl_havana
ENSMUSG00000044734	1.49063	0.00201338	serine (or cysteine) peptidase inhibitor, clade B, member 1a [Source:MGI Symbol;Acc:MGI:1913472]	Serpinb1a	protein_coding	ensembl_havana
ENSMUSG00000047139	1.4897	0.00103097	CD24a antigen [Source:MGI Symbol;Acc:MGI:88323]	Cd24a	protein_coding	ensembl
ENSMUSG00000037126	1.48919	0.0344898	pleckstrin and Sec7 domain containing [Source:MGI Symbol;Acc:MGI:1920978]	Psd	protein_coding	ensembl
ENSMUSG00000037580	1.48766	0.0385197	GTP cyclohydrolase 1 [Source:MGI Symbol;Acc:MGI:95675]	Gch1	protein_coding	ensembl
ENSMUSG00000065145	1.48617	0.0260888	vault RNA component 5 [Source:MGI Symbol;Acc:MGI:2673990]	Vaultrc5	misc_RNA	ensembl
ENSMUSG00000004661	1.48314	0.0291618	AT rich interactive domain 3B (BRIGHT-like) [Source:MGI Symbol;Acc:MGI:1930768]	Arid3b	protein_coding	ensembl_havana
ENSMUSG00000014444	1.48189	4.48915e-05	piezo-type mechanosensitive ion channel component 1 [Source:MGI Symbol;Acc:MGI:3603204]	Piezo1	protein_coding	ensembl_havana
ENSMUSG00000056025	1.48141	0.000625051	chloride channel calcium activated 1 [Source:MGI Symbol;Acc:MGI:1316732]	Clca1	protein_coding	ensembl_havana
ENSMUSG00000066270	1.47975	0.0359675	predicted gene 10157 [Source:MGI Symbol;Acc:MGI:3642264]	Gm10157	processed_pseudogene	havana
ENSMUSG00000028854	1.47863	9.95652e-05	solute carrier family 9 (sodium/hydrogen exchanger), member 1 [Source:MGI Symbol;Acc:MGI:102462]	Slc9a1	protein_coding	ensembl_havana
ENSMUSG00000040282	1.47794	0.0239759	cDNA sequence BC052040 [Source:MGI Symbol;Acc:MGI:3026886]	BC052040	protein_coding	ensembl_havana
ENSMUSG00000021217	1.47786	0.0221023	teashirt zinc finger family member 3 [Source:MGI Symbol;Acc:MGI:2442819]	Tshz3	protein_coding	ensembl_havana
ENSMUSG00000027078	1.47765	0.0185397	ubiquitin-conjugating enzyme E2L 6 [Source:MGI Symbol;Acc:MGI:1914500]	Ube2l6	protein_coding	ensembl_havana
ENSMUSG00000060260	1.47361	0.00622526	PWWP domain containing 2B [Source:MGI Symbol;Acc:MGI:2142008]	Pwwp2b	protein_coding	ensembl
ENSMUSG00000029832	1.47334	0.0146229	nuclear factor, erythroid derived 2, like 3 [Source:MGI Symbol;Acc:MGI:1339958]	Nfe2l3	protein_coding	ensembl_havana
ENSMUSG00000058385	1.47175	0.0375276	histone cluster 1, H2bg [Source:MGI Symbol;Acc:MGI:2448386]	Hist1h2bg	protein_coding	ensembl_havana
ENSMUSG00000037833	1.47124	0.0170059	SH2 domain containing 4B [Source:MGI Symbol;Acc:MGI:1925182]	Sh2d4b	protein_coding	ensembl_havana
ENSMUSG00000079523	1.46947	0.00878108	thymosin, beta 10 [Source:MGI Symbol;Acc:MGI:109146]	Tmsb10	protein_coding	ensembl_havana
ENSMUSG00000037813	1.46701	0.0222974	RIKEN cDNA D630003M21 gene [Source:MGI Symbol;Acc:MGI:3606579]	D630003M21Rik	protein_coding	ensembl_havana
ENSMUSG00000021589	1.46668	0.00018109	Rho-related BTB domain containing 3 [Source:MGI Symbol;Acc:MGI:1920546]	Rhobtb3	protein_coding	ensembl_havana
ENSMUSG00000055541	1.4641	0.0374348	leukocyte-associated Ig-like receptor 1 [Source:MGI Symbol;Acc:MGI:105492]	Lair1	protein_coding	ensembl_havana
ENSMUSG00000070034	1.46208	0.0409214	Sp110 nuclear body protein [Source:MGI Symbol;Acc:MGI:1923364]	Sp110	protein_coding	ensembl_havana
ENSMUSG00000041263	1.46076	0.00127453	RUN and SH3 domain containing 1 [Source:MGI Symbol;Acc:MGI:1919546]	Rusc1	protein_coding	ensembl
ENSMUSG00000021493	1.4596	0.0028298	PDZ and LIM domain 7 [Source:MGI Symbol;Acc:MGI:1914649]	Pdlim7	protein_coding	ensembl_havana
ENSMUSG00000006522	1.45943	0.0458603	inter-alpha trypsin inhibitor, heavy chain 3 [Source:MGI Symbol;Acc:MGI:96620]	Itih3	protein_coding	ensembl_havana
ENSMUSG00000018819	1.45918	0.00231169	lymphocyte specific 1 [Source:MGI Symbol;Acc:MGI:96832]	Lsp1	protein_coding	ensembl_havana
ENSMUSG00000055421	1.45849	0.0304207	protocadherin 9 [Source:MGI Symbol;Acc:MGI:1306801]	Pcdh9	protein_coding	ensembl_havana
ENSMUSG00000050721	1.45744	0.00101462	pleckstrin homology domain containing, family O member 2 [Source:MGI Symbol;Acc:MGI:2143132]	Plekho2	protein_coding	ensembl
ENSMUSG00000050549	1.45525	0.00535773	RIKEN cDNA 5730508B09 gene [Source:MGI Symbol;Acc:MGI:1917867]	5730508B09Rik	protein_coding	ensembl
ENSMUSG00000065036	1.45131	0.0296476	predicted gene, 22362 [Source:MGI Symbol;Acc:MGI:5452139]	Gm22362	snoRNA	ensembl
ENSMUSG00000038872	1.45094	1.2313e-05	zinc finger homeobox 3 [Source:MGI Symbol;Acc:MGI:99948]	Zfhx3	protein_coding	ensembl_havana
ENSMUSG00000036446	1.45089	0.0295334	lumican [Source:MGI Symbol;Acc:MGI:109347]	Lum	protein_coding	ensembl
ENSMUSG00000038781	1.44887	0.00506673	signal transducing adaptor family member 2 [Source:MGI Symbol;Acc:MGI:2147039]	Stap2	protein_coding	ensembl
ENSMUSG00000014813	1.44676	0.0145599	stanniocalcin 1 [Source:MGI Symbol;Acc:MGI:109131]	Stc1	protein_coding	ensembl
ENSMUSG00000026893	1.44634	0.000614836	grancalcin [Source:MGI Symbol;Acc:MGI:1918521]	Gca	protein_coding	ensembl_havana
ENSMUSG00000032940	1.44631	0.03756	RNA binding motif protein 11 [Source:MGI Symbol;Acc:MGI:2447622]	Rbm11	protein_coding	ensembl_havana
ENSMUSG00000038141	1.44582	0.0205449	transmembrane protein 181A [Source:MGI Symbol;Acc:MGI:1924356]	Tmem181a	protein_coding	ensembl
ENSMUSG00000079499	1.44534	0.0252157	RIKEN cDNA 6530402F18 gene [Source:MGI Symbol;Acc:MGI:1923470]	6530402F18Rik	processed_transcript	ensembl_havana
ENSMUSG00000054321	1.44483	0.00290835	TAF4B RNA polymerase II, TATA box binding protein (TBP)-associated factor [Source:MGI Symbol;Acc:MGI:2152345]	Taf4b	protein_coding	ensembl
ENSMUSG00000035547	1.44468	6.32942e-05	calpain 5 [Source:MGI Symbol;Acc:MGI:1100859]	Capn5	protein_coding	ensembl_havana
ENSMUSG00000094410	1.44267	7.81818e-06	zinc finger, BED domain containing 6 [Source:MGI Symbol;Acc:MGI:3828086]	Zbed6	protein_coding	ensembl_havana
ENSMUSG00000001741	1.44048	0.00740631	interleukin 16 [Source:MGI Symbol;Acc:MGI:1270855]	Il16	protein_coding	ensembl_havana
ENSMUSG00000024486	1.44003	0.000362509	heparin-binding EGF-like growth factor [Source:MGI Symbol;Acc:MGI:96070]	Hbegf	protein_coding	ensembl
ENSMUSG00000032554	1.43833	0.0051892	transferrin [Source:MGI Symbol;Acc:MGI:98821]	Trf	protein_coding	ensembl_havana
ENSMUSG00000097052	1.43549	0.0267862	small nucleolar RNA host gene 7 [Source:MGI Symbol;Acc:MGI:1919341]	Snhg7	lincRNA	ensembl
ENSMUSG00000060147	1.43436	4.83141e-06	serine (or cysteine) peptidase inhibitor, clade B, member 6a [Source:MGI Symbol;Acc:MGI:103123]	Serpinb6a	protein_coding	ensembl_havana
ENSMUSG00000015619	1.43332	0.00132735	GATA binding protein 3 [Source:MGI Symbol;Acc:MGI:95663]	Gata3	protein_coding	ensembl_havana
ENSMUSG00000022098	1.43139	0.000451167	bone morphogenetic protein 1 [Source:MGI Symbol;Acc:MGI:88176]	Bmp1	protein_coding	ensembl
ENSMUSG00000034275	1.42928	0.0437603	immunoglobulin superfamily, member 9B [Source:MGI Symbol;Acc:MGI:2685354]	Igsf9b	protein_coding	ensembl_havana
ENSMUSG00000005973	1.42121	0.000413238	reticulocalbin 1 [Source:MGI Symbol;Acc:MGI:104559]	Rcn1	protein_coding	ensembl_havana
ENSMUSG00000015745	1.4209	0.000149217	pleckstrin homology domain containing, family O member 1 [Source:MGI Symbol;Acc:MGI:1914470]	Plekho1	protein_coding	ensembl_havana
ENSMUSG00000070047	1.41956	0.000289622	FAT tumor suppressor homolog 1 (Drosophila) [Source:MGI Symbol;Acc:MGI:109168]	Fat1	protein_coding	ensembl_havana
ENSMUSG00000026288	1.41522	0.000309374	inositol polyphosphate-5-phosphatase D [Source:MGI Symbol;Acc:MGI:107357]	Inpp5d	protein_coding	ensembl_havana
ENSMUSG00000049502	1.41375	0.000303451	deltex 3-like (Drosophila) [Source:MGI Symbol;Acc:MGI:2656973]	Dtx3l	protein_coding	ensembl_havana
ENSMUSG00000039936	1.4122	0.00994904	phosphatidylinositol 3-kinase catalytic delta polypeptide [Source:MGI Symbol;Acc:MGI:1098211]	Pik3cd	protein_coding	ensembl_havana
ENSMUSG00000040721	1.40993	0.00987895	zinc finger homeobox 2 [Source:MGI Symbol;Acc:MGI:2686934]	Zfhx2	protein_coding	ensembl_havana
ENSMUSG00000048677	1.40938	0.0391933	two pore segment channel 2 [Source:MGI Symbol;Acc:MGI:2385297]	Tpcn2	protein_coding	ensembl
ENSMUSG00000038384	1.40749	0.00167236	SET domain containing 1B [Source:MGI Symbol;Acc:MGI:2652820]	Setd1b	protein_coding	ensembl_havana
ENSMUSG00000041782	1.40179	0.000610066	ladinin [Source:MGI Symbol;Acc:MGI:109343]	Lad1	protein_coding	ensembl_havana
ENSMUSG00000036908	1.40161	9.95652e-05	unc-93 homolog B1 (C. elegans) [Source:MGI Symbol;Acc:MGI:1859307]	Unc93b1	protein_coding	ensembl_havana
ENSMUSG00000022565	1.39984	0.000219323	plectin [Source:MGI Symbol;Acc:MGI:1277961]	Plec	protein_coding	ensembl_havana
ENSMUSG00000041959	1.39898	0.000191717	S100 calcium binding protein A10 (calpactin) [Source:MGI Symbol;Acc:MGI:1339468]	S100a10	protein_coding	ensembl_havana
ENSMUSG00000041836	1.39713	0.00777044	protein tyrosine phosphatase, receptor type, E [Source:MGI Symbol;Acc:MGI:97813]	Ptpre	protein_coding	ensembl
ENSMUSG00000071793	1.39699	0.0170059	RIKEN cDNA 2610005L07 gene [Source:MGI Symbol;Acc:MGI:1914283]	2610005L07Rik	transcribed_unprocessed_pseudogene	havana
ENSMUSG00000025509	1.39591	0.000252032	patatin-like phospholipase domain containing 2 [Source:MGI Symbol;Acc:MGI:1914103]	Pnpla2	protein_coding	ensembl_havana
ENSMUSG00000031891	1.3956	3.26596e-05	hydroxysteroid 11-beta dehydrogenase 2 [Source:MGI Symbol;Acc:MGI:104720]	Hsd11b2	protein_coding	ensembl
ENSMUSG00000019066	1.39548	0.00196605	RAB3D, member RAS oncogene family [Source:MGI Symbol;Acc:MGI:97844]	Rab3d	protein_coding	ensembl_havana
ENSMUSG00000025212	1.39498	0.000399132	sideroflexin 3 [Source:MGI Symbol;Acc:MGI:2137679]	Sfxn3	protein_coding	ensembl
ENSMUSG00000040274	1.39442	0.00252637	cyclin-dependent kinase 6 [Source:MGI Symbol;Acc:MGI:1277162]	Cdk6	protein_coding	ensembl
ENSMUSG00000059195	1.39438	0.000298287	predicted gene 12715 [Source:MGI Symbol;Acc:MGI:3650759]	Gm12715	processed_pseudogene	havana
ENSMUSG00000060802	1.39234	0.00582614	beta-2 microglobulin [Source:MGI Symbol;Acc:MGI:88127]	B2m	protein_coding	ensembl_havana
ENSMUSG00000036856	1.39008	0.0486291	wingless-type MMTV integration site family, member 4 [Source:MGI Symbol;Acc:MGI:98957]	Wnt4	protein_coding	ensembl_havana
ENSMUSG00000033581	1.38841	0.00315118	insulin-like growth factor 2 mRNA binding protein 2 [Source:MGI Symbol;Acc:MGI:1890358]	Igf2bp2	protein_coding	ensembl_havana
ENSMUSG00000022178	1.38459	2.90415e-05	ajuba LIM protein [Source:MGI Symbol;Acc:MGI:1341886]	Ajuba	protein_coding	ensembl
ENSMUSG00000001507	1.38388	9.03854e-05	integrin alpha 3 [Source:MGI Symbol;Acc:MGI:96602]	Itga3	protein_coding	ensembl_havana
ENSMUSG00000064215	1.38338	0.000360184	interferon, alpha-inducible protein 27 [Source:MGI Symbol;Acc:MGI:1277180]	Ifi27	protein_coding	ensembl_havana
ENSMUSG00000065870	1.38273	0.028722	U3A small nuclear RNA [Source:MGI Symbol;Acc:MGI:97977]	Rnu3a	snoRNA	ensembl
ENSMUSG00000020009	1.3813	0.000599535	interferon gamma receptor 1 [Source:MGI Symbol;Acc:MGI:107655]	Ifngr1	protein_coding	ensembl_havana
ENSMUSG00000091387	1.37913	0.00406036	glucosaminyl (N-acetyl) transferase 4, core 2 (beta-1,6-N-acetylglucosaminyltransferase) [Source:MGI Symbol;Acc:MGI:2684919]	Gcnt4	protein_coding	ensembl
ENSMUSG00000052485	1.37803	0.00373392	transmembrane protein 171 [Source:MGI Symbol;Acc:MGI:2685751]	Tmem171	protein_coding	ensembl_havana
ENSMUSG00000040511	1.37736	0.0011606	poliovirus receptor [Source:MGI Symbol;Acc:MGI:107741]	Pvr	protein_coding	ensembl_havana
ENSMUSG00000021025	1.37656	0.000458402	nuclear factor of kappa light polypeptide gene enhancer in B cells inhibitor, alpha [Source:MGI Symbol;Acc:MGI:104741]	Nfkbia	protein_coding	ensembl
ENSMUSG00000027397	1.37421	2.99684e-05	solute carrier family 20, member 1 [Source:MGI Symbol;Acc:MGI:108392]	Slc20a1	protein_coding	ensembl_havana
ENSMUSG00000022512	1.37204	0.00708055	claudin 1 [Source:MGI Symbol;Acc:MGI:1276109]	Cldn1	protein_coding	ensembl_havana
ENSMUSG00000024235	1.37121	0.0224423	mitogen-activated protein kinase kinase kinase 8 [Source:MGI Symbol;Acc:MGI:1346878]	Map3k8	protein_coding	ensembl_havana
ENSMUSG00000036057	1.36615	4.74414e-05	protein tyrosine phosphatase, non-receptor type 23 [Source:MGI Symbol;Acc:MGI:2144837]	Ptpn23	protein_coding	ensembl
ENSMUSG00000042064	1.36457	0.0161068	myosin IIIB [Source:MGI Symbol;Acc:MGI:2448580]	Myo3b	protein_coding	ensembl_havana
ENSMUSG00000039385	1.36378	0.0120066	cadherin 6 [Source:MGI Symbol;Acc:MGI:107435]	Cdh6	protein_coding	ensembl
ENSMUSG00000015709	1.36363	1.36406e-05	aryl hydrocarbon receptor nuclear translocator 2 [Source:MGI Symbol;Acc:MGI:107188]	Arnt2	protein_coding	ensembl
ENSMUSG00000028860	1.3621	0.0499383	synaptotagmin-like 1 [Source:MGI Symbol;Acc:MGI:1933365]	Sytl1	protein_coding	ensembl_havana
ENSMUSG00000036390	1.3619	0.0127744	growth arrest and DNA-damage-inducible 45 alpha [Source:MGI Symbol;Acc:MGI:107799]	Gadd45a	protein_coding	ensembl_havana
ENSMUSG00000028327	1.3615	4.73569e-05	STRA6-like [Source:MGI Symbol;Acc:MGI:1921402]	Stra6l	protein_coding	ensembl_havana
ENSMUSG00000020101	1.35814	0.000307269	RIKEN cDNA 4632428N05 gene [Source:MGI Symbol;Acc:MGI:1921298]	4632428N05Rik	protein_coding	ensembl_havana
ENSMUSG00000032515	1.35706	0.0107972	cysteine-serine-rich nuclear protein 1 [Source:MGI Symbol;Acc:MGI:2387989]	Csrnp1	protein_coding	ensembl
ENSMUSG00000038604	1.35677	1.92283e-05	family with sequence similarity 65, member A [Source:MGI Symbol;Acc:MGI:1922937]	Fam65a	protein_coding	ensembl
ENSMUSG00000096401	1.35476	0.0249464	predicted gene, 21811 [Source:MGI Symbol;Acc:MGI:5433975]	Gm21811	unprocessed_pseudogene	havana
ENSMUSG00000046841	1.35384	0.000202253	cytoskeleton-associated protein 4 [Source:MGI Symbol;Acc:MGI:2444926]	Ckap4	protein_coding	ensembl
ENSMUSG00000038732	1.3517	0.00769036	membrane bound O-acyltransferase domain containing 1 [Source:MGI Symbol;Acc:MGI:2387184]	Mboat1	protein_coding	ensembl_havana
ENSMUSG00000026193	1.35038	0.000364675	fibronectin 1 [Source:MGI Symbol;Acc:MGI:95566]	Fn1	protein_coding	ensembl_havana
ENSMUSG00000036718	1.34982	0.0210453	MICAL-like 2 [Source:MGI Symbol;Acc:MGI:2444818]	Micall2	protein_coding	ensembl_havana
ENSMUSG00000096727	1.34901	0.038497	proteasome (prosome, macropain) subunit, beta type 9 (large multifunctional peptidase 2) [Source:MGI Symbol;Acc:MGI:1346526]	Psmb9	protein_coding	ensembl_havana
ENSMUSG00000030257	1.34808	0.000127419	SLIT-ROBO Rho GTPase activating protein 3 [Source:MGI Symbol;Acc:MGI:2152938]	Srgap3	protein_coding	ensembl_havana
ENSMUSG00000067916	1.34756	0.0257206	predicted gene 13139 [Source:MGI Symbol;Acc:MGI:3701604]	Gm13139	protein_coding	ensembl_havana
ENSMUSG00000031904	1.3471	0.0061889	solute carrier family 7 (cationic amino acid transporter, y+ system), member 6 [Source:MGI Symbol;Acc:MGI:2142598]	Slc7a6	protein_coding	ensembl
ENSMUSG00000019647	1.34556	0.00196405	sema domain, transmembrane domain (TM), and cytoplasmic domain, (semaphorin) 6A [Source:MGI Symbol;Acc:MGI:1203727]	Sema6a	protein_coding	ensembl_havana
ENSMUSG00000019779	1.34481	0.000390036	fyn-related kinase [Source:MGI Symbol;Acc:MGI:103265]	Frk	protein_coding	ensembl
ENSMUSG00000039116	1.34253	0.0171032	G protein-coupled receptor 126 [Source:MGI Symbol;Acc:MGI:1916151]	Gpr126	protein_coding	ensembl
ENSMUSG00000054027	1.34149	0.0020646	5'-nucleotidase domain containing 3 [Source:MGI Symbol;Acc:MGI:3513266]	Nt5dc3	protein_coding	ensembl
ENSMUSG00000038507	1.34023	0.000773599	poly (ADP-ribose) polymerase family, member 12 [Source:MGI Symbol;Acc:MGI:2143990]	Parp12	protein_coding	ensembl_havana
ENSMUSG00000017734	1.33787	0.0368617	dysbindin (dystrobrevin binding protein 1) domain containing 2 [Source:MGI Symbol;Acc:MGI:106562]	Dbndd2	protein_coding	ensembl_havana
ENSMUSG00000055447	1.33529	0.000356677	CD47 antigen (Rh-related antigen, integrin-associated signal transducer) [Source:MGI Symbol;Acc:MGI:96617]	Cd47	protein_coding	ensembl_havana
ENSMUSG00000035540	1.33089	0.0250483	group specific component [Source:MGI Symbol;Acc:MGI:95669]	Gc	protein_coding	ensembl
ENSMUSG00000036469	1.33045	0.00184797	membrane-associated ring finger (C3HC4) 1 [Source:MGI Symbol;Acc:MGI:1920175]	2015-03-01	protein_coding	ensembl_havana
ENSMUSG00000044456	1.33043	0.00165411	Ras and Rab interactor 3 [Source:MGI Symbol;Acc:MGI:2385708]	Rin3	protein_coding	ensembl_havana
ENSMUSG00000028977	1.32696	3.07382e-05	castor zinc finger 1 [Source:MGI Symbol;Acc:MGI:1196251]	Casz1	protein_coding	ensembl_havana
ENSMUSG00000048796	1.32255	0.00841514	cytochrome b-561 domain containing 1 [Source:MGI Symbol;Acc:MGI:1919273]	Cyb561d1	protein_coding	ensembl_havana
ENSMUSG00000020865	1.31853	0.000855701	ATP-binding cassette, sub-family C (CFTR/MRP), member 3 [Source:MGI Symbol;Acc:MGI:1923658]	Abcc3	protein_coding	ensembl_havana
ENSMUSG00000039304	1.31826	9.21095e-05	tumor necrosis factor (ligand) superfamily, member 10 [Source:MGI Symbol;Acc:MGI:107414]	Tnfsf10	protein_coding	ensembl_havana
ENSMUSG00000018427	1.31725	0.00911433	yippee-like 2 (Drosophila) [Source:MGI Symbol;Acc:MGI:1925114]	Ypel2	protein_coding	ensembl_havana
ENSMUSG00000053846	1.31645	0.00937078	lipase, endothelial [Source:MGI Symbol;Acc:MGI:1341803]	Lipg	protein_coding	ensembl
ENSMUSG00000035530	1.31602	0.000374962	eukaryotic translation initiation factor 1 [Source:MGI Symbol;Acc:MGI:105125]	Eif1	protein_coding	ensembl_havana
ENSMUSG00000028214	1.31594	0.00605307	GTP binding protein (gene overexpressed in skeletal muscle) [Source:MGI Symbol;Acc:MGI:99844]	Gem	protein_coding	ensembl_havana
ENSMUSG00000017677	1.31521	5.44082e-05	WD repeat and SOCS box-containing 1 [Source:MGI Symbol;Acc:MGI:1926139]	Wsb1	protein_coding	ensembl_havana
ENSMUSG00000031880	1.31508	0.00341517	Ras-related associated with diabetes [Source:MGI Symbol;Acc:MGI:1930943]	Rrad	protein_coding	ensembl
ENSMUSG00000015094	1.31438	0.00273524	neural proliferation, differentiation and control 1 [Source:MGI Symbol;Acc:MGI:1099802]	Npdc1	protein_coding	ensembl_havana
ENSMUSG00000064380	1.31387	0.000149953	predicted gene, 26448 [Source:MGI Symbol;Acc:MGI:5456225]	Gm26448	snoRNA	ensembl
ENSMUSG00000016552	1.3121	0.00976258	FAD-dependent oxidoreductase domain containing 2 [Source:MGI Symbol;Acc:MGI:106315]	Foxred2	protein_coding	ensembl_havana
ENSMUSG00000034810	1.30977	0.00331415	sodium channel, voltage-gated, type VII, alpha [Source:MGI Symbol;Acc:MGI:102965]	Scn7a	protein_coding	ensembl_havana
ENSMUSG00000040711	1.30914	0.00412569	SH3 and PX domains 2B [Source:MGI Symbol;Acc:MGI:2442062]	Sh3pxd2b	protein_coding	ensembl_havana
ENSMUSG00000044350	1.30781	0.0152388	laccase (multicopper oxidoreductase) domain containing 1 [Source:MGI Symbol;Acc:MGI:2445077]	Lacc1	protein_coding	ensembl_havana
ENSMUSG00000026896	1.30604	0.00336406	interferon induced with helicase C domain 1 [Source:MGI Symbol;Acc:MGI:1918836]	Ifih1	protein_coding	ensembl_havana
ENSMUSG00000000489	1.30459	0.000784729	platelet derived growth factor, B polypeptide [Source:MGI Symbol;Acc:MGI:97528]	Pdgfb	protein_coding	ensembl
ENSMUSG00000046574	1.30421	0.0019277	proline rich 12 [Source:MGI Symbol;Acc:MGI:2679002]	Prr12	protein_coding	ensembl
ENSMUSG00000020828	1.30126	0.00513724	phospholipase D2 [Source:MGI Symbol;Acc:MGI:892877]	Pld2	protein_coding	ensembl_havana
ENSMUSG00000056124	1.30084	1.88363e-05	UDP-Gal:betaGlcNAc beta 1,4-galactosyltransferase, polypeptide 6 [Source:MGI Symbol;Acc:MGI:1928380]	B4galt6	protein_coding	ensembl
ENSMUSG00000021903	1.29834	0.00324641	UDP-N-acetyl-alpha-D-galactosamine:polypeptide N-acetylgalactosaminyltransferase 15 [Source:MGI Symbol;Acc:MGI:1926004]	Galnt15	protein_coding	ensembl_havana
ENSMUSG00000022500	1.29787	0.000509407	LPS-induced TN factor [Source:MGI Symbol;Acc:MGI:1929512]	Litaf	protein_coding	ensembl_havana
ENSMUSG00000001627	1.29676	0.00221132	interferon-related developmental regulator 1 [Source:MGI Symbol;Acc:MGI:1316717]	Ifrd1	protein_coding	ensembl_havana
ENSMUSG00000035397	1.29658	0.00550982	Kruppel-like factor 16 [Source:MGI Symbol;Acc:MGI:2153049]	Klf16	protein_coding	ensembl_havana
ENSMUSG00000020023	1.29654	0.000827761	transmembrane and coiled coil domains 3 [Source:MGI Symbol;Acc:MGI:2442900]	Tmcc3	protein_coding	ensembl_havana
ENSMUSG00000089762	1.29504	0.006031	immediate early response 5-like [Source:MGI Symbol;Acc:MGI:1919750]	Ier5l	protein_coding	ensembl_havana
ENSMUSG00000021823	1.29481	0.001361	vinculin [Source:MGI Symbol;Acc:MGI:98927]	Vcl	protein_coding	ensembl
ENSMUSG00000089824	1.29303	0.00683654	RNA binding motif protein 12 [Source:MGI Symbol;Acc:MGI:1922960]	Rbm12	protein_coding	ensembl_havana
ENSMUSG00000035284	1.29298	9.22081e-05	vacuolar protein sorting 13C (yeast) [Source:MGI Symbol;Acc:MGI:2444207]	Vps13c	protein_coding	ensembl
ENSMUSG00000032300	1.29279	0.000898672	RIKEN cDNA 1700017B05 gene [Source:MGI Symbol;Acc:MGI:1921461]	1700017B05Rik	protein_coding	ensembl
ENSMUSG00000052384	1.29266	0.0334876	negative regulator of reactive oxygen species [Source:MGI Symbol;Acc:MGI:2445095]	Nrros	protein_coding	ensembl_havana
ENSMUSG00000000157	1.29249	0.0314773	integrin beta 2-like [Source:MGI Symbol;Acc:MGI:1277979]	Itgb2l	protein_coding	ensembl_havana
ENSMUSG00000067629	1.2899	0.0369115	synaptic Ras GTPase activating protein 1 homolog (rat) [Source:MGI Symbol;Acc:MGI:3039785]	Syngap1	protein_coding	ensembl_havana
ENSMUSG00000021182	1.28983	0.00392919	coiled-coil domain containing 88C [Source:MGI Symbol;Acc:MGI:1915589]	Ccdc88c	protein_coding	ensembl
ENSMUSG00000053541	1.28638	0.04682	predicted gene 4759 [Source:MGI Symbol;Acc:MGI:3647753]	Gm4759	unprocessed_pseudogene	havana
ENSMUSG00000028556	1.28478	5.25316e-05	dedicator of cytokinesis 7 [Source:MGI Symbol;Acc:MGI:1914549]	Dock7	protein_coding	ensembl_havana
ENSMUSG00000063142	1.28235	0.0393062	potassium large conductance calcium-activated channel, subfamily M, alpha member 1 [Source:MGI Symbol;Acc:MGI:99923]	Kcnma1	protein_coding	ensembl_havana
ENSMUSG00000039005	1.28169	0.000334267	toll-like receptor 4 [Source:MGI Symbol;Acc:MGI:96824]	Tlr4	protein_coding	ensembl_havana
ENSMUSG00000022475	1.28083	0.000216805	histone deacetylase 7 [Source:MGI Symbol;Acc:MGI:1891835]	Hdac7	protein_coding	ensembl_havana
ENSMUSG00000006724	1.28048	0.0045213	cytochrome P450, family 27, subfamily b, polypeptide 1 [Source:MGI Symbol;Acc:MGI:1098274]	Cyp27b1	protein_coding	ensembl_havana
ENSMUSG00000026923	1.2804	5.59459e-05	notch 1 [Source:MGI Symbol;Acc:MGI:97363]	Notch1	protein_coding	ensembl_havana
ENSMUSG00000020108	1.27995	0.0125066	DNA-damage-inducible transcript 4 [Source:MGI Symbol;Acc:MGI:1921997]	Ddit4	protein_coding	ensembl
ENSMUSG00000042292	1.27974	0.00212318	MKL (megakaryoblastic leukemia)/myocardin-like 1 [Source:MGI Symbol;Acc:MGI:2384495]	Mkl1	protein_coding	ensembl_havana
ENSMUSG00000069874	1.27959	0.00751649	immunity-related GTPase family M member 2 [Source:MGI Symbol;Acc:MGI:1926262]	Irgm2	protein_coding	ensembl_havana
ENSMUSG00000054509	1.27852	4.12071e-05	poly (ADP-ribose) polymerase family, member 4 [Source:MGI Symbol;Acc:MGI:2685589]	Parp4	protein_coding	ensembl_havana
ENSMUSG00000053293	1.2758	0.0231191	nuclear pore membrane protein 121 [Source:MGI Symbol;Acc:MGI:2137624]	Pom121	protein_coding	ensembl_havana
ENSMUSG00000005089	1.27557	0.00460245	solute carrier family 1 (glial high affinity glutamate transporter), member 2 [Source:MGI Symbol;Acc:MGI:101931]	Slc1a2	protein_coding	ensembl_havana
ENSMUSG00000028494	1.27378	0.00443308	perilipin 2 [Source:MGI Symbol;Acc:MGI:87920]	Plin2	protein_coding	ensembl_havana
ENSMUSG00000078994	1.27358	0.0432536	zinc finger protein 429 [Source:MGI Symbol;Acc:MGI:1920057]	Zfp429	protein_coding	ensembl_havana
ENSMUSG00000080316	1.2735	0.00273576	sperm acrosome associated 6 [Source:MGI Symbol;Acc:MGI:1922452]	Spaca6	protein_coding	ensembl_havana
ENSMUSG00000078190	1.27163	0.0384666	dynamin 3, opposite strand [Source:MGI Symbol;Acc:MGI:3052332]	Dnm3os	antisense	ensembl_havana
ENSMUSG00000003348	1.26717	0.0372816	MOB kinase activator 3A [Source:MGI Symbol;Acc:MGI:3050117]	Mob3a	protein_coding	ensembl
ENSMUSG00000087968	1.26526	0.005241	predicted gene, 25395 [Source:MGI Symbol;Acc:MGI:5455172]	Gm25395	snoRNA	ensembl
ENSMUSG00000040829	1.26508	0.0154407	zinc finger, MYND-type containing 15 [Source:MGI Symbol;Acc:MGI:3603821]	Zmynd15	protein_coding	ensembl_havana
ENSMUSG00000050192	1.26416	0.00166133	eukaryotic translation initiation factor 5A2 [Source:MGI Symbol;Acc:MGI:1933735]	Eif5a2	protein_coding	ensembl_havana
ENSMUSG00000047945	1.26282	0.000297216	MARCKS-like 1 [Source:MGI Symbol;Acc:MGI:97143]	Marcksl1	protein_coding	ensembl_havana
ENSMUSG00000073647	1.26198	0.000224997	predicted gene 10557 [Source:MGI Symbol;Acc:MGI:3708638]	Gm10557	pseudogene	ensembl
ENSMUSG00000063450	1.26006	0.00166513	spectrin repeat containing, nuclear envelope 2 [Source:MGI Symbol;Acc:MGI:2449316]	Syne2	protein_coding	ensembl_havana
ENSMUSG00000030583	1.25835	0.000110975	signal-induced proliferation-associated 1 like 3 [Source:MGI Symbol;Acc:MGI:1921456]	Sipa1l3	protein_coding	ensembl_havana
ENSMUSG00000035021	1.25513	0.00346267	bromodomain adjacent to zinc finger domain 1A [Source:MGI Symbol;Acc:MGI:1309478]	Baz1a	protein_coding	ensembl_havana
ENSMUSG00000030341	1.25452	0.000360573	tumor necrosis factor receptor superfamily, member 1a [Source:MGI Symbol;Acc:MGI:1314884]	Tnfrsf1a	protein_coding	ensembl_havana
ENSMUSG00000053819	1.25402	0.000278028	calcium/calmodulin-dependent protein kinase II, delta [Source:MGI Symbol;Acc:MGI:1341265]	Camk2d	protein_coding	ensembl_havana
ENSMUSG00000040710	1.25296	0.00466818	ST8 alpha-N-acetyl-neuraminide alpha-2,8-sialyltransferase 4 [Source:MGI Symbol;Acc:MGI:106018]	St8sia4	protein_coding	ensembl_havana
ENSMUSG00000056708	1.25235	0.00243451	immediate early response 5 [Source:MGI Symbol;Acc:MGI:1337072]	Ier5	protein_coding	ensembl_havana
ENSMUSG00000028698	1.25157	0.000104216	phosphatidylinositol 3 kinase, regulatory subunit, polypeptide 3 (p55) [Source:MGI Symbol;Acc:MGI:109277]	Pik3r3	protein_coding	ensembl_havana
ENSMUSG00000021127	1.25103	0.0166238	zinc finger protein 36, C3H type-like 1 [Source:MGI Symbol;Acc:MGI:107946]	Zfp36l1	protein_coding	ensembl
ENSMUSG00000042029	1.25025	0.0277977	non-SMC condensin II complex, subunit G2 [Source:MGI Symbol;Acc:MGI:1923294]	Ncapg2	protein_coding	ensembl
ENSMUSG00000032076	1.25018	0.000330916	cell adhesion molecule 1 [Source:MGI Symbol;Acc:MGI:1889272]	Cadm1	protein_coding	ensembl_havana
ENSMUSG00000018537	1.2498	0.0315112	polycomb group ring finger 2 [Source:MGI Symbol;Acc:MGI:99161]	Pcgf2	protein_coding	ensembl_havana
ENSMUSG00000006800	1.24641	0.000431921	sulfatase 2 [Source:MGI Symbol;Acc:MGI:1919293]	Sulf2	protein_coding	ensembl_havana
ENSMUSG00000039899	1.24628	0.00578502	fibrinogen-like protein 2 [Source:MGI Symbol;Acc:MGI:103266]	Fgl2	protein_coding	ensembl_havana
ENSMUSG00000003847	1.24525	0.000774498	nuclear factor of activated T cells 5 [Source:MGI Symbol;Acc:MGI:1859333]	Nfat5	protein_coding	ensembl_havana
ENSMUSG00000033004	1.24496	0.000699978	MYC binding protein 2 [Source:MGI Symbol;Acc:MGI:2179432]	Mycbp2	protein_coding	ensembl_havana
ENSMUSG00000005672	1.24434	0.000488435	kit oncogene [Source:MGI Symbol;Acc:MGI:96677]	Kit	protein_coding	ensembl_havana
ENSMUSG00000036478	1.2431	0.00040441	B cell translocation gene 1, anti-proliferative [Source:MGI Symbol;Acc:MGI:88215]	Btg1	protein_coding	ensembl
ENSMUSG00000041773	1.23864	0.00932216	ectodermal-neural cortex 1 [Source:MGI Symbol;Acc:MGI:109610]	Enc1	protein_coding	ensembl
ENSMUSG00000029022	1.23796	0.0146579	migration and invasion inhibitory protein [Source:MGI Symbol;Acc:MGI:106506]	Miip	protein_coding	ensembl_havana
ENSMUSG00000020019	1.23788	0.000744855	netrin 4 [Source:MGI Symbol;Acc:MGI:1888978]	Ntn4	protein_coding	ensembl_havana
ENSMUSG00000031626	1.2351	0.000131658	sorbin and SH3 domain containing 2 [Source:MGI Symbol;Acc:MGI:1924574]	Sorbs2	protein_coding	ensembl_havana
ENSMUSG00000002602	1.23503	0.000208612	AXL receptor tyrosine kinase [Source:MGI Symbol;Acc:MGI:1347244]	Axl	protein_coding	ensembl_havana
ENSMUSG00000009687	1.23121	0.00911773	FXYD domain-containing ion transport regulator 5 [Source:MGI Symbol;Acc:MGI:1201785]	Fxyd5	protein_coding	ensembl_havana
ENSMUSG00000001419	1.22993	0.000148797	myocyte enhancer factor 2D [Source:MGI Symbol;Acc:MGI:99533]	Mef2d	protein_coding	ensembl_havana
ENSMUSG00000019852	1.22869	0.00179469	DNA segment, Chr 10, Brigham & Women's Genetics 1379 expressed [Source:MGI Symbol;Acc:MGI:106387]	D10Bwg1379e	protein_coding	ensembl
ENSMUSG00000019461	1.2285	0.0119451	phospholipid scramblase 3 [Source:MGI Symbol;Acc:MGI:1917560]	Plscr3	protein_coding	ensembl_havana
ENSMUSG00000037805	1.2279	0.0331729	ribosomal protein L10A [Source:MGI Symbol;Acc:MGI:1343877]	Rpl10a	protein_coding	ensembl_havana
ENSMUSG00000039004	1.22737	0.000821962	bone morphogenetic protein 6 [Source:MGI Symbol;Acc:MGI:88182]	Bmp6	protein_coding	ensembl
ENSMUSG00000054889	1.22715	0.00109392	desmoplakin [Source:MGI Symbol;Acc:MGI:109611]	Dsp	protein_coding	ensembl_havana
ENSMUSG00000024063	1.22698	0.000158738	limb-bud and heart [Source:MGI Symbol;Acc:MGI:1925139]	Lbh	protein_coding	ensembl_havana
ENSMUSG00000025409	1.22656	0.0180022	methyl-CpG binding domain protein 6 [Source:MGI Symbol;Acc:MGI:106378]	Mbd6	protein_coding	ensembl_havana
ENSMUSG00000073940	1.22553	0.0330274	hemoglobin, beta adult t chain [Source:MGI Symbol;Acc:MGI:5474850]	Hbb-bt	protein_coding	ensembl_havana
ENSMUSG00000068876	1.22248	0.0026861	cingulin [Source:MGI Symbol;Acc:MGI:1927237]	Cgn	protein_coding	ensembl_havana
ENSMUSG00000038578	1.22078	0.00192066	sushi domain containing 1 [Source:MGI Symbol;Acc:MGI:3651543]	Susd1	protein_coding	ensembl_havana
ENSMUSG00000039239	1.2205	0.0175233	transforming growth factor, beta 2 [Source:MGI Symbol;Acc:MGI:98726]	Tgfb2	protein_coding	ensembl_havana
ENSMUSG00000021998	1.21973	0.000649284	lymphocyte cytosolic protein 1 [Source:MGI Symbol;Acc:MGI:104808]	Lcp1	protein_coding	ensembl_havana
ENSMUSG00000028542	1.21917	0.0115095	solute carrier family 6 (neurotransmitter transporter, glycine), member 9 [Source:MGI Symbol;Acc:MGI:95760]	Slc6a9	protein_coding	ensembl_havana
ENSMUSG00000075312	1.21823	0.002506	predicted gene 13597 [Source:MGI Symbol;Acc:MGI:3651139]	Gm13597	processed_pseudogene	havana
ENSMUSG00000066036	1.21732	0.00199018	ubiquitin protein ligase E3 component n-recognin 4 [Source:MGI Symbol;Acc:MGI:1916366]	Ubr4	protein_coding	ensembl_havana
ENSMUSG00000058672	1.21605	0.00066767	tubulin, beta 2A class IIA [Source:MGI Symbol;Acc:MGI:107861]	Tubb2a	protein_coding	ensembl
ENSMUSG00000007891	1.21603	0.00280756	cathepsin D [Source:MGI Symbol;Acc:MGI:88562]	Ctsd	protein_coding	ensembl_havana
ENSMUSG00000002489	1.21591	0.000577242	T cell lymphoma invasion and metastasis 1 [Source:MGI Symbol;Acc:MGI:103306]	Tiam1	protein_coding	ensembl_havana
ENSMUSG00000041936	1.21364	0.00158696	agrin [Source:MGI Symbol;Acc:MGI:87961]	Agrn	protein_coding	ensembl_havana
ENSMUSG00000006782	1.21123	0.0082271	2',3'-cyclic nucleotide 3' phosphodiesterase [Source:MGI Symbol;Acc:MGI:88437]	Cnp	protein_coding	ensembl_havana
ENSMUSG00000028862	1.21085	0.0436374	mitogen-activated protein kinase kinase kinase 6 [Source:MGI Symbol;Acc:MGI:1855691]	Map3k6	protein_coding	ensembl_havana
ENSMUSG00000055148	1.20968	0.0436106	Kruppel-like factor 2 (lung) [Source:MGI Symbol;Acc:MGI:1342772]	Klf2	protein_coding	ensembl_havana
ENSMUSG00000045312	1.20665	0.00949204	lipoma HMGIC fusion partner-like 2 [Source:MGI Symbol;Acc:MGI:2145236]	Lhfpl2	protein_coding	ensembl_havana
ENSMUSG00000074828	1.20388	0.00184564
ENSMUSG00000040158	1.20214	0.0186265	Tax1 (human T cell leukemia virus type I) binding protein 3 [Source:MGI Symbol;Acc:MGI:1923531]	Tax1bp3	protein_coding	ensembl_havana
ENSMUSG00000054693	1.20079	0.014764	a disintegrin and metallopeptidase domain 10 [Source:MGI Symbol;Acc:MGI:109548]	Adam10	protein_coding	ensembl_havana
ENSMUSG00000049313	1.19939	0.0029566	sortilin-related receptor, LDLR class A repeats-containing [Source:MGI Symbol;Acc:MGI:1202296]	Sorl1	protein_coding	ensembl_havana
ENSMUSG00000040033	1.19929	0.00962075	signal transducer and activator of transcription 2 [Source:MGI Symbol;Acc:MGI:103039]	Stat2	protein_coding	ensembl
ENSMUSG00000043336	1.19691	0.0174355	filamin A interacting protein 1-like [Source:MGI Symbol;Acc:MGI:1925999]	Filip1l	protein_coding	ensembl_havana
ENSMUSG00000032041	1.19671	0.00348248	toll-interleukin 1 receptor (TIR) domain-containing adaptor protein [Source:MGI Symbol;Acc:MGI:2152213]	Tirap	protein_coding	ensembl_havana
ENSMUSG00000003178	1.19616	0.00124101	microtubule associated monooxygenase, calponin and LIM domain containing 3 [Source:MGI Symbol;Acc:MGI:2442733]	Mical3	protein_coding	ensembl
ENSMUSG00000032788	1.19572	0.00214606	pyridoxal (pyridoxine, vitamin B6) kinase [Source:MGI Symbol;Acc:MGI:1351869]	Pdxk	protein_coding	ensembl_havana
ENSMUSG00000055172	1.19379	0.00113298	complement component 1, r subcomponent A [Source:MGI Symbol;Acc:MGI:1355313]	C1ra	protein_coding	ensembl
ENSMUSG00000034751	1.19357	0.000423336	microtubule associated serine/threonine kinase family member 4 [Source:MGI Symbol;Acc:MGI:1918885]	Mast4	protein_coding	ensembl_havana
ENSMUSG00000030465	1.19222	0.000166078	pleckstrin and Sec7 domain containing 3 [Source:MGI Symbol;Acc:MGI:1918215]	Psd3	protein_coding	ensembl_havana
ENSMUSG00000029552	1.19141	0.00695394	testis derived transcript [Source:MGI Symbol;Acc:MGI:105081]	Tes	protein_coding	ensembl_havana
ENSMUSG00000028820	1.19053	0.00436517	splicing factor proline/glutamine rich (polypyrimidine tract binding protein associated) [Source:MGI Symbol;Acc:MGI:1918764]	Sfpq	protein_coding	ensembl_havana
ENSMUSG00000024270	1.18992	0.00929833	solute carrier family 39 (metal ion transporter), member 6 [Source:MGI Symbol;Acc:MGI:2147279]	Slc39a6	protein_coding	ensembl_havana
ENSMUSG00000044026	1.18806	0.000187394	solute carrier family 35, member G1 [Source:MGI Symbol;Acc:MGI:2444789]	Slc35g1	protein_coding	ensembl
ENSMUSG00000006154	1.18714	0.0277743	EPS8-like 1 [Source:MGI Symbol;Acc:MGI:1914675]	Eps8l1	protein_coding	ensembl_havana
ENSMUSG00000007880	1.1869	0.00103314	AT rich interactive domain 1A (SWI-like) [Source:MGI Symbol;Acc:MGI:1935147]	Arid1a	protein_coding	ensembl_havana
ENSMUSG00000029765	1.18622	0.00778783	plexin A4 [Source:MGI Symbol;Acc:MGI:2179061]	Plxna4	protein_coding	ensembl_havana
ENSMUSG00000052560	1.18591	0.00937078	copine VIII [Source:MGI Symbol;Acc:MGI:1914121]	Cpne8	protein_coding	ensembl_havana
ENSMUSG00000018920	1.18559	0.00108743	chemokine (C-X-C motif) ligand 16 [Source:MGI Symbol;Acc:MGI:1932682]	Cxcl16	protein_coding	ensembl_havana
ENSMUSG00000027555	1.18539	0.0179409	carbonic anhydrase 13 [Source:MGI Symbol;Acc:MGI:1931322]	Car13	protein_coding	ensembl_havana
ENSMUSG00000045999	1.18315	0.00275478	cDNA sequence AY036118 [Source:MGI Symbol;Acc:MGI:2158419]	AY036118	TEC	ensembl_havana
ENSMUSG00000023991	1.18313	0.0102054	forkhead box P4 [Source:MGI Symbol;Acc:MGI:1921373]	Foxp4	protein_coding	ensembl_havana
ENSMUSG00000058006	1.18184	0.00182026	midasin homolog (yeast) [Source:MGI Symbol;Acc:MGI:1926159]	Mdn1	protein_coding	ensembl_havana
ENSMUSG00000025366	1.18087	0.000362509	extended synaptotagmin-like protein 1 [Source:MGI Symbol;Acc:MGI:1344426]	Esyt1	protein_coding	ensembl
ENSMUSG00000029166	1.18033	0.00728595	microtubule-associated protein, RP/EB family, member 3 [Source:MGI Symbol;Acc:MGI:2140967]	Mapre3	protein_coding	ensembl_havana
ENSMUSG00000030681	1.17938	0.000268901	major vault protein [Source:MGI Symbol;Acc:MGI:1925638]	Mvp	protein_coding	ensembl_havana
ENSMUSG00000026430	1.1779	0.0323433	Ras association (RalGDS/AF-6) domain family member 5 [Source:MGI Symbol;Acc:MGI:1926375]	Rassf5	protein_coding	ensembl_havana
ENSMUSG00000024413	1.17769	0.000926376	Niemann-Pick type C1 [Source:MGI Symbol;Acc:MGI:1097712]	Npc1	protein_coding	ensembl_havana
ENSMUSG00000064451	1.17669	0.0232059	small nucleolar RNA, H/ACA box 23 [Source:MGI Symbol;Acc:MGI:3819494]	Snora23	snoRNA	ensembl
ENSMUSG00000032548	1.17641	0.000412414	solute carrier organic anion transporter family, member 2a1 [Source:MGI Symbol;Acc:MGI:1346021]	Slco2a1	protein_coding	ensembl_havana
ENSMUSG00000026321	1.17626	0.0335844	tumor necrosis factor receptor superfamily, member 11a, NFKB activator [Source:MGI Symbol;Acc:MGI:1314891]	Tnfrsf11a	protein_coding	ensembl_havana
ENSMUSG00000087333	1.17616	0.0186265	predicted gene 13652 [Source:MGI Symbol;Acc:MGI:3650033]	Gm13652	lincRNA	havana
ENSMUSG00000028583	1.17496	0.00231974	podoplanin [Source:MGI Symbol;Acc:MGI:103098]	Pdpn	protein_coding	ensembl_havana
ENSMUSG00000078945	1.17068	0.0180434	NLR family, apoptosis inhibitory protein 2 [Source:MGI Symbol;Acc:MGI:1298226]	Naip2	protein_coding	ensembl_havana
ENSMUSG00000020422	1.17037	0.0032555	tensin 3 [Source:MGI Symbol;Acc:MGI:2443012]	Tns3	protein_coding	ensembl_havana
ENSMUSG00000030655	1.16879	0.00254176	SMG1 homolog, phosphatidylinositol 3-kinase-related kinase (C. elegans) [Source:MGI Symbol;Acc:MGI:1919742]	Smg1	protein_coding	ensembl_havana
ENSMUSG00000005442	1.16743	0.000207566	capicua homolog (Drosophila) [Source:MGI Symbol;Acc:MGI:1918972]	Cic	protein_coding	ensembl_havana
ENSMUSG00000055652	1.16742	0.0247923	kelch-like 25 [Source:MGI Symbol;Acc:MGI:2668031]	Klhl25	protein_coding	ensembl
ENSMUSG00000025316	1.16719	0.00647994	BTG3 associated nuclear protein [Source:MGI Symbol;Acc:MGI:1889023]	Banp	protein_coding	ensembl_havana
ENSMUSG00000061288	1.1664	0.00618877	TAO kinase 3 [Source:MGI Symbol;Acc:MGI:3041177]	Taok3	protein_coding	ensembl_havana
ENSMUSG00000047407	1.16549	0.00774227	TGFB-induced factor homeobox 1 [Source:MGI Symbol;Acc:MGI:1194497]	Tgif1	protein_coding	ensembl_havana
ENSMUSG00000026547	1.16424	0.00296721	transgelin 2 [Source:MGI Symbol;Acc:MGI:1312985]	Tagln2	protein_coding	ensembl_havana
ENSMUSG00000020941	1.16326	0.00597319	mitogen-activated protein kinase kinase kinase 14 [Source:MGI Symbol;Acc:MGI:1858204]	Map3k14	protein_coding	ensembl_havana
ENSMUSG00000027864	1.16105	0.000749032	prostaglandin F2 receptor negative regulator [Source:MGI Symbol;Acc:MGI:1277114]	Ptgfrn	protein_coding	ensembl_havana
ENSMUSG00000026365	1.16099	0.00345224	complement component factor h [Source:MGI Symbol;Acc:MGI:88385]	Cfh	protein_coding	ensembl_havana
ENSMUSG00000042121	1.15931	0.000793448	slingshot homolog 1 (Drosophila) [Source:MGI Symbol;Acc:MGI:2686240]	Ssh1	protein_coding	ensembl_havana
ENSMUSG00000062300	1.15378	0.000502311	poliovirus receptor-related 2 [Source:MGI Symbol;Acc:MGI:97822]	Pvrl2	protein_coding	ensembl
ENSMUSG00000028712	1.15284	0.0120509	cytochrome P450, family 4, subfamily a, polypeptide 31 [Source:MGI Symbol;Acc:MGI:3028580]	Cyp4a31	protein_coding	ensembl_havana
ENSMUSG00000020211	1.15257	0.0232063	splicing factor 3a, subunit 2 [Source:MGI Symbol;Acc:MGI:104912]	Sf3a2	protein_coding	ensembl_havana
ENSMUSG00000024985	1.15203	0.0185288	transcription factor 7 like 2, T cell specific, HMG box [Source:MGI Symbol;Acc:MGI:1202879]	Tcf7l2	protein_coding	ensembl_havana
ENSMUSG00000006538	1.1518	0.025977	Indian hedgehog [Source:MGI Symbol;Acc:MGI:96533]	Ihh	protein_coding	ensembl_havana
ENSMUSG00000007817	1.14984	0.00178949	zinc finger, MIZ-type containing 1 [Source:MGI Symbol;Acc:MGI:3040693]	Zmiz1	protein_coding	ensembl_havana
ENSMUSG00000029478	1.14694	0.000545015	nuclear receptor co-repressor 2 [Source:MGI Symbol;Acc:MGI:1337080]	Ncor2	protein_coding	ensembl_havana
ENSMUSG00000020473	1.14631	0.000608763	AE binding protein 1 [Source:MGI Symbol;Acc:MGI:1197012]	Aebp1	protein_coding	ensembl_havana
ENSMUSG00000023186	1.14378	0.000573763	von Willebrand factor A domain containing 5A [Source:MGI Symbol;Acc:MGI:1915026]	Vwa5a	protein_coding	ensembl_havana
ENSMUSG00000026942	1.1428	0.00272781	TNF receptor-associated factor 2 [Source:MGI Symbol;Acc:MGI:101835]	Traf2	protein_coding	ensembl_havana
ENSMUSG00000039218	1.1427	0.00631161	serine/arginine repetitive matrix 2 [Source:MGI Symbol;Acc:MGI:1923206]	Srrm2	protein_coding	ensembl_havana
ENSMUSG00000045790	1.14266	0.0327476	coiled-coil domain containing 149 [Source:MGI Symbol;Acc:MGI:2685293]	Ccdc149	protein_coding	ensembl
ENSMUSG00000038213	1.14203	0.0177256	TAP binding protein-like [Source:MGI Symbol;Acc:MGI:2384853]	Tapbpl	protein_coding	ensembl_havana
ENSMUSG00000062115	1.13872	0.000851151	retinoic acid induced 1 [Source:MGI Symbol;Acc:MGI:103291]	Rai1	protein_coding	ensembl_havana
ENSMUSG00000069892	1.13803	0.0158764	RIKEN cDNA 9930111J21 gene 2 [Source:MGI Symbol;Acc:MGI:3711310]	9930111J21Rik2	protein_coding	ensembl_havana
ENSMUSG00000066705	1.13778	0.0404259	FXYD domain-containing ion transport regulator 6 [Source:MGI Symbol;Acc:MGI:1890226]	Fxyd6	protein_coding	ensembl
ENSMUSG00000058624	1.13471	0.0135733	guanine deaminase [Source:MGI Symbol;Acc:MGI:95678]	Gda	protein_coding	ensembl_havana
ENSMUSG00000021728	1.1347	0.000375562	embigin [Source:MGI Symbol;Acc:MGI:95321]	Emb	protein_coding	ensembl_havana
ENSMUSG00000027580	1.13191	0.000930754	helicase with zinc finger 2, transcriptional coactivator [Source:MGI Symbol;Acc:MGI:2385169]	Helz2	protein_coding	ensembl_havana
ENSMUSG00000028035	1.13151	0.00112019	DnaJ (Hsp40) homolog, subfamily B, member 4 [Source:MGI Symbol;Acc:MGI:1914285]	Dnajb4	protein_coding	ensembl_havana
ENSMUSG00000055320	1.13144	0.00473353	TEA domain family member 1 [Source:MGI Symbol;Acc:MGI:101876]	Tead1	protein_coding	ensembl_havana
ENSMUSG00000026737	1.13081	0.00687326	phosphatidylinositol-5-phosphate 4-kinase, type II, alpha [Source:MGI Symbol;Acc:MGI:1298206]	Pip4k2a	protein_coding	ensembl_havana
ENSMUSG00000062825	1.1287	0.00266041	actin, gamma, cytoplasmic 1 [Source:MGI Symbol;Acc:MGI:87906]	Actg1	protein_coding	ensembl_havana
ENSMUSG00000049382	1.12843	0.00529322	keratin 8 [Source:MGI Symbol;Acc:MGI:96705]	Krt8	protein_coding	ensembl
ENSMUSG00000006301	1.12435	0.000725205	transmembrane BAX inhibitor motif containing 1 [Source:MGI Symbol;Acc:MGI:1916910]	Tmbim1	protein_coding	ensembl_havana
ENSMUSG00000022885	1.12346	0.00263185	beta galactoside alpha 2,6 sialyltransferase 1 [Source:MGI Symbol;Acc:MGI:108470]	St6gal1	protein_coding	ensembl_havana
ENSMUSG00000030536	1.12341	0.00422335	IQ motif containing GTPase activating protein 1 [Source:MGI Symbol;Acc:MGI:1352757]	Iqgap1	protein_coding	ensembl
ENSMUSG00000025492	1.12326	0.0430606	interferon induced transmembrane protein 3 [Source:MGI Symbol;Acc:MGI:1913391]	Ifitm3	protein_coding	ensembl_havana
ENSMUSG00000006529	1.12152	0.048748	inter-alpha trypsin inhibitor, heavy chain 1 [Source:MGI Symbol;Acc:MGI:96618]	Itih1	protein_coding	ensembl_havana
ENSMUSG00000077714	1.12152	0.033324	small nucleolar RNA, C/D box 17 [Source:MGI Symbol;Acc:MGI:3819523]	Snord17	snoRNA	ensembl
ENSMUSG00000020467	1.12129	0.0065249	epidermal growth factor-containing fibulin-like extracellular matrix protein 1 [Source:MGI Symbol;Acc:MGI:1339998]	Efemp1	protein_coding	ensembl_havana
ENSMUSG00000028381	1.12117	0.00351605	UDP-glucose ceramide glucosyltransferase [Source:MGI Symbol;Acc:MGI:1332243]	Ugcg	protein_coding	ensembl_havana
ENSMUSG00000029622	1.12059	0.000983291	actin related protein 2/3 complex, subunit 1B [Source:MGI Symbol;Acc:MGI:1343142]	Arpc1b	protein_coding	ensembl_havana
ENSMUSG00000040703	1.12044	0.0100216	cytochrome P450, family 2, subfamily s, polypeptide 1 [Source:MGI Symbol;Acc:MGI:1921384]	Cyp2s1	protein_coding	ensembl_havana
ENSMUSG00000066058	1.12019	0.0011981	claudin 19 [Source:MGI Symbol;Acc:MGI:3033992]	Cldn19	protein_coding	ensembl_havana
ENSMUSG00000017466	1.11837	0.00142691	tissue inhibitor of metalloproteinase 2 [Source:MGI Symbol;Acc:MGI:98753]	Timp2	protein_coding	ensembl_havana
ENSMUSG00000041734	1.11793	0.00288504	kin of IRRE like (Drosophila) [Source:MGI Symbol;Acc:MGI:1891396]	Kirrel	protein_coding	ensembl_havana
ENSMUSG00000036206	1.11674	0.00126926	SH3-domain binding protein 4 [Source:MGI Symbol;Acc:MGI:2138297]	Sh3bp4	protein_coding	ensembl_havana
ENSMUSG00000040296	1.11638	0.00403433	DEAD (Asp-Glu-Ala-Asp) box polypeptide 58 [Source:MGI Symbol;Acc:MGI:2442858]	Ddx58	protein_coding	ensembl_havana
ENSMUSG00000037679	1.11378	0.0263038	inverted formin, FH2 and WH2 domain containing [Source:MGI Symbol;Acc:MGI:1917685]	Inf2	protein_coding	ensembl
ENSMUSG00000024371	1.11271	0.00129146	complement component 2 (within H-2S) [Source:MGI Symbol;Acc:MGI:88226]	C2	protein_coding	ensembl_havana
ENSMUSG00000038342	1.11025	0.0021771	MLX interacting protein [Source:MGI Symbol;Acc:MGI:2141183]	Mlxip	protein_coding	ensembl_havana
ENSMUSG00000037306	1.10904	0.0283758	mannosidase, alpha, class 1C, member 1 [Source:MGI Symbol;Acc:MGI:2446214]	Man1c1	protein_coding	ensembl_havana
ENSMUSG00000040687	1.10658	0.0020828	MAP-kinase activating death domain [Source:MGI Symbol;Acc:MGI:2444672]	Madd	protein_coding	ensembl_havana
ENSMUSG00000018707	1.10592	0.00632082	dynein cytoplasmic 1 heavy chain 1 [Source:MGI Symbol;Acc:MGI:103147]	Dync1h1	protein_coding	ensembl_havana
ENSMUSG00000009569	1.10578	0.000852168	MKL/myocardin-like 2 [Source:MGI Symbol;Acc:MGI:3050795]	Mkl2	protein_coding	ensembl_havana
ENSMUSG00000056515	1.10541	0.00108616	RAB31, member RAS oncogene family [Source:MGI Symbol;Acc:MGI:1914603]	Rab31	protein_coding	ensembl
ENSMUSG00000022443	1.10465	0.00826817	myosin, heavy polypeptide 9, non-muscle [Source:MGI Symbol;Acc:MGI:107717]	Myh9	protein_coding	ensembl_havana
ENSMUSG00000053158	1.10298	0.0434209	feline sarcoma oncogene [Source:MGI Symbol;Acc:MGI:95514]	Fes	protein_coding	ensembl
ENSMUSG00000066800	1.10285	0.0171687	ribonuclease L (2', 5'-oligoisoadenylate synthetase-dependent) [Source:MGI Symbol;Acc:MGI:1098272]	Rnasel	protein_coding	ensembl_havana
ENSMUSG00000015501	1.10265	0.000834516	human immunodeficiency virus type I enhancer binding protein 2 [Source:MGI Symbol;Acc:MGI:1338076]	Hivep2	protein_coding	ensembl_havana
ENSMUSG00000051586	1.10238	0.000422163	microtubule associated monooxygenase, calponin and LIM domain containing 3 [Source:MGI Symbol;Acc:MGI:2442733]	Mical3	protein_coding	havana
ENSMUSG00000045932	1.1019	0.00854847	interferon-induced protein with tetratricopeptide repeats 2 [Source:MGI Symbol;Acc:MGI:99449]	Ifit2	protein_coding	ensembl_havana
ENSMUSG00000031853	1.10189	0.00280505	cDNA sequence BC021891 [Source:MGI Symbol;Acc:MGI:2385307]	BC021891	protein_coding	ensembl
ENSMUSG00000002997	1.10121	0.0234037	protein kinase, cAMP dependent regulatory, type II beta [Source:MGI Symbol;Acc:MGI:97760]	Prkar2b	protein_coding	ensembl_havana
ENSMUSG00000051391	1.10112	0.0132865	tyrosine 3-monooxygenase/tryptophan 5-monooxygenase activation protein, gamma polypeptide [Source:MGI Symbol;Acc:MGI:108109]	Ywhag	protein_coding	ensembl_havana
ENSMUSG00000021591	1.09867	0.00227543	glutaredoxin [Source:MGI Symbol;Acc:MGI:2135625]	Glrx	protein_coding	ensembl_havana
ENSMUSG00000061689	1.09722	0.00259144	discs, large homolog-associated protein 4 (Drosophila) [Source:MGI Symbol;Acc:MGI:2138865]	Dlgap4	protein_coding	ensembl_havana
ENSMUSG00000024456	1.0952	0.00450524	diaphanous homolog 1 (Drosophila) [Source:MGI Symbol;Acc:MGI:1194490]	Diap1	protein_coding	ensembl_havana
ENSMUSG00000002325	1.09462	0.00640418	interferon regulatory factor 9 [Source:MGI Symbol;Acc:MGI:107587]	Irf9	protein_coding	ensembl_havana
ENSMUSG00000041607	1.09379	0.00118296	myelin basic protein [Source:MGI Symbol;Acc:MGI:96925]	Mbp	protein_coding	ensembl_havana
ENSMUSG00000001082	1.09261	0.0458851	major facilitator superfamily domain containing 10 [Source:MGI Symbol;Acc:MGI:1915544]	Mfsd10	protein_coding	ensembl_havana
ENSMUSG00000042744	1.09258	0.00158696	predicted gene 15800 [Source:MGI Symbol;Acc:MGI:3647820]	Gm15800	protein_coding	ensembl_havana
ENSMUSG00000073664	1.09202	0.00480871	neurobeachin like 1 [Source:MGI Symbol;Acc:MGI:2444343]	Nbeal1	protein_coding	ensembl_havana
ENSMUSG00000019990	1.09198	0.00902878	phosphodiesterase 7B [Source:MGI Symbol;Acc:MGI:1352752]	Pde7b	protein_coding	ensembl_havana
ENSMUSG00000020773	1.09163	0.00204074	tripartite motif-containing 47 [Source:MGI Symbol;Acc:MGI:1917374]	Trim47	protein_coding	ensembl_havana
ENSMUSG00000010660	1.08867	0.0388754	phospholipase C, delta 1 [Source:MGI Symbol;Acc:MGI:97614]	Plcd1	protein_coding	ensembl
ENSMUSG00000031639	1.08831	0.00369101	toll-like receptor 3 [Source:MGI Symbol;Acc:MGI:2156367]	Tlr3	protein_coding	ensembl
ENSMUSG00000028134	1.08831	0.00407307	polypyrimidine tract binding protein 2 [Source:MGI Symbol;Acc:MGI:1860489]	Ptbp2	protein_coding	ensembl
ENSMUSG00000035105	1.08739	0.00654844	egl-9 family hypoxia-inducible factor 3 [Source:MGI Symbol;Acc:MGI:1932288]	Egln3	protein_coding	ensembl_havana
ENSMUSG00000042423	1.08713	0.00610284	fibrosin [Source:MGI Symbol;Acc:MGI:104648]	Fbrs	protein_coding	ensembl
ENSMUSG00000000555	1.08621	0.0209776	integrin alpha 5 (fibronectin receptor alpha) [Source:MGI Symbol;Acc:MGI:96604]	Itga5	protein_coding	ensembl
ENSMUSG00000056665	1.08602	0.0199442	thioesterase superfamily member 6 [Source:MGI Symbol;Acc:MGI:1925301]	Them6	protein_coding	ensembl_havana
ENSMUSG00000059970	1.07697	0.046293	heat shock protein 2 [Source:MGI Symbol;Acc:MGI:96243]	Hspa2	protein_coding	ensembl
ENSMUSG00000018476	1.07676	0.00295253	KDM1 lysine (K)-specific demethylase 6B [Source:MGI Symbol;Acc:MGI:2448492]	Kdm6b	protein_coding	ensembl_havana
ENSMUSG00000022946	1.07418	0.00451251	dopey family member 2 [Source:MGI Symbol;Acc:MGI:1917278]	Dopey2	protein_coding	ensembl
ENSMUSG00000023087	1.07411	0.0310204	CCR4 carbon catabolite repression 4-like (S. cerevisiae) [Source:MGI Symbol;Acc:MGI:109382]	Ccrn4l	protein_coding	ensembl_havana
ENSMUSG00000024851	1.07281	0.00477788	phosphatidylinositol transfer protein, membrane-associated 1 [Source:MGI Symbol;Acc:MGI:1197524]	Pitpnm1	protein_coding	ensembl_havana
ENSMUSG00000045664	1.07195	0.0306245	CDC42 effector protein (Rho GTPase binding) 2 [Source:MGI Symbol;Acc:MGI:1929744]	Cdc42ep2	protein_coding	ensembl
ENSMUSG00000002980	1.07194	0.0190684	basal cell adhesion molecule [Source:MGI Symbol;Acc:MGI:1929940]	Bcam	protein_coding	ensembl_havana
ENSMUSG00000053641	1.07148	0.00529322	DENN/MADD domain containing 4A [Source:MGI Symbol;Acc:MGI:2142979]	Dennd4a	protein_coding	ensembl
ENSMUSG00000023026	1.07059	0.000941773	DIP2 disco-interacting protein 2 homolog B (Drosophila) [Source:MGI Symbol;Acc:MGI:2145977]	Dip2b	protein_coding	ensembl_havana
ENSMUSG00000030157	1.07049	0.00378564	C-type lectin domain family 2, member d [Source:MGI Symbol;Acc:MGI:2135589]	Clec2d	protein_coding	ensembl_havana
ENSMUSG00000022861	1.06852	0.0360015	diacylglycerol kinase, gamma [Source:MGI Symbol;Acc:MGI:105060]	Dgkg	protein_coding	ensembl_havana
ENSMUSG00000024030	1.06784	0.00429764	ATP-binding cassette, sub-family G (WHITE), member 1 [Source:MGI Symbol;Acc:MGI:107704]	Abcg1	protein_coding	ensembl_havana
ENSMUSG00000031897	1.06551	0.0162277	proteasome (prosome, macropain) subunit, beta type 10 [Source:MGI Symbol;Acc:MGI:1096380]	Psmb10	protein_coding	ensembl
ENSMUSG00000037553	1.06511	0.00862446	zinc finger, DHHC domain containing 18 [Source:MGI Symbol;Acc:MGI:3527792]	Zdhhc18	protein_coding	ensembl_havana
ENSMUSG00000028483	1.0645	0.00330191	small nuclear RNA activating complex, polypeptide 3 [Source:MGI Symbol;Acc:MGI:1916338]	Snapc3	protein_coding	ensembl_havana
ENSMUSG00000019997	1.06402	0.00555113	connective tissue growth factor [Source:MGI Symbol;Acc:MGI:95537]	Ctgf	protein_coding	ensembl_havana
ENSMUSG00000034248	1.06141	0.0425664	solute carrier family 25, member 37 [Source:MGI Symbol;Acc:MGI:1914962]	Slc25a37	protein_coding	ensembl_havana
ENSMUSG00000026976	1.06027	0.00817149	paired box 8 [Source:MGI Symbol;Acc:MGI:97492]	Pax8	protein_coding	ensembl_havana
ENSMUSG00000005198	1.05971	0.00676228	polymerase (RNA) II (DNA directed) polypeptide A [Source:MGI Symbol;Acc:MGI:98086]	Polr2a	protein_coding	ensembl_havana
ENSMUSG00000039191	1.05916	0.00271762	recombination signal binding protein for immunoglobulin kappa J region [Source:MGI Symbol;Acc:MGI:96522]	Rbpj	protein_coding	ensembl
ENSMUSG00000040225	1.05801	0.0145099	proline-rich coiled-coil 2C [Source:MGI Symbol;Acc:MGI:1913754]	Prrc2c	protein_coding	ensembl_havana
ENSMUSG00000040865	1.05792	0.00224818	INO80 complex subunit D [Source:MGI Symbol;Acc:MGI:3027003]	Ino80d	protein_coding	ensembl_havana
ENSMUSG00000062488	1.05582	0.0181675	RIKEN cDNA I830012O16 gene [Source:MGI Symbol;Acc:MGI:3698419]	I830012O16Rik	protein_coding	ensembl_havana
ENSMUSG00000018906	1.05547	0.00851434	procollagen-proline, 2-oxoglutarate 4-dioxygenase (proline 4-hydroxylase), alpha II polypeptide [Source:MGI Symbol;Acc:MGI:894286]	P4ha2	protein_coding	ensembl_havana
ENSMUSG00000061132	1.05545	0.0177256	B cell linker [Source:MGI Symbol;Acc:MGI:96878]	Blnk	protein_coding	ensembl_havana
ENSMUSG00000043144	1.0552	0.0124812	aquaporin 6 [Source:MGI Symbol;Acc:MGI:1341204]	Aqp6	protein_coding	ensembl
ENSMUSG00000045827	1.05475	0.0100008	serine (or cysteine) peptidase inhibitor, clade B, member 9 [Source:MGI Symbol;Acc:MGI:106603]	Serpinb9	protein_coding	ensembl_havana
ENSMUSG00000030921	1.0547	0.00571023	tripartite motif-containing 30A [Source:MGI Symbol;Acc:MGI:98178]	Trim30a	protein_coding	ensembl_havana
ENSMUSG00000026639	1.05367	0.0441733	laminin, beta 3 [Source:MGI Symbol;Acc:MGI:99915]	Lamb3	protein_coding	ensembl_havana
ENSMUSG00000020130	1.05261	0.00165411	TBC1 domain family, member 15 [Source:MGI Symbol;Acc:MGI:1913937]	Tbc1d15	protein_coding	ensembl
ENSMUSG00000040940	1.05186	0.00228005	Rho guanine nucleotide exchange factor (GEF) 1 [Source:MGI Symbol;Acc:MGI:1353510]	Arhgef1	protein_coding	ensembl_havana
ENSMUSG00000024002	1.05121	0.0103905	bromodomain containing 4 [Source:MGI Symbol;Acc:MGI:1888520]	Brd4	protein_coding	ensembl_havana
ENSMUSG00000035638	1.04978	0.0434209	mucin 20 [Source:MGI Symbol;Acc:MGI:2385039]	Muc20	protein_coding	ensembl_havana
ENSMUSG00000040543	1.04853	0.0497214	PITPNM family member 3 [Source:MGI Symbol;Acc:MGI:2685726]	Pitpnm3	protein_coding	ensembl_havana
ENSMUSG00000019769	1.0482	0.0062058
ENSMUSG00000048138	1.04762	0.0246916	doublesex and mab-3 related transcription factor 2 [Source:MGI Symbol;Acc:MGI:1330307]	Dmrt2	protein_coding	ensembl
ENSMUSG00000002565	1.04756	0.00792751	scinderin [Source:MGI Symbol;Acc:MGI:1306794]	Scin	protein_coding	ensembl_havana
ENSMUSG00000032841	1.04682	0.0383556	proline rich 5 like [Source:MGI Symbol;Acc:MGI:1919696]	Prr5l	protein_coding	ensembl_havana
ENSMUSG00000028028	1.04588	0.030886	alpha-kinase 1 [Source:MGI Symbol;Acc:MGI:1918731]	Alpk1	protein_coding	ensembl_havana
ENSMUSG00000075590	1.04364	0.00454034	nuclear receptor binding protein 2 [Source:MGI Symbol;Acc:MGI:2385017]	Nrbp2	protein_coding	ensembl
ENSMUSG00000028106	1.04077	0.0016252	regulation of nuclear pre-mRNA domain containing 2 [Source:MGI Symbol;Acc:MGI:1922387]	Rprd2	protein_coding	ensembl
ENSMUSG00000004891	1.04055	0.0277743	nestin [Source:MGI Symbol;Acc:MGI:101784]	Nes	protein_coding	ensembl_havana
ENSMUSG00000029471	1.04002	0.00310192	calcium/calmodulin-dependent protein kinase kinase 2, beta [Source:MGI Symbol;Acc:MGI:2444812]	Camkk2	protein_coding	ensembl
ENSMUSG00000002233	1.03924	0.028372	ras homolog gene family, member C [Source:MGI Symbol;Acc:MGI:106028]	Rhoc	protein_coding	ensembl_havana
ENSMUSG00000038156	1.03812	0.00218844	spondin 1, (f-spondin) extracellular matrix protein [Source:MGI Symbol;Acc:MGI:2385287]	Spon1	protein_coding	ensembl_havana
ENSMUSG00000000303	1.0381	0.0162084	cadherin 1 [Source:MGI Symbol;Acc:MGI:88354]	Cdh1	protein_coding	ensembl_havana
ENSMUSG00000026113	1.03783	0.0185308	inositol polyphosphate-4-phosphatase, type I [Source:MGI Symbol;Acc:MGI:1931123]	Inpp4a	protein_coding	ensembl_havana
ENSMUSG00000005054	1.03752	0.00228801	cystatin B [Source:MGI Symbol;Acc:MGI:109514]	Cstb	protein_coding	ensembl
ENSMUSG00000045725	1.03713	0.00413498	proline rich 15 [Source:MGI Symbol;Acc:MGI:1925254]	Prr15	protein_coding	ensembl
ENSMUSG00000059714	1.03551	0.00203321	flotillin 1 [Source:MGI Symbol;Acc:MGI:1100500]	Flot1	protein_coding	ensembl_havana
ENSMUSG00000020961	1.03481	0.0117154	stonin 2 [Source:MGI Symbol;Acc:MGI:1918272]	Ston2	protein_coding	ensembl_havana
ENSMUSG00000020875	1.03418	0.012285	homeobox B9 [Source:MGI Symbol;Acc:MGI:96190]	Hoxb9	protein_coding	ensembl_havana
ENSMUSG00000026880	1.03315	0.0343705	stomatin [Source:MGI Symbol;Acc:MGI:95403]	Stom	protein_coding	ensembl_havana
ENSMUSG00000057335	1.03308	0.00261159	centrosomal protein 170 [Source:MGI Symbol;Acc:MGI:1918348]	Cep170	protein_coding	ensembl_havana
ENSMUSG00000036246	1.03238	0.046784	Gem-interacting protein [Source:MGI Symbol;Acc:MGI:1926066]	Gmip	protein_coding	ensembl_havana
ENSMUSG00000021366	1.03228	0.00243065	human immunodeficiency virus type I enhancer binding protein 1 [Source:MGI Symbol;Acc:MGI:96100]	Hivep1	protein_coding	ensembl
ENSMUSG00000063286	1.0316	0.0426702	predicted gene 8995 [Source:MGI Symbol;Acc:MGI:3644223]	Gm8995	unprocessed_pseudogene	havana
ENSMUSG00000026380	1.03055	0.0110216	transcription factor CP2-like 1 [Source:MGI Symbol;Acc:MGI:2444691]	Tfcp2l1	protein_coding	ensembl_havana
ENSMUSG00000089417	1.0291	0.00114663	predicted gene, 22009 [Source:MGI Symbol;Acc:MGI:5451786]	Gm22009	snoRNA	ensembl
ENSMUSG00000032231	1.02903	0.0103713	annexin A2 [Source:MGI Symbol;Acc:MGI:88246]	Anxa2	protein_coding	ensembl_havana
ENSMUSG00000032501	1.0287	0.0110401	tribbles homolog 1 (Drosophila) [Source:MGI Symbol;Acc:MGI:2443397]	Trib1	protein_coding	ensembl_havana
ENSMUSG00000029673	1.02835	0.0302551	autism susceptibility candidate 2 [Source:MGI Symbol;Acc:MGI:1919847]	Auts2	protein_coding	ensembl_havana
ENSMUSG00000023224	1.0282	0.0020855	serine (or cysteine) peptidase inhibitor, clade G, member 1 [Source:MGI Symbol;Acc:MGI:894696]	Serping1	protein_coding	ensembl_havana
ENSMUSG00000027951	1.02814	0.00364371	adenosine deaminase, RNA-specific [Source:MGI Symbol;Acc:MGI:1889575]	Adar	protein_coding	ensembl_havana
ENSMUSG00000028163	1.02753	0.00635833	nuclear factor of kappa light polypeptide gene enhancer in B cells 1, p105 [Source:MGI Symbol;Acc:MGI:97312]	Nfkb1	protein_coding	ensembl_havana
ENSMUSG00000047250	1.02701	0.00983949	prostaglandin-endoperoxide synthase 1 [Source:MGI Symbol;Acc:MGI:97797]	Ptgs1	protein_coding	ensembl_havana
ENSMUSG00000021244	1.02675	0.00197444	YLP motif containing 1 [Source:MGI Symbol;Acc:MGI:1926195]	Ylpm1	protein_coding	ensembl_havana
ENSMUSG00000022095	1.02589	0.0204068	family with sequence similarity 160, member B2 [Source:MGI Symbol;Acc:MGI:3036290]	Fam160b2	protein_coding	ensembl
ENSMUSG00000030084	1.02589	0.00246005	plexin A1 [Source:MGI Symbol;Acc:MGI:107685]	Plxna1	protein_coding	ensembl
ENSMUSG00000037926	1.02529	0.00163692	slingshot homolog 2 (Drosophila) [Source:MGI Symbol;Acc:MGI:2679255]	Ssh2	protein_coding	ensembl_havana
ENSMUSG00000000416	1.02416	0.0198109	cortactin binding protein 2 [Source:MGI Symbol;Acc:MGI:1353467]	Cttnbp2	protein_coding	ensembl_havana
ENSMUSG00000027799	1.024	0.00113089	neurobeachin [Source:MGI Symbol;Acc:MGI:1347075]	Nbea	protein_coding	ensembl
ENSMUSG00000039982	1.02288	0.00810933	deltex 4 homolog (Drosophila) [Source:MGI Symbol;Acc:MGI:2672905]	Dtx4	protein_coding	ensembl
ENSMUSG00000029381	1.02263	0.00222215	shroom family member 3 [Source:MGI Symbol;Acc:MGI:1351655]	Shroom3	protein_coding	ensembl_havana
ENSMUSG00000037788	1.02262	0.0124812	vesicular, overexpressed in cancer, prosurvival protein 1 [Source:MGI Symbol;Acc:MGI:2141658]	Vopp1	protein_coding	ensembl_havana
ENSMUSG00000004677	1.02254	0.00166821	myosin IXb [Source:MGI Symbol;Acc:MGI:106624]	Myo9b	protein_coding	ensembl
ENSMUSG00000038235	1.02055	0.0125683	F11 receptor [Source:MGI Symbol;Acc:MGI:1321398]	F11r	protein_coding	ensembl_havana
ENSMUSG00000039621	1.01998	0.0107268	phosphatidylinositol-3,4,5-trisphosphate-dependent Rac exchange factor 1 [Source:MGI Symbol;Acc:MGI:3040696]	Prex1	protein_coding	ensembl_havana
ENSMUSG00000024937	1.01973	0.0173022	EH domain binding protein 1-like 1 [Source:MGI Symbol;Acc:MGI:3612340]	Ehbp1l1	protein_coding	ensembl
ENSMUSG00000014498	1.01823	0.00311773	ankyrin repeat domain 52 [Source:MGI Symbol;Acc:MGI:2444029]	Ankrd52	protein_coding	ensembl_havana
ENSMUSG00000026014	1.01773	0.0112556	Ras association (RalGDS/AF-6) and pleckstrin homology domains 1 [Source:MGI Symbol;Acc:MGI:1924550]	Raph1	protein_coding	ensembl_havana
ENSMUSG00000022965	1.01722	0.0178516	interferon gamma receptor 2 [Source:MGI Symbol;Acc:MGI:107654]	Ifngr2	protein_coding	ensembl_havana
ENSMUSG00000034243	1.01708	0.0118435	golgi autoantigen, golgin subfamily b, macrogolgin 1 [Source:MGI Symbol;Acc:MGI:1099447]	Golgb1	protein_coding	ensembl_havana
ENSMUSG00000027660	1.0166	0.0051373	SKI-like [Source:MGI Symbol;Acc:MGI:106203]	Skil	protein_coding	ensembl_havana
ENSMUSG00000078670	1.01657	0.0124785	family with sequence similarity 174, member B [Source:MGI Symbol;Acc:MGI:3698178]	Fam174b	protein_coding	ensembl
ENSMUSG00000010358	1.01508	0.0199442	interferon-induced protein 35 [Source:MGI Symbol;Acc:MGI:1917360]	Ifi35	protein_coding	ensembl_havana
ENSMUSG00000028073	1.01447	0.00633139	platelet endothelial aggregation receptor 1 [Source:MGI Symbol;Acc:MGI:1920432]	Pear1	protein_coding	ensembl_havana
ENSMUSG00000023994	1.01348	0.00431523	nuclear transcription factor-Y alpha [Source:MGI Symbol;Acc:MGI:97316]	Nfya	protein_coding	ensembl_havana
ENSMUSG00000031886	1.01264	0.0141011	carboxylesterase 2E [Source:MGI Symbol;Acc:MGI:2443170]	Ces2e	protein_coding	ensembl
ENSMUSG00000031778	1.01183	0.0023699	chemokine (C-X3-C motif) ligand 1 [Source:MGI Symbol;Acc:MGI:1097153]	Cx3cl1	protein_coding	ensembl_havana
ENSMUSG00000029426	1.01172	0.00475588	scavenger receptor class B, member 2 [Source:MGI Symbol;Acc:MGI:1196458]	Scarb2	protein_coding	ensembl
ENSMUSG00000018965	1.01074	0.0124722	tyrosine 3-monooxygenase/tryptophan 5-monooxygenase activation protein, eta polypeptide [Source:MGI Symbol;Acc:MGI:109194]	Ywhah	protein_coding	ensembl_havana
ENSMUSG00000024193	1.01068	0.0421211	PHD finger protein 1 [Source:MGI Symbol;Acc:MGI:98647]	Phf1	protein_coding	ensembl
ENSMUSG00000031586	1.01064	0.00432917	RNA binding protein gene with multiple splicing [Source:MGI Symbol;Acc:MGI:1334446]	Rbpms	protein_coding	ensembl_havana
ENSMUSG00000027276	1.00974	0.00149833	jagged 1 [Source:MGI Symbol;Acc:MGI:1095416]	Jag1	protein_coding	ensembl_havana
ENSMUSG00000039954	1.00974	0.0410122	serine/threonine kinase 32A [Source:MGI Symbol;Acc:MGI:2442403]	Stk32a	protein_coding	ensembl
ENSMUSG00000039529	1.00752	0.00236385	ATPase, class I, type 8B, member 1 [Source:MGI Symbol;Acc:MGI:1859665]	Atp8b1	protein_coding	ensembl
ENSMUSG00000025278	1.00749	0.0131371	filamin, beta [Source:MGI Symbol;Acc:MGI:2446089]	Flnb	protein_coding	ensembl_havana
ENSMUSG00000078706	1.00709	0.016853	predicted gene 53 [Source:MGI Symbol;Acc:MGI:2684899]	Gm53	protein_coding	havana
ENSMUSG00000028926	1.00708	0.0299272	cyclin-dependent kinase 14 [Source:MGI Symbol;Acc:MGI:894318]	Cdk14	protein_coding	ensembl_havana
ENSMUSG00000021508	1.0052	0.0360888	chemokine (C-X-C motif) ligand 14 [Source:MGI Symbol;Acc:MGI:1888514]	Cxcl14	protein_coding	ensembl
ENSMUSG00000020220	0.999181	0.0147989	vacuolar protein sorting 13 D (yeast) [Source:MGI Symbol;Acc:MGI:2448530]	Vps13d	protein_coding	ensembl_havana
ENSMUSG00000020650	0.999159	0.0116956	B cell receptor associated protein 29 [Source:MGI Symbol;Acc:MGI:101917]	Bcap29	protein_coding	ensembl
ENSMUSG00000043323	0.998731	0.00750808	fibrosin-like 1 [Source:MGI Symbol;Acc:MGI:1920907]	Fbrsl1	protein_coding	ensembl
ENSMUSG00000006360	0.996867	0.0426404	cysteine-rich protein 1 (intestinal) [Source:MGI Symbol;Acc:MGI:88501]	Crip1	protein_coding	ensembl
ENSMUSG00000038172	0.995461	0.0032494	tetratricopeptide repeat domain 39B [Source:MGI Symbol;Acc:MGI:1917113]	Ttc39b	protein_coding	ensembl_havana
ENSMUSG00000026773	0.995335	0.00593872	6-phosphofructo-2-kinase/fructose-2,6-biphosphatase 3 [Source:MGI Symbol;Acc:MGI:2181202]	Pfkfb3	protein_coding	ensembl_havana
ENSMUSG00000010080	0.994783	0.00243065	epsin 3 [Source:MGI Symbol;Acc:MGI:1919139]	Epn3	protein_coding	ensembl_havana
ENSMUSG00000001288	0.992544	0.00604068	retinoic acid receptor, gamma [Source:MGI Symbol;Acc:MGI:97858]	Rarg	protein_coding	ensembl_havana
ENSMUSG00000090958	0.991036	0.029413	leucine rich repeat containing 32 [Source:MGI Symbol;Acc:MGI:93882]	Lrrc32	protein_coding	ensembl
ENSMUSG00000026566	0.99046	0.0126712	myelin protein zero-like 1 [Source:MGI Symbol;Acc:MGI:1915731]	Mpzl1	protein_coding	ensembl_havana
ENSMUSG00000030539	0.989802	0.00201338	sema domain, immunoglobulin domain (Ig), transmembrane domain (TM) and short cytoplasmic domain, (semaphorin) 4B [Source:MGI Symbol;Acc:MGI:107559]	Sema4b	protein_coding	ensembl_havana
ENSMUSG00000030852	0.989788	0.0112229	transforming, acidic coiled-coil containing protein 2 [Source:MGI Symbol;Acc:MGI:1928899]	Tacc2	protein_coding	ensembl
ENSMUSG00000041598	0.989091	0.00778864	CDC42 effector protein (Rho GTPase binding) 4 [Source:MGI Symbol;Acc:MGI:1929760]	Cdc42ep4	protein_coding	ensembl_havana
ENSMUSG00000032479	0.988122	0.0163728	microtubule-associated protein 4 [Source:MGI Symbol;Acc:MGI:97178]	Map4	protein_coding	ensembl
ENSMUSG00000015968	0.988117	0.0123013	calcium channel, voltage-dependent, L type, alpha 1D subunit [Source:MGI Symbol;Acc:MGI:88293]	Cacna1d	protein_coding	ensembl
ENSMUSG00000040524	0.987425	0.00583154	zinc finger protein 609 [Source:MGI Symbol;Acc:MGI:2674092]	Zfp609	protein_coding	ensembl_havana
ENSMUSG00000038143	0.986686	0.00675923	storkhead box 2 [Source:MGI Symbol;Acc:MGI:1918319]	Stox2	protein_coding	ensembl
ENSMUSG00000039117	0.985452	0.0192584	TAF4A RNA polymerase II, TATA box binding protein (TBP)-associated factor [Source:MGI Symbol;Acc:MGI:2152346]	Taf4a	protein_coding	ensembl_havana
ENSMUSG00000032012	0.984864	0.00428534	poliovirus receptor-related 1 [Source:MGI Symbol;Acc:MGI:1926483]	Pvrl1	protein_coding	ensembl
ENSMUSG00000045482	0.984315	0.0189142	transformation/transcription domain-associated protein [Source:MGI Symbol;Acc:MGI:2153272]	Trrap	protein_coding	ensembl_havana
ENSMUSG00000042506	0.984228	0.00647994	ubiquitin specific peptidase 22 [Source:MGI Symbol;Acc:MGI:2144157]	Usp22	protein_coding	ensembl_havana
ENSMUSG00000034981	0.983091	0.00881073	prostate androgen-regulated mucin-like protein 1 [Source:MGI Symbol;Acc:MGI:2443349]	Parm1	protein_coding	ensembl_havana
ENSMUSG00000030207	0.982821	0.00896223	RIKEN cDNA 8430419L09 gene [Source:MGI Symbol;Acc:MGI:1921775]	8430419L09Rik	protein_coding	ensembl_havana
ENSMUSG00000032578	0.982484	0.04484	cytokine inducible SH2-containing protein [Source:MGI Symbol;Acc:MGI:103159]	Cish	protein_coding	ensembl_havana
ENSMUSG00000020823	0.981525	0.00494188	SEC14-like 1 (S. cerevisiae) [Source:MGI Symbol;Acc:MGI:1921386]	Sec14l1	protein_coding	ensembl_havana
ENSMUSG00000040249	0.981115	0.0107963	low density lipoprotein receptor-related protein 1 [Source:MGI Symbol;Acc:MGI:96828]	Lrp1	protein_coding	ensembl_havana
ENSMUSG00000029313	0.980609	0.00975159	AF4/FMR2 family, member 1 [Source:MGI Symbol;Acc:MGI:1100819]	Aff1	protein_coding	ensembl_havana
ENSMUSG00000034342	0.980003	0.00401636	Casitas B-lineage lymphoma [Source:MGI Symbol;Acc:MGI:88279]	Cbl	protein_coding	ensembl
ENSMUSG00000042215	0.979535	0.0159974	BCL2-associated athanogene 2 [Source:MGI Symbol;Acc:MGI:1891254]	Bag2	protein_coding	ensembl_havana
ENSMUSG00000020099	0.978495	0.0191201	unc-5 homolog B (C. elegans) [Source:MGI Symbol;Acc:MGI:894703]	Unc5b	protein_coding	ensembl
ENSMUSG00000042331	0.978245	0.00597319	sperm antigen with calponin homology and coiled-coil domains 1 [Source:MGI Symbol;Acc:MGI:2442356]	Specc1	protein_coding	ensembl_havana
ENSMUSG00000002885	0.977511	0.00303062	CD97 antigen [Source:MGI Symbol;Acc:MGI:1347095]	Cd97	protein_coding	ensembl_havana
ENSMUSG00000019726	0.977098	0.00396609	lysosomal trafficking regulator [Source:MGI Symbol;Acc:MGI:107448]	Lyst	protein_coding	ensembl
ENSMUSG00000028633	0.976586	0.00248559	cytidine 5'-triphosphate synthase [Source:MGI Symbol;Acc:MGI:1858304]	Ctps	protein_coding	ensembl_havana
ENSMUSG00000037513	0.976215	0.00266376
ENSMUSG00000034247	0.97571	0.00268606	pleckstrin homology domain containing, family M (with RUN domain) member 1 [Source:MGI Symbol;Acc:MGI:2443207]	Plekhm1	protein_coding	ensembl_havana
ENSMUSG00000032637	0.975308	0.00381256	ataxin 2-like [Source:MGI Symbol;Acc:MGI:2446242]	Atxn2l	protein_coding	ensembl_havana
ENSMUSG00000020272	0.974466	0.0155059	serine/threonine kinase 10 [Source:MGI Symbol;Acc:MGI:1099439]	Stk10	protein_coding	ensembl_havana
ENSMUSG00000040435	0.972947	0.0295631	protein phosphatase 1, regulatory (inhibitor) subunit 15A [Source:MGI Symbol;Acc:MGI:1927072]	Ppp1r15a	protein_coding	ensembl_havana
ENSMUSG00000062127	0.970964	0.0150109	CTTNBP2 N-terminal like [Source:MGI Symbol;Acc:MGI:1933137]	Cttnbp2nl	protein_coding	ensembl
ENSMUSG00000073557	0.968912	0.00827561	protein phosphatase 1, regulatory (inhibitor) subunit 12B [Source:MGI Symbol;Acc:MGI:1916417]	Ppp1r12b	protein_coding	ensembl_havana
ENSMUSG00000028833	0.968039	0.00581933	neurochondrin [Source:MGI Symbol;Acc:MGI:1347351]	Ncdn	protein_coding	ensembl_havana
ENSMUSG00000038256	0.967218	0.0423919	B cell CLL/lymphoma 9 [Source:MGI Symbol;Acc:MGI:1924828]	Bcl9	protein_coding	ensembl_havana
ENSMUSG00000007039	0.967029	0.0232086	dimethylarginine dimethylaminohydrolase 2 [Source:MGI Symbol;Acc:MGI:1859016]	Ddah2	protein_coding	ensembl_havana
ENSMUSG00000022433	0.966232	0.019158	casein kinase 1, epsilon [Source:MGI Symbol;Acc:MGI:1351660]	Csnk1e	protein_coding	ensembl_havana
ENSMUSG00000078495	0.962238	0.0425097	predicted gene 13157 [Source:MGI Symbol;Acc:MGI:3651978]	Gm13157	protein_coding	ensembl_havana
ENSMUSG00000045679	0.961838	0.0437027	PQ loop repeat containing [Source:MGI Symbol;Acc:MGI:2444067]	Pqlc3	protein_coding	ensembl_havana
ENSMUSG00000037465	0.96162	0.00913803	Kruppel-like factor 10 [Source:MGI Symbol;Acc:MGI:1101353]	Klf10	protein_coding	ensembl
ENSMUSG00000000690	0.961574	0.0204701	homeobox B6 [Source:MGI Symbol;Acc:MGI:96187]	Hoxb6	protein_coding	ensembl_havana
ENSMUSG00000072949	0.961334	0.0328881	acyl-CoA thioesterase 1 [Source:MGI Symbol;Acc:MGI:1349396]	Acot1	protein_coding	ensembl
ENSMUSG00000090877	0.960089	0.00502151	heat shock protein 1B [Source:MGI Symbol;Acc:MGI:99517]	Hspa1b	protein_coding	ensembl_havana
ENSMUSG00000092341	0.958061	0.0277036	metastasis associated lung adenocarcinoma transcript 1 (non-coding RNA) [Source:MGI Symbol;Acc:MGI:1919539]	Malat1	lincRNA	havana
ENSMUSG00000029505	0.955556	0.00569361	E1A binding protein p400 [Source:MGI Symbol;Acc:MGI:1276124]	Ep400	protein_coding	ensembl_havana
ENSMUSG00000020802	0.95292	0.00827561	ubiquitin-conjugating enzyme E2O [Source:MGI Symbol;Acc:MGI:2444266]	Ube2o	protein_coding	ensembl_havana
ENSMUSG00000022052	0.952773	0.00366478	protein phosphatase 2, regulatory subunit B, alpha [Source:MGI Symbol;Acc:MGI:1919228]	Ppp2r2a	protein_coding	ensembl
ENSMUSG00000015133	0.951613	0.00324641	leucine-rich repeat kinase 1 [Source:MGI Symbol;Acc:MGI:2142227]	Lrrk1	protein_coding	ensembl_havana
ENSMUSG00000020400	0.951084	0.0230667	TNFAIP3 interacting protein 1 [Source:MGI Symbol;Acc:MGI:1926194]	Tnip1	protein_coding	ensembl_havana
ENSMUSG00000036698	0.948553	0.0121435	argonaute RISC catalytic subunit 2 [Source:MGI Symbol;Acc:MGI:2446632]	Ago2	protein_coding	ensembl_havana
ENSMUSG00000022505	0.948306	0.0430535	epithelial membrane protein 2 [Source:MGI Symbol;Acc:MGI:1098726]	Emp2	protein_coding	ensembl_havana
ENSMUSG00000026728	0.947597	0.00765203	vimentin [Source:MGI Symbol;Acc:MGI:98932]	Vim	protein_coding	ensembl_havana
ENSMUSG00000040054	0.947363	0.00584518	bromodomain adjacent to zinc finger domain, 2A [Source:MGI Symbol;Acc:MGI:2151152]	Baz2a	protein_coding	ensembl
ENSMUSG00000003534	0.9469	0.0123595	discoidin domain receptor family, member 1 [Source:MGI Symbol;Acc:MGI:99216]	Ddr1	protein_coding	ensembl_havana
ENSMUSG00000022895	0.945545	0.0131664	E26 avian leukemia oncogene 2, 3' domain [Source:MGI Symbol;Acc:MGI:95456]	Ets2	protein_coding	ensembl_havana
ENSMUSG00000001052	0.944559	0.00633139	Sec24 related gene family, member B (S. cerevisiae) [Source:MGI Symbol;Acc:MGI:2139764]	Sec24b	protein_coding	ensembl_havana
ENSMUSG00000077391	0.941522	0.0444157	predicted gene, 24336 [Source:MGI Symbol;Acc:MGI:5454113]	Gm24336	snoRNA	ensembl
ENSMUSG00000033016	0.941439	0.0403201	nuclear factor of activated T cells, cytoplasmic, calcineurin dependent 1 [Source:MGI Symbol;Acc:MGI:102469]	Nfatc1	protein_coding	ensembl
ENSMUSG00000015839	0.941409	0.0489602	nuclear factor, erythroid derived 2, like 2 [Source:MGI Symbol;Acc:MGI:108420]	Nfe2l2	protein_coding	ensembl_havana
ENSMUSG00000057561	0.940708	0.00727566	eukaryotic translation initiation factor 1A [Source:MGI Symbol;Acc:MGI:95298]	Eif1a	protein_coding	ensembl
ENSMUSG00000073409	0.940313	0.0382766	histocompatibility 2, Q region locus 6 [Source:MGI Symbol;Acc:MGI:95935]	H2-Q6	protein_coding	ensembl_havana
ENSMUSG00000070733	0.940125	0.00866884	furry homolog-like (Drosophila) [Source:MGI Symbol;Acc:MGI:1919563]	Fryl	protein_coding	ensembl_havana
ENSMUSG00000021196	0.939325	0.0045637	phosphofructokinase, platelet [Source:MGI Symbol;Acc:MGI:1891833]	Pfkp	protein_coding	ensembl_havana
ENSMUSG00000018398	0.938673	0.00952742	septin 8 [Source:MGI Symbol;Acc:MGI:894310]	2015-09-08	protein_coding	ensembl_havana
ENSMUSG00000028364	0.938129	0.00640418	tenascin C [Source:MGI Symbol;Acc:MGI:101922]	Tnc	protein_coding	ensembl_havana
ENSMUSG00000025867	0.936477	0.0342735	complexin 2 [Source:MGI Symbol;Acc:MGI:104726]	Cplx2	protein_coding	ensembl_havana
ENSMUSG00000023075	0.93493	0.00617396	akirin 1 [Source:MGI Symbol;Acc:MGI:1915300]	Akirin1	protein_coding	ensembl_havana
ENSMUSG00000055485	0.934702	0.00890567	suppressor of glucose, autophagy associated 1 [Source:MGI Symbol;Acc:MGI:2444575]	Soga1	protein_coding	ensembl_havana
ENSMUSG00000031808	0.934083	0.00722349	solute carrier family 27 (fatty acid transporter), member 1 [Source:MGI Symbol;Acc:MGI:1347098]	Slc27a1	protein_coding	ensembl
ENSMUSG00000063382	0.932171	0.00571023	B cell CLL/lymphoma 9-like [Source:MGI Symbol;Acc:MGI:1933114]	Bcl9l	protein_coding	ensembl
ENSMUSG00000009035	0.932102	0.0226442	transmembrane protein 184b [Source:MGI Symbol;Acc:MGI:2445179]	Tmem184b	protein_coding	ensembl
ENSMUSG00000097589	0.931524	0.00557263	deleted in lymphocytic leukemia, 2 [Source:MGI Symbol;Acc:MGI:1934030]	Dleu2	processed_transcript	havana
ENSMUSG00000030766	0.92929	0.0112555	Rho GTPase activating protein 17 [Source:MGI Symbol;Acc:MGI:1917747]	Arhgap17	protein_coding	ensembl
ENSMUSG00000026042	0.928337	0.00727005	collagen, type V, alpha 2 [Source:MGI Symbol;Acc:MGI:88458]	Col5a2	protein_coding	ensembl_havana
ENSMUSG00000037936	0.927891	0.0259629	scavenger receptor class B, member 1 [Source:MGI Symbol;Acc:MGI:893578]	Scarb1	protein_coding	ensembl_havana
ENSMUSG00000022286	0.926528	0.0117586	grainyhead-like 2 (Drosophila) [Source:MGI Symbol;Acc:MGI:2182543]	Grhl2	protein_coding	ensembl_havana
ENSMUSG00000020536	0.92584	0.0170059	lethal giant larvae homolog 1 (Drosophila) [Source:MGI Symbol;Acc:MGI:102682]	Llgl1	protein_coding	ensembl_havana
ENSMUSG00000071054	0.924952	0.0190684	scaffold attachment factor B [Source:MGI Symbol;Acc:MGI:2146974]	Safb	protein_coding	ensembl_havana
ENSMUSG00000039835	0.92355	0.00502599	NHS-like 1 [Source:MGI Symbol;Acc:MGI:106390]	Nhsl1	protein_coding	ensembl_havana
ENSMUSG00000017144	0.923419	0.0245144	Rho family GTPase 3 [Source:MGI Symbol;Acc:MGI:1921444]	Rnd3	protein_coding	ensembl_havana
ENSMUSG00000018076	0.922503	0.00530402	mediator complex subunit 13-like [Source:MGI Symbol;Acc:MGI:2670178]	Med13l	protein_coding	ensembl
ENSMUSG00000061601	0.922301	0.0296222	piccolo (presynaptic cytomatrix protein) [Source:MGI Symbol;Acc:MGI:1349390]	Pclo	protein_coding	ensembl_havana
ENSMUSG00000030847	0.921948	0.0155178	BCL2-associated athanogene 3 [Source:MGI Symbol;Acc:MGI:1352493]	Bag3	protein_coding	ensembl
ENSMUSG00000022951	0.921875	0.00516855	regulator of calcineurin 1 [Source:MGI Symbol;Acc:MGI:1890564]	Rcan1	protein_coding	ensembl
ENSMUSG00000066278	0.920583	0.0298049	vacuolar protein sorting 37B (yeast) [Source:MGI Symbol;Acc:MGI:1916724]	Vps37b	protein_coding	ensembl
ENSMUSG00000049521	0.919811	0.0180989	CDC42 effector protein (Rho GTPase binding) 1 [Source:MGI Symbol;Acc:MGI:1929763]	Cdc42ep1	protein_coding	ensembl
ENSMUSG00000020737	0.919467	0.0373988	hematological and neurological expressed sequence 1 [Source:MGI Symbol;Acc:MGI:1096361]	Hn1	protein_coding	ensembl_havana
ENSMUSG00000031785	0.915775	0.040734	G protein-coupled receptor 56 [Source:MGI Symbol;Acc:MGI:1340051]	Gpr56	protein_coding	ensembl
ENSMUSG00000038692	0.914327	0.0344632	homeobox B4 [Source:MGI Symbol;Acc:MGI:96185]	Hoxb4	protein_coding	ensembl_havana
ENSMUSG00000078671	0.913661	0.0135708	chromodomain helicase DNA binding protein 2 [Source:MGI Symbol;Acc:MGI:2448567]	Chd2	protein_coding	ensembl_havana
ENSMUSG00000027684	0.912707	0.0156061	MDS1 and EVI1 complex locus [Source:MGI Symbol;Acc:MGI:95457]	Mecom	protein_coding	ensembl_havana
ENSMUSG00000020262	0.910617	0.0246375	adenosine deaminase, RNA-specific, B1 [Source:MGI Symbol;Acc:MGI:891999]	Adarb1	protein_coding	ensembl_havana
ENSMUSG00000045314	0.909783	0.00527346	sosondowah ankyrin repeat domain family member B [Source:MGI Symbol;Acc:MGI:1925338]	Sowahb	protein_coding	ensembl
ENSMUSG00000090663	0.909653	0.0110977
ENSMUSG00000025993	0.908213	0.0327476	solute carrier family 40 (iron-regulated transporter), member 1 [Source:MGI Symbol;Acc:MGI:1315204]	Slc40a1	protein_coding	ensembl_havana
ENSMUSG00000027339	0.905605	0.0388754	Ras association (RalGDS/AF-6) domain family member 2 [Source:MGI Symbol;Acc:MGI:2442060]	Rassf2	protein_coding	ensembl_havana
ENSMUSG00000038369	0.905346	0.0143956	nuclear receptor coactivator 6 [Source:MGI Symbol;Acc:MGI:1929915]	Ncoa6	protein_coding	ensembl_havana
ENSMUSG00000032802	0.904516	0.0131131	sulfiredoxin 1 homolog (S. cerevisiae) [Source:MGI Symbol;Acc:MGI:104971]	Srxn1	protein_coding	ensembl_havana
ENSMUSG00000001435	0.903135	0.0319025	collagen, type XVIII, alpha 1 [Source:MGI Symbol;Acc:MGI:88451]	Col18a1	protein_coding	ensembl_havana
ENSMUSG00000066406	0.900933	0.0210269	A kinase (PRKA) anchor protein 13 [Source:MGI Symbol;Acc:MGI:2676556]	Akap13	protein_coding	ensembl_havana
ENSMUSG00000026094	0.900473	0.0114216	serine/threonine kinase 17b (apoptosis-inducing) [Source:MGI Symbol;Acc:MGI:2138162]	Stk17b	protein_coding	ensembl_havana
ENSMUSG00000020484	0.900139	0.0260098	X-box binding protein 1 [Source:MGI Symbol;Acc:MGI:98970]	Xbp1	protein_coding	ensembl_havana
ENSMUSG00000002900	0.899667	0.0334876	laminin B1 [Source:MGI Symbol;Acc:MGI:96743]	Lamb1	protein_coding	ensembl_havana
ENSMUSG00000024050	0.898114	0.0332017	widely-interspaced zinc finger motifs [Source:MGI Symbol;Acc:MGI:1332638]	Wiz	protein_coding	ensembl_havana
ENSMUSG00000006611	0.89793	0.0323195	hemochromatosis [Source:MGI Symbol;Acc:MGI:109191]	Hfe	protein_coding	ensembl_havana
ENSMUSG00000052512	0.896091	0.0138787	neuron navigator 2 [Source:MGI Symbol;Acc:MGI:2183691]	Nav2	protein_coding	ensembl_havana
ENSMUSG00000031608	0.895609	0.0154917	UDP-N-acetyl-alpha-D-galactosamine: polypeptide N-acetylgalactosaminyltransferase 7 [Source:MGI Symbol;Acc:MGI:1349449]	Galnt7	protein_coding	ensembl_havana
ENSMUSG00000006281	0.895367	0.0156567	telomerase associated protein 1 [Source:MGI Symbol;Acc:MGI:109573]	Tep1	protein_coding	ensembl
ENSMUSG00000040463	0.895328	0.0135708	MYB binding protein (P160) 1a [Source:MGI Symbol;Acc:MGI:106181]	Mybbp1a	protein_coding	ensembl_havana
ENSMUSG00000074227	0.890955	0.0375548	serine protease inhibitor, Kunitz type 2 [Source:MGI Symbol;Acc:MGI:1338031]	Spint2	protein_coding	ensembl
ENSMUSG00000035168	0.89067	0.0216162	tetratricopeptide repeat, ankyrin repeat and coiled-coil containing 1 [Source:MGI Symbol;Acc:MGI:1914110]	Tanc1	protein_coding	ensembl_havana
ENSMUSG00000036501	0.888159	0.0248733	family with sequence similarity 13, member B [Source:MGI Symbol;Acc:MGI:2447834]	Fam13b	protein_coding	ensembl
ENSMUSG00000056602	0.88678	0.0184555	furry homolog (Drosophila) [Source:MGI Symbol;Acc:MGI:2443895]	Fry	protein_coding	ensembl
ENSMUSG00000042608	0.885091	0.00569067	serine/threonine kinase 40 [Source:MGI Symbol;Acc:MGI:1921428]	Stk40	protein_coding	ensembl_havana
ENSMUSG00000010051	0.884551	0.0150965	hyaluronoglucosaminidase 1 [Source:MGI Symbol;Acc:MGI:96298]	Hyal1	protein_coding	ensembl_havana
ENSMUSG00000034708	0.884508	0.0410391	granulin [Source:MGI Symbol;Acc:MGI:95832]	Grn	protein_coding	ensembl_havana
ENSMUSG00000055322	0.882198	0.0354401	tensin 1 [Source:MGI Symbol;Acc:MGI:104552]	Tns1	protein_coding	ensembl_havana
ENSMUSG00000028771	0.881734	0.0173535	protein tyrosine phosphatase, non-receptor type 12 [Source:MGI Symbol;Acc:MGI:104673]	Ptpn12	protein_coding	ensembl_havana
ENSMUSG00000022973	0.87838	0.00783599	synaptojanin 1 [Source:MGI Symbol;Acc:MGI:1354961]	Synj1	protein_coding	ensembl_havana
ENSMUSG00000042286	0.877893	0.0241468	stabilin 1 [Source:MGI Symbol;Acc:MGI:2178742]	Stab1	protein_coding	ensembl_havana
ENSMUSG00000025927	0.876376	0.00878108	transcription factor AP-2 beta [Source:MGI Symbol;Acc:MGI:104672]	Tfap2b	protein_coding	ensembl_havana
ENSMUSG00000030203	0.876344	0.0104444	dual specificity phosphatase 16 [Source:MGI Symbol;Acc:MGI:1917936]	Dusp16	protein_coding	ensembl_havana
ENSMUSG00000038664	0.875887	0.0253502	hect (homologous to the E6-AP (UBE3A) carboxyl terminus) domain and RCC1 (CHC1)-like domain (RLD) 1 [Source:MGI Symbol;Acc:MGI:2384589]	Herc1	protein_coding	ensembl_havana
ENSMUSG00000050912	0.875227	0.028996	transmembrane protein 123 [Source:MGI Symbol;Acc:MGI:1919179]	Tmem123	protein_coding	ensembl_havana
ENSMUSG00000027639	0.875036	0.013049	SAM domain and HD domain, 1 [Source:MGI Symbol;Acc:MGI:1927468]	Samhd1	protein_coding	ensembl_havana
ENSMUSG00000036943	0.874516	0.0263835	RAB8B, member RAS oncogene family [Source:MGI Symbol;Acc:MGI:2442982]	Rab8b	protein_coding	ensembl
ENSMUSG00000028796	0.87335	0.0117386	polyhomeotic-like 2 (Drosophila) [Source:MGI Symbol;Acc:MGI:1860454]	Phc2	protein_coding	ensembl_havana
ENSMUSG00000008730	0.87331	0.0280502	homeodomain interacting protein kinase 1 [Source:MGI Symbol;Acc:MGI:1314873]	Hipk1	protein_coding	ensembl_havana
ENSMUSG00000017978	0.871328	0.0091043	Ca2+-dependent activator protein for secretion 2 [Source:MGI Symbol;Acc:MGI:2443963]	Cadps2	protein_coding	ensembl_havana
ENSMUSG00000038056	0.871196	0.03081	lysine (K)-specific methyltransferase 2C [Source:MGI Symbol;Acc:MGI:2444959]	Kmt2c	protein_coding	ensembl_havana
ENSMUSG00000033306	0.870574	0.0379982	LIM domain containing preferred translocation partner in lipoma [Source:MGI Symbol;Acc:MGI:2441849]	Lpp	protein_coding	ensembl
ENSMUSG00000027878	0.869481	0.0262334	notch 2 [Source:MGI Symbol;Acc:MGI:97364]	Notch2	protein_coding	ensembl
ENSMUSG00000026596	0.869153	0.00771926	v-abl Abelson murine leukemia viral oncogene 2 (arg, Abelson-related gene) [Source:MGI Symbol;Acc:MGI:87860]	Abl2	protein_coding	ensembl_havana
ENSMUSG00000032253	0.868591	0.0216928	pleckstrin homology domain interacting protein [Source:MGI Symbol;Acc:MGI:1932404]	Phip	protein_coding	ensembl_havana
ENSMUSG00000020716	0.865832	0.0264708	neurofibromatosis 1 [Source:MGI Symbol;Acc:MGI:97306]	Nf1	protein_coding	ensembl_havana
ENSMUSG00000024393	0.864848	0.0313549	proline-rich coiled-coil 2A [Source:MGI Symbol;Acc:MGI:1915467]	Prrc2a	protein_coding	ensembl_havana
ENSMUSG00000003458	0.86478	0.0132218	nicastrin [Source:MGI Symbol;Acc:MGI:1891700]	Ncstn	protein_coding	ensembl_havana
ENSMUSG00000024812	0.864481	0.0215681	tight junction protein 2 [Source:MGI Symbol;Acc:MGI:1341872]	Tjp2	protein_coding	ensembl
ENSMUSG00000024816	0.863812	0.0130436	FERM domain containing 8 [Source:MGI Symbol;Acc:MGI:1914707]	Frmd8	protein_coding	ensembl_havana
ENSMUSG00000024542	0.862679	0.0169862	centrosomal protein 192 [Source:MGI Symbol;Acc:MGI:1918049]	Cep192	protein_coding	ensembl
ENSMUSG00000061607	0.862388	0.0256455	mediator of DNA damage checkpoint 1 [Source:MGI Symbol;Acc:MGI:3525201]	Mdc1	protein_coding	ensembl_havana
ENSMUSG00000019734	0.861916	0.0231217	transmembrane channel-like gene family 4 [Source:MGI Symbol;Acc:MGI:2669035]	Tmc4	protein_coding	ensembl_havana
ENSMUSG00000042507	0.859906	0.0181675	ELM2 and Myb/SANT-like domain containing 1 [Source:MGI Symbol;Acc:MGI:2685106]	Elmsan1	protein_coding	ensembl_havana
ENSMUSG00000021693	0.858859	0.020717	kinesin family member 2A [Source:MGI Symbol;Acc:MGI:108390]	Kif2a	protein_coding	ensembl_havana
ENSMUSG00000052488	0.857871	0.025684	calcium homeostasis endoplasmic reticulum protein [Source:MGI Symbol;Acc:MGI:106417]	Cherp	protein_coding	ensembl
ENSMUSG00000006307	0.85734	0.01144	lysine (K)-specific methyltransferase 2B [Source:MGI Symbol;Acc:MGI:109565]	Kmt2b	protein_coding	ensembl_havana
ENSMUSG00000038119	0.85718	0.0384211	cell adhesion molecule-related/down-regulated by oncogenes [Source:MGI Symbol;Acc:MGI:1926387]	Cdon	protein_coding	ensembl_havana
ENSMUSG00000029406	0.856655	0.0310059	phosphatidylinositol transfer protein, membrane-associated 2 [Source:MGI Symbol;Acc:MGI:1336192]	Pitpnm2	protein_coding	ensembl_havana
ENSMUSG00000036197	0.856403	0.0422409	glucoside xylosyltransferase 1 [Source:MGI Symbol;Acc:MGI:2684933]	Gxylt1	protein_coding	ensembl_havana
ENSMUSG00000026116	0.854844	0.0277658	transmembrane protein 131 [Source:MGI Symbol;Acc:MGI:1927110]	Tmem131	protein_coding	ensembl_havana
ENSMUSG00000030095	0.853584	0.019674	transmembrane protein 43 [Source:MGI Symbol;Acc:MGI:1921372]	Tmem43	protein_coding	ensembl_havana
ENSMUSG00000021585	0.852119	0.0354806	calpastatin [Source:MGI Symbol;Acc:MGI:1098236]	Cast	protein_coding	ensembl
ENSMUSG00000035112	0.850612	0.0177256	WNK lysine deficient protein kinase 4 [Source:MGI Symbol;Acc:MGI:1917097]	Wnk4	protein_coding	ensembl_havana
ENSMUSG00000031558	0.849866	0.0103723	slit homolog 2 (Drosophila) [Source:MGI Symbol;Acc:MGI:1315205]	Slit2	protein_coding	ensembl_havana
ENSMUSG00000024087	0.847592	0.00838597	cytochrome P450, family 1, subfamily b, polypeptide 1 [Source:MGI Symbol;Acc:MGI:88590]	Cyp1b1	protein_coding	ensembl
ENSMUSG00000031925	0.847576	0.0351259	mastermind like 2 (Drosophila) [Source:MGI Symbol;Acc:MGI:2389460]	Maml2	protein_coding	ensembl_havana
ENSMUSG00000027087	0.846508	0.0471548	integrin alpha V [Source:MGI Symbol;Acc:MGI:96608]	Itgav	protein_coding	ensembl_havana
ENSMUSG00000037692	0.846194	0.0135036	AT hook, DNA binding motif, containing 1 [Source:MGI Symbol;Acc:MGI:2444218]	Ahdc1	protein_coding	ensembl_havana
ENSMUSG00000019338	0.843828	0.0224174	zinc finger protein 687 [Source:MGI Symbol;Acc:MGI:1925516]	Zfp687	protein_coding	ensembl_havana
ENSMUSG00000037110	0.841793	0.0291572	Ral GTPase activating protein, alpha subunit 2 (catalytic) [Source:MGI Symbol;Acc:MGI:3036245]	Ralgapa2	protein_coding	ensembl_havana
ENSMUSG00000046761	0.841356	0.0149283	family with sequence similarity 83, member H [Source:MGI Symbol;Acc:MGI:2145900]	Fam83h	protein_coding	ensembl
ENSMUSG00000057367	0.840513	0.0126377	baculoviral IAP repeat-containing 2 [Source:MGI Symbol;Acc:MGI:1197009]	Birc2	protein_coding	ensembl_havana
ENSMUSG00000033039	0.840469	0.0131371	microtubule associated monooxygenase, calponin and LIM domain containing -like 1 [Source:MGI Symbol;Acc:MGI:105870]	Micall1	protein_coding	ensembl
ENSMUSG00000019699	0.838556	0.0221011	thymoma viral proto-oncogene 3 [Source:MGI Symbol;Acc:MGI:1345147]	Akt3	protein_coding	ensembl_havana
ENSMUSG00000000385	0.835806	0.0372816	transmembrane protease, serine 2 [Source:MGI Symbol;Acc:MGI:1354381]	Tmprss2	protein_coding	ensembl
ENSMUSG00000052040	0.834748	0.0135711	Kruppel-like factor 13 [Source:MGI Symbol;Acc:MGI:1354948]	Klf13	protein_coding	ensembl_havana
ENSMUSG00000048376	0.830454	0.0420512	coagulation factor II (thrombin) receptor [Source:MGI Symbol;Acc:MGI:101802]	F2r	protein_coding	ensembl
ENSMUSG00000021281	0.830053	0.020299	tumor necrosis factor, alpha-induced protein 2 [Source:MGI Symbol;Acc:MGI:104960]	Tnfaip2	protein_coding	ensembl_havana
ENSMUSG00000020173	0.828943	0.0276843	cordon-bleu WH2 repeat [Source:MGI Symbol;Acc:MGI:105056]	Cobl	protein_coding	ensembl_havana
ENSMUSG00000027215	0.827114	0.0329959	CD82 antigen [Source:MGI Symbol;Acc:MGI:104651]	Cd82	protein_coding	ensembl_havana
ENSMUSG00000055024	0.826029	0.0368141	E1A binding protein p300 [Source:MGI Symbol;Acc:MGI:1276116]	Ep300	protein_coding	ensembl_havana
ENSMUSG00000024940	0.825717	0.0222974	latent transforming growth factor beta binding protein 3 [Source:MGI Symbol;Acc:MGI:1101355]	Ltbp3	protein_coding	ensembl
ENSMUSG00000040761	0.825285	0.0273945	SPEN homolog, transcriptional regulator (Drosophila) [Source:MGI Symbol;Acc:MGI:1891706]	Spen	protein_coding	ensembl_havana
ENSMUSG00000041920	0.825279	0.0406075	solute carrier family 16 (monocarboxylic acid transporters), member 6 [Source:MGI Symbol;Acc:MGI:2144585]	Slc16a6	protein_coding	ensembl_havana
ENSMUSG00000048832	0.824397	0.0359675	vacuolar protein sorting 37C (yeast) [Source:MGI Symbol;Acc:MGI:2147661]	Vps37c	protein_coding	ensembl
ENSMUSG00000039680	0.823046	0.0165594	mitochondrial ribosomal protein S6 [Source:MGI Symbol;Acc:MGI:2153111]	Mrps6	protein_coding	ensembl_havana
ENSMUSG00000033943	0.82287	0.0459521	MAX gene associated [Source:MGI Symbol;Acc:MGI:1352483]	Mga	protein_coding	ensembl_havana
ENSMUSG00000056608	0.820845	0.0225352	chromodomain helicase DNA binding protein 9 [Source:MGI Symbol;Acc:MGI:1924001]	Chd9	protein_coding	ensembl
ENSMUSG00000030795	0.818036	0.0375548	fused in sarcoma [Source:MGI Symbol;Acc:MGI:1353633]	Fus	protein_coding	ensembl_havana
ENSMUSG00000024810	0.817694	0.0463012	interleukin 33 [Source:MGI Symbol;Acc:MGI:1924375]	Il33	protein_coding	ensembl_havana
ENSMUSG00000050777	0.816317	0.0262896	transmembrane protein 37 [Source:MGI Symbol;Acc:MGI:2157899]	Tmem37	protein_coding	ensembl_havana
ENSMUSG00000040481	0.815621	0.0468191	bromodomain PHD finger transcription factor [Source:MGI Symbol;Acc:MGI:2444008]	Bptf	protein_coding	ensembl_havana
ENSMUSG00000038538	0.814456	0.0232991	ubinuclein 2 [Source:MGI Symbol;Acc:MGI:2444236]	Ubn2	protein_coding	ensembl_havana
ENSMUSG00000026604	0.814122	0.017231	protein tyrosine phosphatase, non-receptor type 14 [Source:MGI Symbol;Acc:MGI:102467]	Ptpn14	protein_coding	ensembl_havana
ENSMUSG00000023088	0.813779	0.0234994	ATP-binding cassette, sub-family C (CFTR/MRP), member 1 [Source:MGI Symbol;Acc:MGI:102676]	Abcc1	protein_coding	ensembl_havana
ENSMUSG00000032194	0.811696	0.0174656	KN motif and ankyrin repeat domains 2 [Source:MGI Symbol;Acc:MGI:2384568]	Kank2	protein_coding	ensembl
ENSMUSG00000001911	0.811096	0.0243778	nuclear factor I/X [Source:MGI Symbol;Acc:MGI:97311]	Nfix	protein_coding	ensembl_havana
ENSMUSG00000037652	0.808428	0.0395807	polyhomeotic-like 3 (Drosophila) [Source:MGI Symbol;Acc:MGI:2181434]	Phc3	protein_coding	ensembl_havana
ENSMUSG00000028645	0.807852	0.0437875	solute carrier family 2 (facilitated glucose transporter), member 1 [Source:MGI Symbol;Acc:MGI:95755]	Slc2a1	protein_coding	ensembl_havana
ENSMUSG00000037112	0.804757	0.0181343	salt inducible kinase 2 [Source:MGI Symbol;Acc:MGI:2445031]	Sik2	protein_coding	ensembl_havana
ENSMUSG00000026342	0.804578	0.0158617	solute carrier family 35, member F5 [Source:MGI Symbol;Acc:MGI:1921400]	Slc35f5	protein_coding	ensembl_havana
ENSMUSG00000041237	0.804355	0.0250983	pyruvate kinase liver and red blood cell [Source:MGI Symbol;Acc:MGI:97604]	Pklr	protein_coding	ensembl_havana
ENSMUSG00000042724	0.804155	0.0362087	mitogen-activated protein kinase kinase kinase 9 [Source:MGI Symbol;Acc:MGI:2449952]	Map3k9	protein_coding	ensembl
ENSMUSG00000046962	0.80259	0.0238404	zinc finger and BTB domain containing 21 [Source:MGI Symbol;Acc:MGI:1927240]	Zbtb21	protein_coding	ensembl
ENSMUSG00000020721	0.802084	0.0159438	helicase with zinc finger domain [Source:MGI Symbol;Acc:MGI:1925705]	Helz	protein_coding	ensembl_havana
ENSMUSG00000001855	0.800463	0.0217063	nucleoporin 214 [Source:MGI Symbol;Acc:MGI:1095411]	Nup214	protein_coding	ensembl_havana
ENSMUSG00000040423	0.800289	0.0487043	RING CCCH (C3H) domains 1 [Source:MGI Symbol;Acc:MGI:2685397]	Rc3h1	protein_coding	ensembl_havana
ENSMUSG00000029178	0.798977	0.0430188	Kruppel-like factor 3 (basic) [Source:MGI Symbol;Acc:MGI:1342773]	Klf3	protein_coding	ensembl
ENSMUSG00000034616	0.798213	0.0227151	slingshot homolog 3 (Drosophila) [Source:MGI Symbol;Acc:MGI:2683546]	Ssh3	protein_coding	ensembl
ENSMUSG00000023008	0.795561	0.0237601	formin-like 3 [Source:MGI Symbol;Acc:MGI:109569]	Fmnl3	protein_coding	ensembl_havana
ENSMUSG00000037017	0.794713	0.0469459	zinc finger and SCAN domain containing 21 [Source:MGI Symbol;Acc:MGI:99182]	Zscan21	protein_coding	ensembl_havana
ENSMUSG00000021782	0.79367	0.0215537	discs, large homolog 5 (Drosophila) [Source:MGI Symbol;Acc:MGI:1918478]	Dlg5	protein_coding	ensembl_havana
ENSMUSG00000026965	0.792737	0.0175981	anaphase promoting complex subunit 2 [Source:MGI Symbol;Acc:MGI:2139135]	Anapc2	protein_coding	ensembl_havana
ENSMUSG00000022914	0.791634	0.0264164	bromodomain and WD repeat domain containing 1 [Source:MGI Symbol;Acc:MGI:1890651]	Brwd1	protein_coding	ensembl_havana
ENSMUSG00000039410	0.789353	0.0382495	PR domain containing 16 [Source:MGI Symbol;Acc:MGI:1917923]	Prdm16	protein_coding	ensembl_havana
ENSMUSG00000050244	0.789147	0.0192228	HEAT repeat containing 1 [Source:MGI Symbol;Acc:MGI:2442524]	Heatr1	protein_coding	ensembl
ENSMUSG00000013236	0.788856	0.0228779	protein tyrosine phosphatase, receptor type, S [Source:MGI Symbol;Acc:MGI:97815]	Ptprs	protein_coding	ensembl_havana
ENSMUSG00000042228	0.787478	0.0176684	Yamaguchi sarcoma viral (v-yes-1) oncogene homolog [Source:MGI Symbol;Acc:MGI:96892]	Lyn	protein_coding	ensembl_havana
ENSMUSG00000033684	0.787329	0.0356762	quiescin Q6 sulfhydryl oxidase 1 [Source:MGI Symbol;Acc:MGI:1330818]	Qsox1	protein_coding	ensembl_havana
ENSMUSG00000035649	0.786856	0.0291796	zinc finger, CCHC domain containing 7 [Source:MGI Symbol;Acc:MGI:2442912]	Zcchc7	protein_coding	ensembl_havana
ENSMUSG00000028868	0.786544	0.0231756	WAS protein family, member 2 [Source:MGI Symbol;Acc:MGI:1098641]	Wasf2	protein_coding	ensembl_havana
ENSMUSG00000022419	0.785315	0.0490619	DEP domain containing MTOR-interacting protein [Source:MGI Symbol;Acc:MGI:2146322]	Deptor	protein_coding	ensembl_havana
ENSMUSG00000025880	0.784372	0.0232991	SMAD family member 7 [Source:MGI Symbol;Acc:MGI:1100518]	Smad7	protein_coding	ensembl_havana
ENSMUSG00000034413	0.783806	0.019158	neuralized homolog 1b (Drosophila) [Source:MGI Symbol;Acc:MGI:3643092]	Neurl1b	protein_coding	ensembl_havana
ENSMUSG00000025485	0.781682	0.0345161	resistance to inhibitors of cholinesterase 8 homolog (C. elegans) [Source:MGI Symbol;Acc:MGI:2141866]	Ric8	protein_coding	ensembl_havana
ENSMUSG00000055670	0.780225	0.043618	zinc finger, ZZ-type with EF hand domain 1 [Source:MGI Symbol;Acc:MGI:2444286]	Zzef1	protein_coding	ensembl_havana
ENSMUSG00000038859	0.779427	0.0448854	BAI1-associated protein 2-like 1 [Source:MGI Symbol;Acc:MGI:1914148]	Baiap2l1	protein_coding	ensembl_havana
ENSMUSG00000033565	0.777117	0.0242775	RNA binding protein, fox-1 homolog (C. elegans) 2 [Source:MGI Symbol;Acc:MGI:1933973]	Rbfox2	protein_coding	ensembl
ENSMUSG00000037685	0.776611	0.0249273	ATPase, aminophospholipid transporter (APLT), class I, type 8A, member 1 [Source:MGI Symbol;Acc:MGI:1330848]	Atp8a1	protein_coding	ensembl_havana
ENSMUSG00000027624	0.77534	0.0492985	erythrocyte protein band 4.1-like 1 [Source:MGI Symbol;Acc:MGI:103010]	Epb4.1l1	protein_coding	ensembl_havana
ENSMUSG00000053754	0.775009	0.0348286	chromodomain helicase DNA binding protein 8 [Source:MGI Symbol;Acc:MGI:1915022]	Chd8	protein_coding	ensembl_havana
ENSMUSG00000034928	0.773858	0.0264164	ring finger protein 44 [Source:MGI Symbol;Acc:MGI:2145310]	Rnf44	protein_coding	ensembl_havana
ENSMUSG00000039286	0.766531	0.0383428	fibronectin type III domain containing 3B [Source:MGI Symbol;Acc:MGI:1919257]	Fndc3b	protein_coding	ensembl_havana
ENSMUSG00000042605	0.765298	0.0269907	ataxin 2 [Source:MGI Symbol;Acc:MGI:1277223]	Atxn2	protein_coding	ensembl_havana
ENSMUSG00000028456	0.763831	0.0256404	unc-13 homolog B (C. elegans) [Source:MGI Symbol;Acc:MGI:1342278]	Unc13b	protein_coding	ensembl_havana
ENSMUSG00000053332	0.76308	0.0481606	growth arrest specific 5 [Source:MGI Symbol;Acc:MGI:95659]	Gas5	processed_transcript	havana
ENSMUSG00000030873	0.761775	0.0333117	sodium channel, nonvoltage-gated 1 beta [Source:MGI Symbol;Acc:MGI:104696]	Scnn1b	protein_coding	ensembl
ENSMUSG00000074743	0.76082	0.0243778	thrombomodulin [Source:MGI Symbol;Acc:MGI:98736]	Thbd	protein_coding	ensembl_havana
ENSMUSG00000027356	0.760477	0.033531	fermitin family homolog 1 (Drosophila) [Source:MGI Symbol;Acc:MGI:2443583]	Fermt1	protein_coding	ensembl_havana
ENSMUSG00000089764	0.760365	0.0473988	predicted gene 16580 [Source:MGI Symbol;Acc:MGI:4415000]	Gm16580	processed_pseudogene	havana
ENSMUSG00000032855	0.760188	0.0306245	polycystic kidney disease 1 homolog [Source:MGI Symbol;Acc:MGI:97603]	Pkd1	protein_coding	ensembl
ENSMUSG00000050271	0.759132	0.0464811	DNA segment, Chr 8, ERATO Doi 82, expressed [Source:MGI Symbol;Acc:MGI:1196223]	D8Ertd82e	protein_coding	ensembl_havana
ENSMUSG00000027613	0.758806	0.0444749	eukaryotic translation initiation factor 6 [Source:MGI Symbol;Acc:MGI:1196288]	Eif6	protein_coding	ensembl_havana
ENSMUSG00000044037	0.75681	0.0302118	ALS2 C-terminal like [Source:MGI Symbol;Acc:MGI:2447532]	Als2cl	protein_coding	ensembl_havana
ENSMUSG00000031885	0.755285	0.0313549	core binding factor beta [Source:MGI Symbol;Acc:MGI:99851]	Cbfb	protein_coding	ensembl_havana
ENSMUSG00000004562	0.754583	0.0465096	Rho guanine nucleotide exchange factor (GEF) 40 [Source:MGI Symbol;Acc:MGI:2685515]	Arhgef40	protein_coding	ensembl_havana
ENSMUSG00000052331	0.753739	0.0255834	ankyrin repeat domain 44 [Source:MGI Symbol;Acc:MGI:3045243]	Ankrd44	protein_coding	ensembl_havana
ENSMUSG00000026435	0.753636	0.0460737	solute carrier family 45, member 3 [Source:MGI Symbol;Acc:MGI:1922082]	Slc45a3	protein_coding	ensembl_havana
ENSMUSG00000004383	0.753536	0.0259809	like-glycosyltransferase [Source:MGI Symbol;Acc:MGI:1342270]	Large	protein_coding	ensembl_havana
ENSMUSG00000032410	0.753206	0.033531	5'-3' exoribonuclease 1 [Source:MGI Symbol;Acc:MGI:891964]	Xrn1	protein_coding	ensembl_havana
ENSMUSG00000021725	0.751744	0.0452341	poly (ADP-ribose) polymerase family, member 8 [Source:MGI Symbol;Acc:MGI:1098713]	Parp8	protein_coding	ensembl
ENSMUSG00000056493	0.749508	0.0282904	forkhead box K1 [Source:MGI Symbol;Acc:MGI:1347488]	Foxk1	protein_coding	ensembl
ENSMUSG00000030403	0.748591	0.0296222	vasodilator-stimulated phosphoprotein [Source:MGI Symbol;Acc:MGI:109268]	Vasp	protein_coding	ensembl_havana
ENSMUSG00000038335	0.748185	0.0480252	TSR1 20S rRNA accumulation [Source:MGI Symbol;Acc:MGI:2144566]	Tsr1	protein_coding	ensembl_havana
ENSMUSG00000020387	0.746069	0.0329547	jade family PHD finger 2 [Source:MGI Symbol;Acc:MGI:1924151]	Jade2	protein_coding	ensembl_havana
ENSMUSG00000039046	0.7452	0.0402906	USP6 N-terminal like [Source:MGI Symbol;Acc:MGI:2138893]	Usp6nl	protein_coding	ensembl_havana
ENSMUSG00000095115	0.74514	0.0270213	inositol 1,4,5-triphosphate receptor interacting protein-like 2 [Source:MGI Symbol;Acc:MGI:2442416]	Itpripl2	protein_coding	ensembl
ENSMUSG00000008429	0.745076	0.0428876	HERPUD family member 2 [Source:MGI Symbol;Acc:MGI:1915393]	Herpud2	protein_coding	ensembl
ENSMUSG00000052713	0.740775	0.0451899	zinc finger protein 608 [Source:MGI Symbol;Acc:MGI:2442338]	Zfp608	protein_coding	ensembl
ENSMUSG00000032625	0.739875	0.0329547	thrombospondin, type I, domain containing 7A [Source:MGI Symbol;Acc:MGI:2685683]	Thsd7a	protein_coding	ensembl_havana
ENSMUSG00000035529	0.738102	0.0444125	PR domain containing 4 [Source:MGI Symbol;Acc:MGI:1920093]	Prdm4	protein_coding	ensembl
ENSMUSG00000035597	0.737805	0.0400843	PRP39 pre-mRNA processing factor 39 homolog (yeast) [Source:MGI Symbol;Acc:MGI:104602]	Prpf39	protein_coding	ensembl_havana
ENSMUSG00000050737	0.735386	0.0483546	prostaglandin E synthase [Source:MGI Symbol;Acc:MGI:1927593]	Ptges	protein_coding	ensembl_havana
ENSMUSG00000042348	0.735231	0.0412389	ADP-ribosylation factor-like 15 [Source:MGI Symbol;Acc:MGI:2442308]	Arl15	protein_coding	ensembl_havana
ENSMUSG00000025555	0.734652	0.0321695	FERM, RhoGEF (Arhgef) and pleckstrin domain protein 1 (chondrocyte-derived) [Source:MGI Symbol;Acc:MGI:2446173]	Farp1	protein_coding	ensembl_havana
ENSMUSG00000030772	0.729838	0.0487303	dickkopf homolog 3 (Xenopus laevis) [Source:MGI Symbol;Acc:MGI:1354952]	Dkk3	protein_coding	ensembl
ENSMUSG00000021338	0.728042	0.0476503	leucine rich repeat containing 16A [Source:MGI Symbol;Acc:MGI:1915982]	Lrrc16a	protein_coding	ensembl_havana
ENSMUSG00000039219	0.728025	0.043198	AT rich interactive domain 4B (RBP1-like) [Source:MGI Symbol;Acc:MGI:2137512]	Arid4b	protein_coding	ensembl_havana
ENSMUSG00000038025	0.725679	0.0425788	PHD finger protein 2 [Source:MGI Symbol;Acc:MGI:1338034]	Phf2	protein_coding	ensembl
ENSMUSG00000028961	0.725132	0.0347362	phosphogluconate dehydrogenase [Source:MGI Symbol;Acc:MGI:97553]	Pgd	protein_coding	ensembl_havana
ENSMUSG00000054823	0.722013	0.0499507	Wolf-Hirschhorn syndrome candidate 1-like 1 (human) [Source:MGI Symbol;Acc:MGI:2142581]	Whsc1l1	protein_coding	ensembl_havana
ENSMUSG00000013275	0.721219	0.0376658	solute carrier family 41, member 1 [Source:MGI Symbol;Acc:MGI:2444823]	Slc41a1	protein_coding	ensembl_havana
ENSMUSG00000020889	0.720689	0.0434744	nuclear receptor subfamily 1, group D, member 1 [Source:MGI Symbol;Acc:MGI:2444210]	Nr1d1	protein_coding	ensembl_havana
ENSMUSG00000038406	0.720264	0.0306906	SR-related CTD-associated factor 1 [Source:MGI Symbol;Acc:MGI:2141980]	Scaf1	protein_coding	ensembl_havana
ENSMUSG00000033721	0.719471	0.0384264	vav 3 oncogene [Source:MGI Symbol;Acc:MGI:1888518]	Vav3	protein_coding	ensembl_havana
ENSMUSG00000021703	0.719237	0.0474542	serine incorporator 5 [Source:MGI Symbol;Acc:MGI:2444223]	Serinc5	protein_coding	ensembl
ENSMUSG00000033319	0.711801	0.0423568	fem-1 homolog c (C.elegans) [Source:MGI Symbol;Acc:MGI:2444737]	Fem1c	protein_coding	ensembl_havana
ENSMUSG00000034430	0.711555	0.03687	ZXD family zinc finger C [Source:MGI Symbol;Acc:MGI:1933108]	Zxdc	protein_coding	ensembl_havana
ENSMUSG00000028413	0.709446	0.0395043	UDP-Gal:betaGlcNAc beta 1,4- galactosyltransferase, polypeptide 1 [Source:MGI Symbol;Acc:MGI:95705]	B4galt1	protein_coding	ensembl_havana
ENSMUSG00000033059	0.70821	0.0437435	brain glycogen phosphorylase [Source:MGI Symbol;Acc:MGI:97828]	Pygb	protein_coding	ensembl_havana
ENSMUSG00000029823	0.706823	0.0420512	LUC7-like 2 (S. cerevisiae) [Source:MGI Symbol;Acc:MGI:2183260]	Luc7l2	protein_coding	ensembl_havana
ENSMUSG00000053617	0.705731	0.0327625	SH3 and PX domains 2A [Source:MGI Symbol;Acc:MGI:1298393]	Sh3pxd2a	protein_coding	ensembl
ENSMUSG00000042726	0.705458	0.0442361	TRAF type zinc finger domain containing 1 [Source:MGI Symbol;Acc:MGI:1923551]	Trafd1	protein_coding	ensembl_havana
ENSMUSG00000031665	0.701727	0.0441905	sal-like 1 (Drosophila) [Source:MGI Symbol;Acc:MGI:1889585]	Sall1	protein_coding	ensembl
ENSMUSG00000029370	0.701119	0.0377512	Ras association (RalGDS/AF-6) domain family member 6 [Source:MGI Symbol;Acc:MGI:1920496]	Rassf6	protein_coding	ensembl
ENSMUSG00000057193	0.700937	0.0394086	solute carrier family 44, member 2 [Source:MGI Symbol;Acc:MGI:1915932]	Slc44a2	protein_coding	ensembl
ENSMUSG00000037965	0.699123	0.034131	zinc finger CCCH type containing 7 A [Source:MGI Symbol;Acc:MGI:2445044]	Zc3h7a	protein_coding	ensembl_havana
ENSMUSG00000074305	0.690456	0.0420354	pseudopodium-enriched atypical kinase 1 [Source:MGI Symbol;Acc:MGI:2442366]	Peak1	protein_coding	ensembl_havana
ENSMUSG00000026361	0.683518	0.0485023	cell division cycle 73, Paf1/RNA polymerase II complex component [Source:MGI Symbol;Acc:MGI:2384876]	Cdc73	protein_coding	ensembl_havana
ENSMUSG00000033526	0.682138	0.0472182	diphosphoinositol pentakisphosphate kinase 1 [Source:MGI Symbol;Acc:MGI:2443281]	Ppip5k1	protein_coding	ensembl_havana
ENSMUSG00000053646	0.681462	0.0463184	plexin B1 [Source:MGI Symbol;Acc:MGI:2154238]	Plxnb1	protein_coding	ensembl_havana
ENSMUSG00000018417	0.671224	0.048577	myosin IB [Source:MGI Symbol;Acc:MGI:107752]	Myo1b	protein_coding	ensembl_havana
ENSMUSG00000008036	-0.670398	0.0474542	adaptor-related protein complex 2, sigma 1 subunit [Source:MGI Symbol;Acc:MGI:2141861]	Ap2s1	protein_coding	ensembl_havana
ENSMUSG00000038349	-0.674131	0.0438031	phospholipase C-like 1 [Source:MGI Symbol;Acc:MGI:3036262]	Plcl1	protein_coding	ensembl_havana
ENSMUSG00000032557	-0.674256	0.0451899	ubiquitin-like modifier activating enzyme 5 [Source:MGI Symbol;Acc:MGI:1913913]	Uba5	protein_coding	ensembl_havana
ENSMUSG00000067161	-0.678272	0.0456392	predicted pseudogene 5560 [Source:MGI Symbol;Acc:MGI:3647980]	Gm5560	processed_pseudogene	havana
ENSMUSG00000028292	-0.679543	0.0477997	arginyl-tRNA synthetase 2, mitochondrial [Source:MGI Symbol;Acc:MGI:1923596]	Rars2	protein_coding	ensembl_havana
ENSMUSG00000020375	-0.690096	0.0369115	RUN and FYVE domain containing 1 [Source:MGI Symbol;Acc:MGI:2429762]	Rufy1	protein_coding	ensembl_havana
ENSMUSG00000022427	-0.69351	0.0419442	translocase of outer mitochondrial membrane 22 homolog (yeast) [Source:MGI Symbol;Acc:MGI:2450248]	Tomm22	protein_coding	ensembl_havana
ENSMUSG00000020459	-0.696153	0.0362756	mitochondrial translational initiation factor 2 [Source:MGI Symbol;Acc:MGI:1924034]	Mtif2	protein_coding	ensembl_havana
ENSMUSG00000001445	-0.697328	0.0458669	mitochondrial ribosomal protein L10 [Source:MGI Symbol;Acc:MGI:1333801]	Mrpl10	protein_coding	ensembl_havana
ENSMUSG00000053453	-0.702836	0.0474542	THO complex 7 homolog (Drosophila) [Source:MGI Symbol;Acc:MGI:1913481]	Thoc7	protein_coding	ensembl
ENSMUSG00000020111	-0.711436	0.0364429	mitochondrial calcium uptake 1 [Source:MGI Symbol;Acc:MGI:2384909]	Micu1	protein_coding	ensembl_havana
ENSMUSG00000063200	-0.714275	0.0353311	nucleolar protein 7 [Source:MGI Symbol;Acc:MGI:1917328]	Nol7	protein_coding	ensembl
ENSMUSG00000019362	-0.716223	0.0294298	DNA segment, Chr 8, ERATO Doi 738, expressed [Source:MGI Symbol;Acc:MGI:1289231]	D8Ertd738e	protein_coding	ensembl
ENSMUSG00000004945	-0.716935	0.0413233	transmembrane protein 242 [Source:MGI Symbol;Acc:MGI:1917794]	Tmem242	protein_coding	ensembl_havana
ENSMUSG00000090841	-0.720772	0.0412622	myosin, light polypeptide 6, alkali, smooth muscle and non-muscle [Source:MGI Symbol;Acc:MGI:109318]	Myl6	protein_coding	ensembl
ENSMUSG00000069565	-0.721069	0.0333922	DAZ associated protein 1 [Source:MGI Symbol;Acc:MGI:1917498]	Dazap1	protein_coding	ensembl_havana
ENSMUSG00000019977	-0.723996	0.0372024	Hbs1-like (S. cerevisiae) [Source:MGI Symbol;Acc:MGI:1891704]	Hbs1l	protein_coding	ensembl
ENSMUSG00000022407	-0.724885	0.0300124	adenylosuccinate lyase [Source:MGI Symbol;Acc:MGI:103202]	Adsl	protein_coding	ensembl_havana
ENSMUSG00000025155	-0.726443	0.0267074	dihydrouridine synthase 1-like (S. cerevisiae) [Source:MGI Symbol;Acc:MGI:1915980]	Dus1l	protein_coding	ensembl_havana
ENSMUSG00000020776	-0.72786	0.0296476	Fas (TNFRSF6) binding factor 1 [Source:MGI Symbol;Acc:MGI:1922033]	Fbf1	protein_coding	ensembl_havana
ENSMUSG00000075706	-0.72947	0.035866	glutathione peroxidase 4 [Source:MGI Symbol;Acc:MGI:104767]	Gpx4	protein_coding	ensembl_havana
ENSMUSG00000055805	-0.729568	0.0374348	formin-like 1 [Source:MGI Symbol;Acc:MGI:1888994]	Fmnl1	protein_coding	ensembl_havana
ENSMUSG00000028108	-0.730221	0.0347362	extracellular matrix protein 1 [Source:MGI Symbol;Acc:MGI:103060]	Ecm1	protein_coding	ensembl_havana
ENSMUSG00000042043	-0.730552	0.0371837	tubulin cofactor A [Source:MGI Symbol;Acc:MGI:107549]	Tbca	protein_coding	ensembl
ENSMUSG00000056131	-0.730818	0.0440807	phosphoglucomutase 3 [Source:MGI Symbol;Acc:MGI:97566]	Pgm3	protein_coding	ensembl_havana
ENSMUSG00000041945	-0.733358	0.0493792	major facilitator superfamily domain containing 9 [Source:MGI Symbol;Acc:MGI:2443548]	Mfsd9	protein_coding	ensembl_havana
ENSMUSG00000007338	-0.736654	0.029821	mitochondrial ribosomal protein L49 [Source:MGI Symbol;Acc:MGI:108180]	Mrpl49	protein_coding	ensembl
ENSMUSG00000021917	-0.737547	0.024458	signal peptidase complex subunit 1 homolog (S. cerevisiae) [Source:MGI Symbol;Acc:MGI:1916269]	Spcs1	protein_coding	ensembl_havana
ENSMUSG00000024902	-0.737956	0.036571	mitochondrial ribosomal protein L11 [Source:MGI Symbol;Acc:MGI:2137215]	Mrpl11	protein_coding	ensembl
ENSMUSG00000023249	-0.743051	0.0344669	poly (ADP-ribose) polymerase family, member 3 [Source:MGI Symbol;Acc:MGI:1891258]	Parp3	protein_coding	ensembl_havana
ENSMUSG00000024350	-0.744714	0.0287512	DnaJ (Hsp40) homolog, subfamily C, member 18 [Source:MGI Symbol;Acc:MGI:1923844]	Dnajc18	protein_coding	ensembl
ENSMUSG00000031871	-0.744943	0.0345624	cadherin 5 [Source:MGI Symbol;Acc:MGI:105057]	Cdh5	protein_coding	ensembl
ENSMUSG00000046671	-0.745081	0.0327476	mitochondrial fission regulator 1-like [Source:MGI Symbol;Acc:MGI:1924074]	Mtfr1l	protein_coding	ensembl_havana
ENSMUSG00000024387	-0.745198	0.0404638	casein kinase 2, beta polypeptide [Source:MGI Symbol;Acc:MGI:88548]	Csnk2b	protein_coding	ensembl_havana
ENSMUSG00000031467	-0.74546	0.0451899	1-acylglycerol-3-phosphate O-acyltransferase 5 (lysophosphatidic acid acyltransferase, epsilon) [Source:MGI Symbol;Acc:MGI:1196345]	Agpat5	protein_coding	ensembl_havana
ENSMUSG00000021361	-0.745896	0.0274017	transmembrane protein 14C [Source:MGI Symbol;Acc:MGI:1913404]	Tmem14c	protein_coding	ensembl
ENSMUSG00000028107	-0.747353	0.04682	threonyl-tRNA synthetase 2, mitochondrial (putative) [Source:MGI Symbol;Acc:MGI:1919057]	Tars2	protein_coding	ensembl
ENSMUSG00000005378	-0.74976	0.045315	Williams Beuren syndrome chromosome region 22 [Source:MGI Symbol;Acc:MGI:1913388]	Wbscr22	protein_coding	ensembl_havana
ENSMUSG00000020183	-0.750927	0.0353576	carboxypeptidase M [Source:MGI Symbol;Acc:MGI:1917824]	Cpm	protein_coding	ensembl_havana
ENSMUSG00000041625	-0.751552	0.0344625	gamma-glutamylamine cyclotransferase [Source:MGI Symbol;Acc:MGI:2385008]	Ggact	protein_coding	ensembl_havana
ENSMUSG00000002949	-0.752056	0.0380426	translocase of inner mitochondrial membrane 44 [Source:MGI Symbol;Acc:MGI:1343262]	Timm44	protein_coding	ensembl_havana
ENSMUSG00000006390	-0.753389	0.0255302	elongation of very long chain fatty acids (FEN1/Elo2, SUR4/Elo3, yeast)-like 1 [Source:MGI Symbol;Acc:MGI:1858959]	Elovl1	protein_coding	ensembl_havana
ENSMUSG00000021868	-0.753428	0.0365435	peptidylprolyl isomerase F (cyclophilin F) [Source:MGI Symbol;Acc:MGI:2145814]	Ppif	protein_coding	ensembl_havana
ENSMUSG00000015672	-0.753447	0.0224527	mitochondrial ribosomal protein L32 [Source:MGI Symbol;Acc:MGI:2137226]	Mrpl32	protein_coding	ensembl
ENSMUSG00000025035	-0.753829	0.0476872	ADP-ribosylation factor-like 3 [Source:MGI Symbol;Acc:MGI:1929699]	Arl3	protein_coding	ensembl
ENSMUSG00000029310	-0.754185	0.0305658	nudix (nucleoside diphosphate linked moiety X)-type motif 9 [Source:MGI Symbol;Acc:MGI:1921417]	Nudt9	protein_coding	ensembl_havana
ENSMUSG00000031954	-0.754972	0.0450372	craniofacial development protein 1 [Source:MGI Symbol;Acc:MGI:1344403]	Cfdp1	protein_coding	ensembl
ENSMUSG00000021420	-0.755675	0.0457183	phenylalanine-tRNA synthetase 2 (mitochondrial) [Source:MGI Symbol;Acc:MGI:1917205]	Fars2	protein_coding	ensembl
ENSMUSG00000082274	-0.756408	0.0374348	predicted gene 14026 [Source:MGI Symbol;Acc:MGI:3649712]	Gm14026	processed_pseudogene	havana
ENSMUSG00000067071	-0.759327	0.0281203	hairy and enhancer of split 6 [Source:MGI Symbol;Acc:MGI:1859852]	Hes6	protein_coding	ensembl_havana
ENSMUSG00000029314	-0.759953	0.0270213	1-acylglycerol-3-phosphate O-acyltransferase 9 [Source:MGI Symbol;Acc:MGI:3603816]	Agpat9	protein_coding	ensembl_havana
ENSMUSG00000003546	-0.762929	0.0364849	kinesin light chain 4 [Source:MGI Symbol;Acc:MGI:1922014]	Klc4	protein_coding	ensembl
ENSMUSG00000073616	-0.763033	0.0199048	myeloma overexpressed 2 [Source:MGI Symbol;Acc:MGI:1914165]	Myeov2	protein_coding	ensembl_havana
ENSMUSG00000022722	-0.765924	0.0231215	ADP-ribosylation factor-like 6 [Source:MGI Symbol;Acc:MGI:1927136]	Arl6	protein_coding	ensembl_havana
ENSMUSG00000018102	-0.767295	0.0483576	histone cluster 1, H2bc [Source:MGI Symbol;Acc:MGI:1915274]	Hist1h2bc	protein_coding	ensembl_havana
ENSMUSG00000033386	-0.767678	0.0228971	ferric-chelate reductase 1 [Source:MGI Symbol;Acc:MGI:108076]	Frrs1	protein_coding	ensembl
ENSMUSG00000034126	-0.767762	0.0188798	protein-O-mannosyltransferase 2 [Source:MGI Symbol;Acc:MGI:2444430]	Pomt2	protein_coding	ensembl
ENSMUSG00000028343	-0.768833	0.0466116	endoplasmic reticulum protein 44 [Source:MGI Symbol;Acc:MGI:1923549]	Erp44	protein_coding	ensembl_havana
ENSMUSG00000021764	-0.769635	0.04667	NADH dehydrogenase (ubiquinone) Fe-S protein 4 [Source:MGI Symbol;Acc:MGI:1343135]	Ndufs4	protein_coding	ensembl
ENSMUSG00000035268	-0.771343	0.0327929	protein kinase inhibitor, gamma [Source:MGI Symbol;Acc:MGI:1343086]	Pkig	protein_coding	ensembl_havana
ENSMUSG00000009566	-0.771748	0.026024	folylpolyglutamyl synthetase [Source:MGI Symbol;Acc:MGI:95576]	Fpgs	protein_coding	ensembl_havana
ENSMUSG00000055128	-0.773769	0.0214339	cell growth regulator with ring finger domain 1 [Source:MGI Symbol;Acc:MGI:1916368]	Cgrrf1	protein_coding	ensembl_havana
ENSMUSG00000030538	-0.77423	0.0220818	calcium and integrin binding 1 (calmyrin) [Source:MGI Symbol;Acc:MGI:1344418]	Cib1	protein_coding	ensembl_havana
ENSMUSG00000075025	-0.774961	0.0263285	predicted gene 10804 [Source:MGI Symbol;Acc:MGI:3641755]	Gm10804	lincRNA	ensembl_havana
ENSMUSG00000062647	-0.775668	0.0420512	ribosomal protein L7A [Source:MGI Symbol;Acc:MGI:1353472]	Rpl7a	protein_coding	ensembl_havana
ENSMUSG00000033020	-0.776517	0.0354551	polymerase (RNA) II (DNA directed) polypeptide F [Source:MGI Symbol;Acc:MGI:1349393]	Polr2f	protein_coding	ensembl
ENSMUSG00000063851	-0.776723	0.0350307	ring finger protein 183 [Source:MGI Symbol;Acc:MGI:1923322]	Rnf183	protein_coding	ensembl_havana
ENSMUSG00000019738	-0.778618	0.0381908	polymerase (RNA) II (DNA directed) polypeptide I [Source:MGI Symbol;Acc:MGI:1917170]	Polr2i	protein_coding	ensembl_havana
ENSMUSG00000028959	-0.778714	0.0174656	Fas-activated serine/threonine kinase [Source:MGI Symbol;Acc:MGI:1913837]	Fastk	protein_coding	ensembl_havana
ENSMUSG00000090935	-0.779192	0.0437027	synaptojanin 2 binding protein [Source:MGI Symbol;Acc:MGI:1344347]	Synj2bp	protein_coding	ensembl_havana
ENSMUSG00000053799	-0.78481	0.0463521	exocyst complex component 6 [Source:MGI Symbol;Acc:MGI:1351611]	Exoc6	protein_coding	ensembl
ENSMUSG00000028455	-0.785307	0.0458603	stomatin (Epb7.2)-like 2 [Source:MGI Symbol;Acc:MGI:1913842]	Stoml2	protein_coding	ensembl_havana
ENSMUSG00000021364	-0.785544	0.0487318	elongation of very long chain fatty acids (FEN1/Elo2, SUR4/Elo3, yeast)-like 2 [Source:MGI Symbol;Acc:MGI:1858960]	Elovl2	protein_coding	ensembl_havana
ENSMUSG00000004931	-0.785712	0.041258	amyloid beta (A4) precursor protein-binding, family A, member 3 [Source:MGI Symbol;Acc:MGI:1888527]	Apba3	protein_coding	ensembl
ENSMUSG00000021786	-0.787065	0.0327866	3-oxoacyl-ACP synthase, mitochondrial [Source:MGI Symbol;Acc:MGI:1918397]	Oxsm	protein_coding	ensembl_havana
ENSMUSG00000033111	-0.78726	0.02576	RIKEN cDNA 3830406C13 gene [Source:MGI Symbol;Acc:MGI:1917937]	3830406C13Rik	protein_coding	ensembl
ENSMUSG00000049494	-0.788501	0.0411424
ENSMUSG00000036188	-0.789231	0.025684	ankyrin repeat and MYND domain containing 2 [Source:MGI Symbol;Acc:MGI:2144755]	Ankmy2	protein_coding	ensembl
ENSMUSG00000024346	-0.79	0.0228971	prefoldin 1 [Source:MGI Symbol;Acc:MGI:1914449]	Pfdn1	protein_coding	ensembl
ENSMUSG00000043866	-0.790176	0.0316231	TAF10 RNA polymerase II, TATA box binding protein (TBP)-associated factor [Source:MGI Symbol;Acc:MGI:1346320]	Taf10	protein_coding	ensembl_havana
ENSMUSG00000026087	-0.790229	0.0215537	mitochondrial ribosomal protein L30 [Source:MGI Symbol;Acc:MGI:1333820]	Mrpl30	protein_coding	ensembl_havana
ENSMUSG00000038351	-0.791057	0.0266088	small G protein signaling modulator 2 [Source:MGI Symbol;Acc:MGI:2144695]	Sgsm2	protein_coding	ensembl_havana
ENSMUSG00000030298	-0.792127	0.0252878	SEC13 homolog (S. cerevisiae) [Source:MGI Symbol;Acc:MGI:99832]	Sec13	protein_coding	ensembl_havana
ENSMUSG00000003531	-0.794878	0.0195476	DiGeorge syndrome critical region gene 6 [Source:MGI Symbol;Acc:MGI:1202877]	Dgcr6	protein_coding	ensembl_havana
ENSMUSG00000021967	-0.79499	0.0263054	mitochondrial ribosomal protein L53 [Source:MGI Symbol;Acc:MGI:1915090]	Mrpl57	protein_coding	ensembl
ENSMUSG00000019768	-0.795169	0.0375548	estrogen receptor 1 (alpha) [Source:MGI Symbol;Acc:MGI:1352467]	Esr1	protein_coding	ensembl_havana
ENSMUSG00000010057	-0.7952	0.0303593	nitrogen permease regulator-like 2 [Source:MGI Symbol;Acc:MGI:1914482]	Nprl2	protein_coding	ensembl_havana
ENSMUSG00000018659	-0.795205	0.0283758	pyridoxine 5'-phosphate oxidase [Source:MGI Symbol;Acc:MGI:2144151]	Pnpo	protein_coding	ensembl_havana
ENSMUSG00000026820	-0.795884	0.0165516	prostaglandin E synthase 2 [Source:MGI Symbol;Acc:MGI:1917592]	Ptges2	protein_coding	ensembl_havana
ENSMUSG00000020610	-0.797776	0.0150965	archaelysin family metallopeptidase 2 [Source:MGI Symbol;Acc:MGI:104837]	Amz2	protein_coding	ensembl_havana
ENSMUSG00000018882	-0.799605	0.0209086	mitochondrial ribosomal protein L45 [Source:MGI Symbol;Acc:MGI:1914286]	Mrpl45	protein_coding	ensembl_havana
ENSMUSG00000003135	-0.799878	0.0190684	CCR4-NOT transcription complex, subunit 11 [Source:MGI Symbol;Acc:MGI:106580]	Cnot11	protein_coding	ensembl_havana
ENSMUSG00000036752	-0.801691	0.04682	tubulin, beta 4B class IVB [Source:MGI Symbol;Acc:MGI:1915472]	Tubb4b	protein_coding	ensembl_havana
ENSMUSG00000002768	-0.802225	0.0130436	male enhanced antigen 1 [Source:MGI Symbol;Acc:MGI:96957]	Mea1	protein_coding	ensembl
ENSMUSG00000028398	-0.803759	0.034381	transmembrane protein 261 [Source:MGI Symbol;Acc:MGI:1914178]	Tmem261	protein_coding	ensembl_havana
ENSMUSG00000000088	-0.80476	0.0303002	cytochrome c oxidase subunit Va [Source:MGI Symbol;Acc:MGI:88474]	Cox5a	protein_coding	ensembl
ENSMUSG00000039615	-0.8049	0.0244182	STIP1 homology and U-Box containing protein 1 [Source:MGI Symbol;Acc:MGI:1891731]	Stub1	protein_coding	ensembl
ENSMUSG00000014232	-0.805004	0.0488358	clusterin associated protein 1 [Source:MGI Symbol;Acc:MGI:1924029]	Cluap1	protein_coding	ensembl_havana
ENSMUSG00000090486	-0.805156	0.0246788	cDNA sequence BC035947 [Source:MGI Symbol;Acc:MGI:2652858]	BC035947	protein_coding	ensembl_havana
ENSMUSG00000056770	-0.806296	0.0451816	SET domain containing 3 [Source:MGI Symbol;Acc:MGI:1289184]	Setd3	protein_coding	ensembl_havana
ENSMUSG00000021807	-0.806322	0.0216345	RIKEN cDNA 2700060E02 gene [Source:MGI Symbol;Acc:MGI:1915295]	2700060E02Rik	protein_coding	ensembl
ENSMUSG00000027778	-0.806717	0.0209086	intraflagellar transport 80 [Source:MGI Symbol;Acc:MGI:1915509]	Ift80	protein_coding	ensembl_havana
ENSMUSG00000055912	-0.809872	0.0375648	transmembrane protein 150A [Source:MGI Symbol;Acc:MGI:2385244]	Tmem150a	protein_coding	ensembl_havana
ENSMUSG00000052906	-0.811207	0.0115095	UBX domain protein 8 [Source:MGI Symbol;Acc:MGI:1337129]	Ubxn8	protein_coding	ensembl
ENSMUSG00000020873	-0.811236	0.0181675	solute carrier family 35, member B1 [Source:MGI Symbol;Acc:MGI:1343133]	Slc35b1	protein_coding	ensembl_havana
ENSMUSG00000028007	-0.811477	0.043618	sorting nexin 7 [Source:MGI Symbol;Acc:MGI:1923811]	Snx7	protein_coding	ensembl_havana
ENSMUSG00000020477	-0.811659	0.04502	mitochondrial ribosomal protein S24 [Source:MGI Symbol;Acc:MGI:1928142]	Mrps24	protein_coding	ensembl_havana
ENSMUSG00000025026	-0.813646	0.0471572	adducin 3 (gamma) [Source:MGI Symbol;Acc:MGI:1351615]	Add3	protein_coding	ensembl
ENSMUSG00000065990	-0.813768	0.0277778	aurora kinase A interacting protein 1 [Source:MGI Symbol;Acc:MGI:1913327]	Aurkaip1	protein_coding	ensembl_havana
ENSMUSG00000040472	-0.813821	0.027668	Rab geranylgeranyl transferase, a subunit [Source:MGI Symbol;Acc:MGI:1860443]	Rabggta	protein_coding	ensembl
ENSMUSG00000050608	-0.813997	0.033531	mitochondrial inner membrane organizing system 1 [Source:MGI Symbol;Acc:MGI:1913628]	Minos1	protein_coding	ensembl_havana
ENSMUSG00000038206	-0.815861	0.0296068	F-box protein 8 [Source:MGI Symbol;Acc:MGI:1354696]	Fbxo8	protein_coding	ensembl_havana
ENSMUSG00000021557	-0.816532	0.0280173	ATP/GTP binding protein 1 [Source:MGI Symbol;Acc:MGI:2159437]	Agtpbp1	protein_coding	ensembl_havana
ENSMUSG00000044221	-0.817625	0.0454579	G-rich RNA sequence binding factor 1 [Source:MGI Symbol;Acc:MGI:106479]	Grsf1	protein_coding	ensembl_havana
ENSMUSG00000022337	-0.819144	0.0193903	ER membrane protein complex subunit 2 [Source:MGI Symbol;Acc:MGI:1913986]	Emc2	protein_coding	ensembl
ENSMUSG00000083899	-0.819351	0.0451507	predicted gene 12346 [Source:MGI Symbol;Acc:MGI:3649810]	Gm12346	transcribed_processed_pseudogene	havana
ENSMUSG00000004264	-0.819378	0.0412556	prohibitin 2 [Source:MGI Symbol;Acc:MGI:102520]	Phb2	protein_coding	ensembl_havana
ENSMUSG00000028690	-0.820172	0.0243778	methylmalonic aciduria cblC type, with homocystinuria [Source:MGI Symbol;Acc:MGI:1914346]	Mmachc	protein_coding	ensembl_havana
ENSMUSG00000057286	-0.820297	0.0277395	ST6 (alpha-N-acetyl-neuraminyl-2,3-beta-galactosyl-1,3)-N-acetylgalactosaminide alpha-2,6-sialyltransferase 2 [Source:MGI Symbol;Acc:MGI:107553]	St6galnac2	protein_coding	ensembl_havana
ENSMUSG00000028478	-0.820341	0.039229	clathrin, light polypeptide (Lca) [Source:MGI Symbol;Acc:MGI:894297]	Clta	protein_coding	ensembl_havana
ENSMUSG00000044627	-0.82137	0.0227155	SWI5 recombination repair homolog (yeast) [Source:MGI Symbol;Acc:MGI:1920181]	Swi5	protein_coding	ensembl_havana
ENSMUSG00000025962	-0.82145	0.0129915	FAST kinase domains 2 [Source:MGI Symbol;Acc:MGI:1922869]	Fastkd2	protein_coding	ensembl_havana
ENSMUSG00000041733	-0.821458	0.0150015	coenzyme Q5 homolog, methyltransferase (yeast) [Source:MGI Symbol;Acc:MGI:1098643]	Coq5	protein_coding	ensembl_havana
ENSMUSG00000032026	-0.821907	0.0245535	REX2, RNA exonuclease 2 homolog (S. cerevisiae) [Source:MGI Symbol;Acc:MGI:1888981]	Rexo2	protein_coding	ensembl
ENSMUSG00000017801	-0.822498	0.0176126	MAX-like protein X [Source:MGI Symbol;Acc:MGI:108398]	Mlx	protein_coding	ensembl_havana
ENSMUSG00000082100	-0.823548	0.0130436	glutamine synthetase pseudogene 1 [Source:MGI Symbol;Acc:MGI:95740]	Glns-ps1	processed_pseudogene	havana
ENSMUSG00000040612	-0.827103	0.0479207	immunoglobulin-like domain containing receptor 2 [Source:MGI Symbol;Acc:MGI:1196370]	Ildr2	protein_coding	ensembl_havana
ENSMUSG00000026307	-0.827622	0.0384088	selenocysteine lyase [Source:MGI Symbol;Acc:MGI:1355310]	Scly	protein_coding	ensembl_havana
ENSMUSG00000024245	-0.828503	0.0208381	transmembrane protein 178 [Source:MGI Symbol;Acc:MGI:1915277]	Tmem178	protein_coding	ensembl
ENSMUSG00000030612	-0.828885	0.0236162	mitochondrial ribosomal protein L46 [Source:MGI Symbol;Acc:MGI:1914558]	Mrpl46	protein_coding	ensembl_havana
ENSMUSG00000035958	-0.829617	0.0154898	tyrosyl-DNA phosphodiesterase 2 [Source:MGI Symbol;Acc:MGI:1860486]	Tdp2	protein_coding	ensembl_havana
ENSMUSG00000078350	-0.833222	0.0255465	small integral membrane protein 1 [Source:MGI Symbol;Acc:MGI:1916109]	Smim1	protein_coding	ensembl_havana
ENSMUSG00000049327	-0.833707	0.0434209	SET domain containing (lysine methyltransferase) 8 [Source:MGI Symbol;Acc:MGI:1915206]	Setd8	protein_coding	ensembl_havana
ENSMUSG00000035754	-0.833803	0.025977	WD repeat domain 18 [Source:MGI Symbol;Acc:MGI:2158400]	Wdr18	protein_coding	ensembl
ENSMUSG00000021552	-0.834745	0.0118435	G kinase anchoring protein 1 [Source:MGI Symbol;Acc:MGI:1891694]	Gkap1	protein_coding	ensembl
ENSMUSG00000070730	-0.835137	0.0189419	regulator of microtubule dynamics 3 [Source:MGI Symbol;Acc:MGI:1915059]	Rmdn3	protein_coding	ensembl_havana
ENSMUSG00000007721	-0.835777	0.0288157	coiled-coil domain containing 124 [Source:MGI Symbol;Acc:MGI:1916403]	Ccdc124	protein_coding	ensembl
ENSMUSG00000044894	-0.836028	0.0112168	ubiquinol-cytochrome c reductase, complex III subunit VII [Source:MGI Symbol;Acc:MGI:107807]	Uqcrq	protein_coding	ensembl_havana
ENSMUSG00000024181	-0.836535	0.0237471	mitochondrial ribosomal protein L28 [Source:MGI Symbol;Acc:MGI:1915861]	Mrpl28	protein_coding	ensembl_havana
ENSMUSG00000040746	-0.837285	0.0154917	ring finger protein 167 [Source:MGI Symbol;Acc:MGI:1917760]	Rnf167	protein_coding	ensembl_havana
ENSMUSG00000024309	-0.838335	0.0274449	prefoldin subunit 6 [Source:MGI Symbol;Acc:MGI:95908]	Pfdn6	protein_coding	ensembl_havana
ENSMUSG00000033819	-0.838375	0.0110199	protein phosphatase 1, regulatory (inhibitor) subunit 16A [Source:MGI Symbol;Acc:MGI:1920312]	Ppp1r16a	protein_coding	ensembl_havana
ENSMUSG00000020922	-0.83862	0.0170285	LSM12 homolog (S. cerevisiae) [Source:MGI Symbol;Acc:MGI:1919592]	Lsm12	protein_coding	ensembl_havana
ENSMUSG00000024168	-0.838804	0.0302551	transmembrane protein 204 [Source:MGI Symbol;Acc:MGI:3039635]	Tmem204	protein_coding	ensembl_havana
ENSMUSG00000037022	-0.839608	0.0308728	methylmalonic aciduria (cobalamin deficiency) type A [Source:MGI Symbol;Acc:MGI:1923805]	Mmaa	protein_coding	ensembl
ENSMUSG00000003464	-0.839802	0.0497834	peroxisomal biogenesis factor 19 [Source:MGI Symbol;Acc:MGI:1334458]	Pex19	protein_coding	ensembl_havana
ENSMUSG00000049760	-0.840533	0.0314773	RIKEN cDNA 2410015M20 gene [Source:MGI Symbol;Acc:MGI:2442174]	2410015M20Rik	protein_coding	ensembl
ENSMUSG00000026578	-0.842576	0.0115916	coiled-coil domain containing 181 [Source:MGI Symbol;Acc:MGI:1922145]	Ccdc181	protein_coding	ensembl_havana
ENSMUSG00000026887	-0.844059	0.0239452	mitochondrial ribosome recycling factor [Source:MGI Symbol;Acc:MGI:1915121]	Mrrf	protein_coding	ensembl_havana
ENSMUSG00000021013	-0.844889	0.0230754	tetratricopeptide repeat domain 8 [Source:MGI Symbol;Acc:MGI:1923510]	Ttc8	protein_coding	ensembl_havana
ENSMUSG00000034932	-0.845043	0.0112627	mitochondrial ribosomal protein L54 [Source:MGI Symbol;Acc:MGI:1913297]	Mrpl54	protein_coding	ensembl_havana
ENSMUSG00000020319	-0.847331	0.0498183	WD repeat containing planar cell polarity effector [Source:MGI Symbol;Acc:MGI:2144467]	Wdpcp	protein_coding	ensembl_havana
ENSMUSG00000074207	-0.847918	0.0450797	alcohol dehydrogenase 1 (class I) [Source:MGI Symbol;Acc:MGI:87921]	Adh1	protein_coding	ensembl_havana
ENSMUSG00000084013	-0.848211	0.0137362	predicted gene 14270 [Source:MGI Symbol;Acc:MGI:3649849]	Gm14270	processed_pseudogene	havana
ENSMUSG00000030869	-0.849427	0.0276743	NADH dehydrogenase (ubiquinone) 1, alpha/beta subcomplex, 1 [Source:MGI Symbol;Acc:MGI:1917566]	Ndufab1	protein_coding	ensembl_havana
ENSMUSG00000000056	-0.849601	0.033531	nuclear prelamin A recognition factor [Source:MGI Symbol;Acc:MGI:1914858]	Narf	protein_coding	ensembl_havana
ENSMUSG00000053297	-0.849795	0.0283049	expressed sequence AI854703 [Source:MGI Symbol;Acc:MGI:2141510]	AI854703	lincRNA	ensembl_havana
[truncated: 1,147 more rows]

## Sheet: WT-UUOvsWT-Nor
Ensembl_Gene_ID	logFC	FDR	Description	Associated_Gene_Name	Gene_type	Source_(gene)
ENSMUSG00000031328	17.2533	1.39894e-54	filamin, alpha [Source:MGI Symbol;Acc:MGI:95556]	Flna	protein_coding	ensembl_havana
ENSMUSG00000025261	15.8045	8.79347e-60	HECT, UBA and WWE domain containing 1 [Source:MGI Symbol;Acc:MGI:1926884]	Huwe1	protein_coding	ensembl_havana
ENSMUSG00000031207	15.6631	1.50599e-57	moesin [Source:MGI Symbol;Acc:MGI:97167]	Msn	protein_coding	ensembl_havana
ENSMUSG00000016534	15.4295	2.31991e-52	lysosomal-associated membrane protein 2 [Source:MGI Symbol;Acc:MGI:96748]	Lamp2	protein_coding	ensembl_havana
ENSMUSG00000049775	15.2556	1.54723e-25	thymosin, beta 4, X chromosome [Source:MGI Symbol;Acc:MGI:99510]	Tmsb4x	protein_coding	ensembl_havana
ENSMUSG00000031010	15.2068	6.95086e-56	ubiquitin specific peptidase 9, X chromosome [Source:MGI Symbol;Acc:MGI:894681]	Usp9x	protein_coding	ensembl_havana
ENSMUSG00000047230	14.7807	7.78185e-53	claudin 2 [Source:MGI Symbol;Acc:MGI:1276110]	Cldn2	protein_coding	ensembl_havana
ENSMUSG00000000787	14.773	5.71349e-53	DEAD/H (Asp-Glu-Ala-Asp/His) box polypeptide 3, X-linked [Source:MGI Symbol;Acc:MGI:103064]	Ddx3x	protein_coding	ensembl_havana
ENSMUSG00000031375	14.7024	6.16472e-53	biglycan [Source:MGI Symbol;Acc:MGI:88158]	Bgn	protein_coding	ensembl_havana
ENSMUSG00000001924	14.6123	1.64658e-50	ubiquitin-like modifier activating enzyme 1 [Source:MGI Symbol;Acc:MGI:98890]	Uba1	protein_coding	ensembl_havana
ENSMUSG00000022126	14.4532	3.04077e-32	immunoresponsive gene 1 [Source:MGI Symbol;Acc:MGI:103206]	Irg1	protein_coding	ensembl_havana
ENSMUSG00000015340	14.431	1.52457e-49	cytochrome b-245, beta polypeptide [Source:MGI Symbol;Acc:MGI:88574]	Cybb	protein_coding	ensembl_havana
ENSMUSG00000015401	14.4165	3.37765e-31	transmembrane protein 27 [Source:MGI Symbol;Acc:MGI:1926234]	Tmem27	protein_coding	ensembl_havana
ENSMUSG00000056537	14.3659	6.01538e-51	ring finger protein, LIM domain interacting [Source:MGI Symbol;Acc:MGI:1342291]	Rlim	protein_coding	ensembl_havana
ENSMUSG00000031299	14.2924	1.4302e-49	pyruvate dehydrogenase E1 alpha 1 [Source:MGI Symbol;Acc:MGI:97532]	Pdha1	protein_coding	ensembl_havana
ENSMUSG00000031278	14.2376	7.01246e-45	acyl-CoA synthetase long-chain family member 4 [Source:MGI Symbol;Acc:MGI:1354713]	Acsl4	protein_coding	ensembl_havana
ENSMUSG00000083327	14.1251	5.20541e-49	valosin containing protein, related sequence [Source:MGI Symbol;Acc:MGI:894298]	Vcp-rs	processed_pseudogene	havana
ENSMUSG00000040026	14.0806	7.53551e-18	serum amyloid A 3 [Source:MGI Symbol;Acc:MGI:98223]	Saa3	protein_coding	ensembl
ENSMUSG00000031229	14.0674	2.21327e-47	alpha thalassemia/mental retardation syndrome X-linked homolog (human) [Source:MGI Symbol;Acc:MGI:103067]	Atrx	protein_coding	ensembl_havana
ENSMUSG00000017057	14.0496	1.71569e-36	interleukin 13 receptor, alpha 1 [Source:MGI Symbol;Acc:MGI:105052]	Il13ra1	protein_coding	ensembl_havana
ENSMUSG00000025059	13.9881	2.16881e-46	glycerol kinase [Source:MGI Symbol;Acc:MGI:106594]	Gyk	protein_coding	ensembl_havana
ENSMUSG00000025862	13.9391	2.68806e-46	stromal antigen 2 [Source:MGI Symbol;Acc:MGI:1098583]	Stag2	protein_coding	ensembl_havana
ENSMUSG00000081684	13.9341	2.97413e-46	ribosomal protein S2, pseudogene 13 [Source:MGI Symbol;Acc:MGI:3705640]	Rps2-ps13	processed_pseudogene	havana
ENSMUSG00000025860	13.8426	2.97413e-46	X-linked inhibitor of apoptosis [Source:MGI Symbol;Acc:MGI:107572]	Xiap	protein_coding	ensembl_havana
ENSMUSG00000031309	13.8149	2.97413e-46	ribosomal protein S6 kinase polypeptide 3 [Source:MGI Symbol;Acc:MGI:104557]	Rps6ka3	protein_coding	ensembl_havana
ENSMUSG00000084349	13.7646	1.19066e-38	ribosomal protein L3, pseudogene 1 [Source:MGI Symbol;Acc:MGI:3644217]	Rpl3-ps1	processed_pseudogene	havana
ENSMUSG00000025246	13.7464	5.61442e-46	transducin (beta)-like 1 X-linked [Source:MGI Symbol;Acc:MGI:1336172]	Tbl1x	protein_coding	ensembl_havana
ENSMUSG00000016319	13.7203	5.05564e-39	solute carrier family 25 (mitochondrial carrier, adenine nucleotide translocator), member 5 [Source:MGI Symbol;Acc:MGI:1353496]	Slc25a5	protein_coding	ensembl_havana
ENSMUSG00000025151	13.7045	2.44181e-45	melanoma antigen, family D, 1 [Source:MGI Symbol;Acc:MGI:1930187]	Maged1	protein_coding	ensembl_havana
ENSMUSG00000031422	13.6614	9.35801e-42	mortality factor 4 like 2 [Source:MGI Symbol;Acc:MGI:1927167]	Morf4l2	protein_coding	ensembl_havana
ENSMUSG00000034160	13.6474	7.3363e-45	O-linked N-acetylglucosamine (GlcNAc) transferase (UDP-N-acetylglucosamine:polypeptide-N-acetylglucosaminyl transferase) [Source:MGI Symbol;Acc:MGI:1339639]	Ogt	protein_coding	ensembl_havana
ENSMUSG00000025332	13.6358	3.43639e-40	lysine (K)-specific demethylase 5C [Source:MGI Symbol;Acc:MGI:99781]	Kdm5c	protein_coding	ensembl_havana
ENSMUSG00000031246	13.5888	1.46929e-27	SH3-binding domain glutamic acid-rich protein like [Source:MGI Symbol;Acc:MGI:1930849]	Sh3bgrl	protein_coding	ensembl_havana
ENSMUSG00000025283	13.5864	9.52626e-35	spermidine/spermine N1-acetyl transferase 1 [Source:MGI Symbol;Acc:MGI:98233]	Sat1	protein_coding	ensembl_havana
ENSMUSG00000068270	13.5449	4.09322e-41	shroom family member 4 [Source:MGI Symbol;Acc:MGI:2685570]	Shroom4	protein_coding	ensembl_havana
ENSMUSG00000004317	13.5427	4.00843e-44	chloride channel 5 [Source:MGI Symbol;Acc:MGI:99486]	Clcn5	protein_coding	ensembl_havana
ENSMUSG00000031119	13.5147	1.13121e-40	glypican 4 [Source:MGI Symbol;Acc:MGI:104902]	Gpc4	protein_coding	ensembl_havana
ENSMUSG00000031386	13.5103	1.68875e-43	host cell factor C1 [Source:MGI Symbol;Acc:MGI:105942]	Hcfc1	protein_coding	ensembl_havana
ENSMUSG00000001131	13.4086	2.7529e-16	tissue inhibitor of metalloproteinase 1 [Source:MGI Symbol;Acc:MGI:98752]	Timp1	protein_coding	ensembl_havana
ENSMUSG00000019558	13.3962	2.33932e-43	solute carrier family 6 (neurotransmitter transporter, creatine), member 8 [Source:MGI Symbol;Acc:MGI:2147834]	Slc6a8	protein_coding	ensembl_havana
ENSMUSG00000031314	13.3364	4.13087e-40	TAF1 RNA polymerase II, TATA box binding protein (TBP)-associated factor [Source:MGI Symbol;Acc:MGI:1336878]	Taf1	protein_coding	ensembl_havana
ENSMUSG00000006373	13.2555	4.7841e-40	progesterone receptor membrane component 1 [Source:MGI Symbol;Acc:MGI:1858305]	Pgrmc1	protein_coding	ensembl_havana
ENSMUSG00000031232	13.2505	5.35769e-37	magnesium transporter 1 [Source:MGI Symbol;Acc:MGI:1914325]	Magt1	protein_coding	ensembl_havana
ENSMUSG00000064127	13.1329	1.13121e-40	mediator complex subunit 14 [Source:MGI Symbol;Acc:MGI:1349442]	Med14	protein_coding	ensembl_havana
ENSMUSG00000031311	13.0694	1.35107e-35	non-POU-domain-containing, octamer binding protein [Source:MGI Symbol;Acc:MGI:1855692]	Nono	protein_coding	ensembl_havana
ENSMUSG00000030142	13.0466	8.46327e-21	C-type lectin domain family 4, member e [Source:MGI Symbol;Acc:MGI:1861232]	Clec4e	protein_coding	ensembl_havana
ENSMUSG00000031438	13.0433	6.28804e-37	ring finger protein 128 [Source:MGI Symbol;Acc:MGI:1914139]	Rnf128	protein_coding	ensembl_havana
ENSMUSG00000016382	13.0337	1.17163e-37	plastin 3 (T-isoform) [Source:MGI Symbol;Acc:MGI:104807]	Pls3	protein_coding	ensembl_havana
ENSMUSG00000033965	13.0166	5.03206e-35	solute carrier family 16 (monocarboxylic acid transporters), member 2 [Source:MGI Symbol;Acc:MGI:1203732]	Slc16a2	protein_coding	ensembl_havana
ENSMUSG00000037475	13.008	7.15429e-36	THO complex 2 [Source:MGI Symbol;Acc:MGI:2442413]	Thoc2	protein_coding	ensembl_havana
ENSMUSG00000019087	12.9975	8.58621e-35	ATPase, H+ transporting, lysosomal accessory protein 1 [Source:MGI Symbol;Acc:MGI:109629]	Atp6ap1	protein_coding	ensembl_havana
ENSMUSG00000025266	12.9869	6.28804e-37	guanine nucleotide binding protein-like 3 (nucleolar)-like [Source:MGI Symbol;Acc:MGI:2448557]	Gnl3l	protein_coding	ensembl_havana
ENSMUSG00000031402	12.9426	8.34166e-36	membrane protein, palmitoylated [Source:MGI Symbol;Acc:MGI:105941]	Mpp1	protein_coding	ensembl_havana
ENSMUSG00000031274	12.9202	6.89886e-36	collagen, type IV, alpha 5 [Source:MGI Symbol;Acc:MGI:88456]	Col4a5	protein_coding	ensembl_havana
ENSMUSG00000083621	12.9139	7.43269e-20	predicted gene 14586 [Source:MGI Symbol;Acc:MGI:3705507]	Gm14586	processed_pseudogene	havana
ENSMUSG00000081049	12.889	4.16858e-12	ribosomal protein S24, pseudogene 3 [Source:MGI Symbol;Acc:MGI:3644407]	Rps24-ps3	processed_pseudogene	havana
ENSMUSG00000055653	12.8886	3.17986e-36	glypican 3 [Source:MGI Symbol;Acc:MGI:104903]	Gpc3	protein_coding	ensembl_havana
ENSMUSG00000047045	12.8813	1.71569e-36	transmembrane protein 164 [Source:MGI Symbol;Acc:MGI:2148020]	Tmem164	protein_coding	ensembl_havana
ENSMUSG00000095597	12.879	3.747e-24	predicted pseudogene 6472 [Source:MGI Symbol;Acc:MGI:3648396]	Gm6472	transcribed_processed_pseudogene	havana
ENSMUSG00000046532	12.8684	4.63043e-38	androgen receptor [Source:MGI Symbol;Acc:MGI:88064]	Ar	protein_coding	ensembl_havana
ENSMUSG00000033792	12.8629	7.36222e-37	ATPase, Cu++ transporting, alpha polypeptide [Source:MGI Symbol;Acc:MGI:99400]	Atp7a	protein_coding	ensembl_havana
ENSMUSG00000031176	12.8584	4.45347e-30	dynein light chain Tctex-type 3 [Source:MGI Symbol;Acc:MGI:1914367]	Dynlt3	protein_coding	ensembl_havana
ENSMUSG00000031393	12.8028	5.95487e-37	methyl CpG binding protein 2 [Source:MGI Symbol;Acc:MGI:99918]	Mecp2	protein_coding	ensembl_havana
ENSMUSG00000002010	12.7814	3.9629e-37	isocitrate dehydrogenase 3 (NAD+), gamma [Source:MGI Symbol;Acc:MGI:1099463]	Idh3g	protein_coding	ensembl_havana
ENSMUSG00000042712	12.7784	7.43954e-18	WW domain binding protein 5 [Source:MGI Symbol;Acc:MGI:109567]	Wbp5	protein_coding	ensembl_havana
ENSMUSG00000031333	12.759	7.28477e-37	ATP-binding cassette, sub-family B (MDR/TAP), member 7 [Source:MGI Symbol;Acc:MGI:109533]	Abcb7	protein_coding	ensembl_havana
ENSMUSG00000041688	12.743	1.10618e-36	angiomotin [Source:MGI Symbol;Acc:MGI:108440]	Amot	protein_coding	ensembl_havana
ENSMUSG00000031161	12.6991	2.12452e-35	histone deacetylase 6 [Source:MGI Symbol;Acc:MGI:1333752]	Hdac6	protein_coding	ensembl_havana
ENSMUSG00000031353	12.6846	6.82807e-36	retinoblastoma binding protein 7 [Source:MGI Symbol;Acc:MGI:1194910]	Rbbp7	protein_coding	ensembl_havana
ENSMUSG00000082319	12.6523	1.34659e-35	predicted gene 8822 [Source:MGI Symbol;Acc:MGI:3648640]	Gm8822	processed_pseudogene	havana
ENSMUSG00000029371	12.6432	6.14649e-15	chemokine (C-X-C motif) ligand 5 [Source:MGI Symbol;Acc:MGI:1096868]	Cxcl5	protein_coding	ensembl
ENSMUSG00000079297	12.6413	8.11811e-36	predicted pseudogene 2223 [Source:MGI Symbol;Acc:MGI:3780393]	Gm2223	processed_pseudogene	havana
ENSMUSG00000002015	12.6388	4.37369e-29	B cell receptor associated protein 31 [Source:MGI Symbol;Acc:MGI:1350933]	Bcap31	protein_coding	ensembl_havana
ENSMUSG00000079487	12.6268	4.42377e-35	mediator complex subunit 12 [Source:MGI Symbol;Acc:MGI:1926212]	Med12	protein_coding	ensembl_havana
ENSMUSG00000031231	12.6179	1.15078e-24	cytochrome c oxidase subunit VIIb [Source:MGI Symbol;Acc:MGI:1913392]	Cox7b	protein_coding	ensembl_havana
ENSMUSG00000031154	12.6148	2.43228e-35	OTU domain containing 5 [Source:MGI Symbol;Acc:MGI:1859615]	Otud5	protein_coding	ensembl_havana
ENSMUSG00000031012	12.5861	5.24922e-35	calcium/calmodulin-dependent serine protein kinase (MAGUK family) [Source:MGI Symbol;Acc:MGI:1309489]	Cask	protein_coding	ensembl_havana
ENSMUSG00000041133	12.5681	4.63454e-35	structural maintenance of chromosomes 1A [Source:MGI Symbol;Acc:MGI:1344345]	Smc1a	protein_coding	ensembl_havana
ENSMUSG00000015405	12.5596	5.24922e-35	angiotensin I converting enzyme (peptidyl-dipeptidase A) 2 [Source:MGI Symbol;Acc:MGI:1917258]	Ace2	protein_coding	ensembl_havana
ENSMUSG00000031373	12.4999	1.00218e-34	carbonic anhydrase 5b, mitochondrial [Source:MGI Symbol;Acc:MGI:1926249]	Car5b	protein_coding	ensembl_havana
ENSMUSG00000069045	12.4925	1.53483e-34	DEAD (Asp-Glu-Ala-Asp) box polypeptide 3, Y-linked [Source:MGI Symbol;Acc:MGI:1349406]	Ddx3y	protein_coding	ensembl_havana
ENSMUSG00000060090	12.4765	1.17812e-34	retinitis pigmentosa 2 homolog (human) [Source:MGI Symbol;Acc:MGI:1277953]	Rp2h	protein_coding	ensembl_havana
ENSMUSG00000000838	12.4653	1.80361e-34	fragile X mental retardation syndrome 1 [Source:MGI Symbol;Acc:MGI:95564]	Fmr1	protein_coding	ensembl_havana
ENSMUSG00000081603	12.4272	4.59159e-18	predicted gene 14681 [Source:MGI Symbol;Acc:MGI:3705734]	Gm14681	processed_pseudogene	havana
ENSMUSG00000031392	12.4264	1.66756e-33	interleukin-1 receptor-associated kinase 1 [Source:MGI Symbol;Acc:MGI:107420]	Irak1	protein_coding	ensembl_havana
ENSMUSG00000031342	12.3796	8.37785e-29	glycoprotein m6b [Source:MGI Symbol;Acc:MGI:107672]	Gpm6b	protein_coding	ensembl_havana
ENSMUSG00000031065	12.3636	2.67834e-34	cyclin-dependent kinase 16 [Source:MGI Symbol;Acc:MGI:97516]	Cdk16	protein_coding	ensembl_havana
ENSMUSG00000035847	12.3339	5.36467e-34	iduronate 2-sulfatase [Source:MGI Symbol;Acc:MGI:96417]	Ids	protein_coding	ensembl_havana
ENSMUSG00000035725	12.3238	6.6874e-31	protein kinase, X-linked [Source:MGI Symbol;Acc:MGI:1309999]	Prkx	protein_coding	ensembl_havana
ENSMUSG00000034480	12.3149	7.03794e-32	diaphanous homolog 2 (Drosophila) [Source:MGI Symbol;Acc:MGI:1858500]	Diap2	protein_coding	ensembl_havana
ENSMUSG00000045180	12.3109	1.30926e-32	shroom family member 2 [Source:MGI Symbol;Acc:MGI:107194]	Shroom2	protein_coding	ensembl_havana
ENSMUSG00000015291	12.3038	6.30433e-34	guanosine diphosphate (GDP) dissociation inhibitor 1 [Source:MGI Symbol;Acc:MGI:99846]	Gdi1	protein_coding	ensembl_havana
ENSMUSG00000067194	12.2928	4.81623e-30	eukaryotic translation initiation factor 1A, X-linked [Source:MGI Symbol;Acc:MGI:1913485]	Eif1ax	protein_coding	ensembl_havana
ENSMUSG00000040363	12.2909	1.24624e-33	BCL6 interacting corepressor [Source:MGI Symbol;Acc:MGI:1918708]	Bcor	protein_coding	ensembl_havana
ENSMUSG00000047694	12.2907	7.95113e-33	Yip1 domain family, member 6 [Source:MGI Symbol;Acc:MGI:1925179]	Yipf6	protein_coding	ensembl_havana
ENSMUSG00000062949	12.2848	1.58338e-33	ATPase, class VI, type 11C [Source:MGI Symbol;Acc:MGI:1859661]	Atp11c	protein_coding	ensembl_havana
ENSMUSG00000031400	12.2847	8.21778e-33	glucose-6-phosphate dehydrogenase X-linked [Source:MGI Symbol;Acc:MGI:105979]	G6pdx	protein_coding	ensembl_havana
ENSMUSG00000031320	12.2659	2.94151e-23	ribosomal protein S4, X-linked [Source:MGI Symbol;Acc:MGI:98158]	Rps4x	protein_coding	ensembl_havana
ENSMUSG00000079509	12.2621	9.10188e-33	zinc finger protein X-linked [Source:MGI Symbol;Acc:MGI:99211]	Zfx	protein_coding	ensembl_havana
ENSMUSG00000040855	12.2577	5.08193e-32	RALBP1 associated Eps domain containing protein 2 [Source:MGI Symbol;Acc:MGI:2663511]	Reps2	protein_coding	ensembl_havana
ENSMUSG00000031166	12.2547	2.80646e-31	WD repeat domain 13 [Source:MGI Symbol;Acc:MGI:1914661]	Wdr13	protein_coding	ensembl_havana
ENSMUSG00000031357	12.2532	1.80555e-32	synapse associated protein 1 [Source:MGI Symbol;Acc:MGI:1914293]	Syap1	protein_coding	ensembl_havana
ENSMUSG00000025531	12.2482	1.34584e-29	choroidermia [Source:MGI Symbol;Acc:MGI:892979]	Chm	protein_coding	ensembl_havana
ENSMUSG00000061778	12.2452	5.78124e-33	motile sperm domain containing 2 [Source:MGI Symbol;Acc:MGI:1924013]	Mospd2	protein_coding	ensembl_havana
ENSMUSG00000031221	12.2413	7.48186e-26	immunoglobulin (CD79A) binding protein 1 [Source:MGI Symbol;Acc:MGI:1346500]	Igbp1	protein_coding	ensembl_havana
ENSMUSG00000085711	12.223	2.09162e-33	predicted gene 15163 [Source:MGI Symbol;Acc:MGI:3642430]	Gm15163	processed_pseudogene	havana
ENSMUSG00000035776	12.2175	8.27873e-33	CD99 antigen-like 2 [Source:MGI Symbol;Acc:MGI:2177151]	Cd99l2	protein_coding	ensembl_havana
ENSMUSG00000048047	12.2014	2.556e-33	zinc finger and BTB domain containing 33 [Source:MGI Symbol;Acc:MGI:1927290]	Zbtb33	protein_coding	ensembl_havana
ENSMUSG00000025630	12.1756	1.33324e-28	hypoxanthine guanine phosphoribosyl transferase [Source:MGI Symbol;Acc:MGI:96217]	Hprt	protein_coding	ensembl_havana
ENSMUSG00000042595	12.1699	5.7749e-33	family with sequence similarity 199, X-linked [Source:MGI Symbol;Acc:MGI:2384304]	Fam199x	protein_coding	ensembl_havana
ENSMUSG00000037369	12.1611	5.7749e-33	lysine (K)-specific demethylase 6A [Source:MGI Symbol;Acc:MGI:1095419]	Kdm6a	protein_coding	ensembl_havana
ENSMUSG00000031095	12.1529	8.70517e-30	cullin 4B [Source:MGI Symbol;Acc:MGI:1919834]	Cul4b	protein_coding	ensembl_havana
ENSMUSG00000034403	12.1269	8.09266e-33	praja ring finger 1, E3 ubiquitin protein ligase [Source:MGI Symbol;Acc:MGI:1101765]	Pja1	protein_coding	ensembl_havana
ENSMUSG00000031196	12.1065	1.80555e-32	coagulation factor VIII [Source:MGI Symbol;Acc:MGI:88383]	F8	protein_coding	ensembl_havana
ENSMUSG00000004221	12.1054	2.71131e-32	inhibitor of kappaB kinase gamma [Source:MGI Symbol;Acc:MGI:1338074]	Ikbkg	protein_coding	ensembl_havana
ENSMUSG00000031007	12.0932	4.54291e-29	ATPase, H+ transporting, lysosomal accessory protein 2 [Source:MGI Symbol;Acc:MGI:1917745]	Atp6ap2	protein_coding	ensembl_havana
ENSMUSG00000031216	12.0771	4.54291e-29	START domain containing 8 [Source:MGI Symbol;Acc:MGI:2448556]	Stard8	protein_coding	ensembl_havana
ENSMUSG00000068457	12.0444	7.75584e-27	ubiquitously transcribed tetratricopeptide repeat gene, Y chromosome [Source:MGI Symbol;Acc:MGI:894810]	Uty	protein_coding	ensembl_havana
ENSMUSG00000031360	12.0371	1.99227e-31	cytidine 5'-triphosphate synthase 2 [Source:MGI Symbol;Acc:MGI:1933185]	Ctps2	protein_coding	ensembl_havana
ENSMUSG00000031391	12.0295	4.45347e-30	L1 cell adhesion molecule [Source:MGI Symbol;Acc:MGI:96721]	L1cam	protein_coding	ensembl_havana
ENSMUSG00000023092	12.0287	8.85681e-32	four and a half LIM domains 1 [Source:MGI Symbol;Acc:MGI:1298387]	Fhl1	protein_coding	ensembl_havana
ENSMUSG00000031256	12.0097	8.34761e-32	cleavage stimulation factor, 3' pre-RNA subunit 2 [Source:MGI Symbol;Acc:MGI:1343054]	Cstf2	protein_coding	ensembl_havana
ENSMUSG00000031431	11.9901	1.51687e-29	TSC22 domain family, member 3 [Source:MGI Symbol;Acc:MGI:1196284]	Tsc22d3	protein_coding	ensembl_havana
ENSMUSG00000048949	11.976	2.03987e-29	predicted pseudogene 6206 [Source:MGI Symbol;Acc:MGI:3644890]	Gm6206	processed_pseudogene	havana
ENSMUSG00000031133	11.9622	6.8546e-26	Rac/Cdc42 guanine nucleotide exchange factor (GEF) 6 [Source:MGI Symbol;Acc:MGI:1920591]	Arhgef6	protein_coding	ensembl_havana
ENSMUSG00000031093	11.9579	3.7006e-31	dedicator of cytokinesis 11 [Source:MGI Symbol;Acc:MGI:1923224]	Dock11	protein_coding	ensembl_havana
ENSMUSG00000045427	11.8661	2.78913e-30	heterogeneous nuclear ribonucleoprotein H2 [Source:MGI Symbol;Acc:MGI:1201779]	Hnrnph2	protein_coding	ensembl_havana
ENSMUSG00000056673	11.8536	1.65697e-29	lysine (K)-specific demethylase 5D [Source:MGI Symbol;Acc:MGI:99780]	Kdm5d	protein_coding	ensembl_havana
ENSMUSG00000031358	11.847	1.35698e-28	male-specific lethal 3 homolog (Drosophila) [Source:MGI Symbol;Acc:MGI:1341851]	Msl3	protein_coding	ensembl_havana
ENSMUSG00000050148	11.8418	9.69306e-27	ubiquilin 2 [Source:MGI Symbol;Acc:MGI:1860283]	Ubqln2	protein_coding	ensembl_havana
ENSMUSG00000079481	11.8083	1.14597e-29	NHS-like 2 [Source:MGI Symbol;Acc:MGI:3645090]	Nhsl2	protein_coding	ensembl_havana
ENSMUSG00000040990	11.7956	8.32294e-30	SH3-domain kinase binding protein 1 [Source:MGI Symbol;Acc:MGI:1889583]	Sh3kbp1	protein_coding	ensembl_havana
ENSMUSG00000031217	11.795	8.71292e-29	ephrin B1 [Source:MGI Symbol;Acc:MGI:102708]	Efnb1	protein_coding	ensembl_havana
ENSMUSG00000050029	11.7881	4.09845e-27	RAP2C, member of RAS oncogene family [Source:MGI Symbol;Acc:MGI:1919315]	Rap2c	protein_coding	ensembl_havana
ENSMUSG00000000266	11.7861	4.9411e-29	midline 2 [Source:MGI Symbol;Acc:MGI:1344333]	Mid2	protein_coding	ensembl_havana
ENSMUSG00000069049	11.7669	7.29067e-26	eukaryotic translation initiation factor 2, subunit 3, structural gene Y-linked [Source:MGI Symbol;Acc:MGI:1349430]	Eif2s3y	protein_coding	ensembl_havana
ENSMUSG00000031310	11.7656	1.73644e-27	zinc finger, MYM-type 3 [Source:MGI Symbol;Acc:MGI:1927231]	Zmym3	protein_coding	ensembl_havana
ENSMUSG00000063663	11.7579	4.60577e-29	bromodomain and WD repeat domain containing 3 [Source:MGI Symbol;Acc:MGI:3029414]	Brwd3	protein_coding	ensembl_havana
ENSMUSG00000058427	11.7556	2.72916e-21	chemokine (C-X-C motif) ligand 2 [Source:MGI Symbol;Acc:MGI:1340094]	Cxcl2	protein_coding	ensembl
ENSMUSG00000031134	11.7417	8.93722e-28	RNA binding motif protein, X chromosome [Source:MGI Symbol;Acc:MGI:1343044]	Rbmx	protein_coding	ensembl_havana
ENSMUSG00000036932	11.7301	2.50848e-29	apoptosis-inducing factor, mitochondrion-associated 1 [Source:MGI Symbol;Acc:MGI:1349419]	Aifm1	protein_coding	ensembl_havana
ENSMUSG00000061273	11.73	9.53908e-21	membrane magnesium transporter 1 [Source:MGI Symbol;Acc:MGI:2384305]	Mmgt1	protein_coding	ensembl_havana
ENSMUSG00000001127	11.7213	3.69113e-29	v-raf murine sarcoma 3611 viral oncogene homolog [Source:MGI Symbol;Acc:MGI:88065]	Araf	protein_coding	ensembl_havana
ENSMUSG00000033777	11.7009	5.82015e-25	toll-like receptor 13 [Source:MGI Symbol;Acc:MGI:3045213]	Tlr13	protein_coding	ensembl_havana
ENSMUSG00000057421	11.6815	1.12531e-28	LAS1-like (S. cerevisiae) [Source:MGI Symbol;Acc:MGI:1923380]	Las1l	protein_coding	ensembl_havana
ENSMUSG00000025268	11.6718	4.15743e-28	melanoma antigen, family D, 2 [Source:MGI Symbol;Acc:MGI:1933391]	Maged2	protein_coding	ensembl_havana
ENSMUSG00000031327	11.6662	3.60164e-28	cysteine-rich hydrophobic domain 1 [Source:MGI Symbol;Acc:MGI:1344694]	Chic1	protein_coding	ensembl_havana
ENSMUSG00000078122	11.6453	3.87564e-28	RIKEN cDNA F630028O10 gene [Source:MGI Symbol;Acc:MGI:3641813]	F630028O10Rik	antisense	havana
ENSMUSG00000031242	11.6361	1.7161e-27	RIKEN cDNA 2610002M06 gene [Source:MGI Symbol;Acc:MGI:1914278]	2610002M06Rik	protein_coding	ensembl_havana
ENSMUSG00000031148	11.6311	3.23209e-28	G patch domain and KOW motifs [Source:MGI Symbol;Acc:MGI:1859610]	Gpkow	protein_coding	ensembl_havana
ENSMUSG00000025742	11.6182	5.06935e-28	phosphoribosyl pyrophosphate synthetase 2 [Source:MGI Symbol;Acc:MGI:97776]	Prps2	protein_coding	ensembl_havana
ENSMUSG00000025626	11.6146	8.94819e-27	PHD finger protein 6 [Source:MGI Symbol;Acc:MGI:1918248]	Phf6	protein_coding	ensembl_havana
ENSMUSG00000008035	11.6099	1.97809e-27	Mid1 interacting protein 1 (gastrulation specific G12-like (zebrafish)) [Source:MGI Symbol;Acc:MGI:1915291]	Mid1ip1	protein_coding	ensembl_havana
ENSMUSG00000041229	11.5846	2.10503e-27	PHD finger protein 8 [Source:MGI Symbol;Acc:MGI:2444341]	Phf8	protein_coding	ensembl_havana
ENSMUSG00000031209	11.5832	6.78349e-26	hephaestin [Source:MGI Symbol;Acc:MGI:1332240]	Heph	protein_coding	ensembl_havana
ENSMUSG00000045103	11.5769	6.57266e-27	dystrophin, muscular dystrophy [Source:MGI Symbol;Acc:MGI:94909]	Dmd	protein_coding	ensembl_havana
ENSMUSG00000049804	11.5674	3.79258e-23	armadillo repeat containing, X-linked 4 [Source:MGI Symbol;Acc:MGI:2147887]	Armcx4	protein_coding	ensembl_havana
ENSMUSG00000041115	11.5537	1.59229e-19	IQ motif and Sec7 domain 2 [Source:MGI Symbol;Acc:MGI:3528396]	Iqsec2	protein_coding	ensembl_havana
ENSMUSG00000083367	11.5366	1.06698e-25	predicted gene 8806 [Source:MGI Symbol;Acc:MGI:3643511]	Gm8806	processed_pseudogene	havana
ENSMUSG00000031365	11.5337	2.43546e-26	zinc finger protein 275 [Source:MGI Symbol;Acc:MGI:1350985]	Zfp275	protein_coding	ensembl_havana
ENSMUSG00000036985	11.5317	3.29385e-27	zinc finger, DHHC domain containing 9 [Source:MGI Symbol;Acc:MGI:2444393]	Zdhhc9	protein_coding	ensembl_havana
ENSMUSG00000035232	11.514	7.07199e-21	pyruvate dehydrogenase kinase, isoenzyme 3 [Source:MGI Symbol;Acc:MGI:2384308]	Pdk3	protein_coding	ensembl_havana
ENSMUSG00000001128	11.5059	1.31339e-26	complement factor properdin [Source:MGI Symbol;Acc:MGI:97545]	Cfp	protein_coding	ensembl_havana
ENSMUSG00000043384	11.5011	9.8679e-27	G protein-coupled receptor associated sorting protein 1 [Source:MGI Symbol;Acc:MGI:1917418]	Gprasp1	protein_coding	ensembl_havana
ENSMUSG00000042271	11.498	2.28576e-25	nuclear transport factor 2-like export factor 2 [Source:MGI Symbol;Acc:MGI:2147914]	Nxt2	protein_coding	ensembl_havana
ENSMUSG00000059493	11.4791	6.04301e-26	Nance-Horan syndrome (human) [Source:MGI Symbol;Acc:MGI:2684894]	Nhs	protein_coding	ensembl_havana
ENSMUSG00000009995	11.4586	2.41465e-26	tafazzin [Source:MGI Symbol;Acc:MGI:109626]	Taz	protein_coding	ensembl_havana
ENSMUSG00000000134	11.4485	4.68909e-26	transcription factor E3 [Source:MGI Symbol;Acc:MGI:98511]	Tfe3	protein_coding	ensembl_havana
ENSMUSG00000015214	11.4155	1.25154e-25	myotubularin related protein 1 [Source:MGI Symbol;Acc:MGI:1858271]	Mtmr1	protein_coding	ensembl_havana
ENSMUSG00000042473	11.4095	9.84013e-25	TBC1 domain family, member 8B [Source:MGI Symbol;Acc:MGI:1918101]	Tbc1d8b	protein_coding	ensembl_havana
ENSMUSG00000025287	11.3771	2.75158e-25	acyl-CoA thioesterase 9 [Source:MGI Symbol;Acc:MGI:1928939]	Acot9	protein_coding	ensembl_havana
ENSMUSG00000025260	11.3726	3.40136e-23	hydroxysteroid (17-beta) dehydrogenase 10 [Source:MGI Symbol;Acc:MGI:1333871]	Hsd17b10	protein_coding	ensembl_havana
ENSMUSG00000001173	11.3277	2.51844e-25	oculocerebrorenal syndrome of Lowe [Source:MGI Symbol;Acc:MGI:109589]	Ocrl	protein_coding	ensembl_havana
ENSMUSG00000031103	11.3259	3.84146e-25	E74-like factor 4 (ets domain transcription factor) [Source:MGI Symbol;Acc:MGI:1928377]	Elf4	protein_coding	ensembl_havana
ENSMUSG00000031295	11.3217	1.31107e-22	phosphorylase kinase alpha 2 [Source:MGI Symbol;Acc:MGI:97577]	Phka2	protein_coding	ensembl_havana
ENSMUSG00000026984	11.2883	1.58122e-17	interleukin 1 family, member 6 [Source:MGI Symbol;Acc:MGI:1859324]	Il1f6	protein_coding	ensembl_havana
ENSMUSG00000044148	11.2854	5.50122e-25	RIKEN cDNA 1810030O07 gene [Source:MGI Symbol;Acc:MGI:1916405]	1810030O07Rik	protein_coding	ensembl_havana
ENSMUSG00000035967	11.2646	4.07807e-25	DEAD/H (Asp-Glu-Ala-Asp/His) box polypeptide 26B [Source:MGI Symbol;Acc:MGI:2442593]	Ddx26b	protein_coding	ensembl_havana
ENSMUSG00000073016	11.2585	2.47232e-21	uracil phosphoribosyltransferase (FUR1) homolog (S. cerevisiae) [Source:MGI Symbol;Acc:MGI:2685620]	Uprt	protein_coding	ensembl_havana
ENSMUSG00000006423	11.2411	9.5476e-19	RIKEN cDNA C330007P06 gene [Source:MGI Symbol;Acc:MGI:1924894]	C330007P06Rik	protein_coding	ensembl_havana
ENSMUSG00000002014	11.2289	5.24125e-19	signal sequence receptor, delta [Source:MGI Symbol;Acc:MGI:1099464]	Ssr4	protein_coding	ensembl_havana
ENSMUSG00000006678	11.2259	1.07435e-24	polymerase (DNA directed), alpha 1 [Source:MGI Symbol;Acc:MGI:99660]	Pola1	protein_coding	ensembl_havana
ENSMUSG00000081232	11.2232	2.86871e-22	predicted gene 14373 [Source:MGI Symbol;Acc:MGI:3651800]	Gm14373	processed_pseudogene	havana
ENSMUSG00000018623	11.2197	1.18334e-17	matrix metallopeptidase 7 [Source:MGI Symbol;Acc:MGI:103189]	Mmp7	protein_coding	ensembl_havana
ENSMUSG00000051579	11.2137	3.7252e-14	transcription elongation factor A (SII)-like 8 [Source:MGI Symbol;Acc:MGI:1913934]	Tceal8	protein_coding	ensembl_havana
ENSMUSG00000037315	11.2082	1.51155e-24	jade family PHD finger 3 [Source:MGI Symbol;Acc:MGI:2148019]	Jade3	protein_coding	ensembl_havana
ENSMUSG00000031201	11.187	1.81398e-19	BRCA1/BRCA2-containing complex, subunit 3 [Source:MGI Symbol;Acc:MGI:2389572]	Brcc3	protein_coding	ensembl_havana
ENSMUSG00000031303	11.166	7.88362e-23	mitogen-activated protein kinase kinase kinase 15 [Source:MGI Symbol;Acc:MGI:2448588]	Map3k15	protein_coding	ensembl_havana
ENSMUSG00000060681	11.1653	4.00103e-24	solute carrier family 9 (sodium/hydrogen exchanger), member 6 [Source:MGI Symbol;Acc:MGI:2443511]	Slc9a6	protein_coding	ensembl_havana
ENSMUSG00000067873	11.1644	4.84349e-24	HIV TAT specific factor 1 [Source:MGI Symbol;Acc:MGI:1919709]	Htatsf1	protein_coding	ensembl_havana
ENSMUSG00000031197	11.136	2.44781e-16	von Hippel-Lindau binding protein 1 [Source:MGI Symbol;Acc:MGI:1333804]	Vbp1	protein_coding	ensembl_havana
ENSMUSG00000031387	11.1141	1.41924e-23	renin binding protein [Source:MGI Symbol;Acc:MGI:105940]	Renbp	protein_coding	ensembl_havana
ENSMUSG00000067369	11.1075	2.45412e-23	TRM2 tRNA methyltransferase 2B [Source:MGI Symbol;Acc:MGI:2442530]	Trmt2b	protein_coding	ensembl_havana
ENSMUSG00000033436	11.1075	1.72713e-23	armadillo repeat containing, X-linked 2 [Source:MGI Symbol;Acc:MGI:1914666]	Armcx2	protein_coding	ensembl_havana
ENSMUSG00000031378	11.1031	2.0284e-20	ATP-binding cassette, sub-family D (ALD), member 1 [Source:MGI Symbol;Acc:MGI:1349215]	Abcd1	protein_coding	ensembl_havana
ENSMUSG00000035476	11.0673	2.94583e-23	TGF-beta activated kinase 1/MAP3K7 binding protein 3 [Source:MGI Symbol;Acc:MGI:1913974]	Tab3	protein_coding	ensembl_havana
ENSMUSG00000031059	11.0628	2.55779e-20	NADH dehydrogenase (ubiquinone) 1 beta subcomplex, 11 [Source:MGI Symbol;Acc:MGI:1349919]	Ndufb11	protein_coding	ensembl_havana
ENSMUSG00000031153	11.0269	7.88362e-23	GRIP1 associated protein 1 [Source:MGI Symbol;Acc:MGI:1859616]	Gripap1	protein_coding	ensembl_havana
ENSMUSG00000031403	11.018	4.12102e-19	dyskeratosis congenita 1, dyskerin [Source:MGI Symbol;Acc:MGI:1861727]	Dkc1	protein_coding	ensembl_havana
ENSMUSG00000025665	10.9945	6.38179e-22	ribosomal protein S6 kinase polypeptide 6 [Source:MGI Symbol;Acc:MGI:1914321]	Rps6ka6	protein_coding	ensembl_havana
ENSMUSG00000063785	10.9897	4.3021e-20	UTP14, U3 small nucleolar ribonucleoprotein, homolog A (yeast) [Source:MGI Symbol;Acc:MGI:1919804]	Utp14a	protein_coding	ensembl_havana
ENSMUSG00000050332	10.979	2.68541e-21	APC membrane recruitment 1 [Source:MGI Symbol;Acc:MGI:1919595]	Amer1	protein_coding	ensembl_havana
ENSMUSG00000031389	10.9702	5.98249e-19	Rho GTPase activating protein 4 [Source:MGI Symbol;Acc:MGI:2159577]	Arhgap4	protein_coding	ensembl_havana
ENSMUSG00000042225	10.9675	1.02139e-21	Alport syndrome, mental retardation, midface hypoplasia and elliptocytosis chromosomal region gene 1 [Source:MGI Symbol;Acc:MGI:1860206]	Ammecr1	protein_coding	ensembl_havana
ENSMUSG00000031214	10.9532	3.43947e-22	oligophrenin 1 [Source:MGI Symbol;Acc:MGI:2151070]	Ophn1	protein_coding	ensembl_havana
ENSMUSG00000042903	10.9463	7.07778e-22	forkhead box O4 [Source:MGI Symbol;Acc:MGI:1891915]	Foxo4	protein_coding	ensembl_havana
ENSMUSG00000046032	10.9324	4.10451e-22	sorting nexin 12 [Source:MGI Symbol;Acc:MGI:1919331]	Snx12	protein_coding	ensembl_havana
ENSMUSG00000074115	10.9174	3.66722e-19	serum amyloid A 1 [Source:MGI Symbol;Acc:MGI:98221]	Saa1	protein_coding	ensembl_havana
ENSMUSG00000046993	10.9162	6.55228e-21	predicted pseudogene 5637 [Source:MGI Symbol;Acc:MGI:3648120]	Gm5637	processed_pseudogene	ensembl_havana
ENSMUSG00000066363	10.9151	4.54211e-17	serine (or cysteine) peptidase inhibitor, clade A, member 3F [Source:MGI Symbol;Acc:MGI:2182838]	Serpina3f	protein_coding	ensembl_havana
ENSMUSG00000025040	10.913	2.80711e-16	FUN14 domain containing 1 [Source:MGI Symbol;Acc:MGI:1919268]	Fundc1	protein_coding	ensembl_havana
ENSMUSG00000025262	10.8903	1.82441e-21	family with sequence similarity 120, member C [Source:MGI Symbol;Acc:MGI:2387687]	Fam120c	protein_coding	ensembl_havana
ENSMUSG00000079316	10.8612	3.6281e-17	RAB9, member RAS oncogene family [Source:MGI Symbol;Acc:MGI:1890695]	Rab9	protein_coding	ensembl_havana
ENSMUSG00000031060	10.8433	1.13199e-20	RNA binding motif protein 10 [Source:MGI Symbol;Acc:MGI:2384310]	Rbm10	protein_coding	ensembl_havana
ENSMUSG00000031165	10.8402	1.48064e-20	Wiskott-Aldrich syndrome homolog (human) [Source:MGI Symbol;Acc:MGI:105059]	Was	protein_coding	ensembl_havana
ENSMUSG00000023074	10.8317	6.52515e-17	motile sperm domain containing 1 [Source:MGI Symbol;Acc:MGI:1917630]	Mospd1	protein_coding	ensembl_havana
ENSMUSG00000031337	10.8265	1.71353e-20	X-linked myotubular myopathy gene 1 [Source:MGI Symbol;Acc:MGI:1099452]	Mtm1	protein_coding	ensembl_havana
ENSMUSG00000031109	10.8075	8.68442e-21	ecto-NOX disulfide-thiol exchanger 2 [Source:MGI Symbol;Acc:MGI:2384799]	Enox2	protein_coding	ensembl_havana
ENSMUSG00000044103	10.7851	8.01473e-16	interleukin 1 family, member 9 [Source:MGI Symbol;Acc:MGI:2449929]	Il1f9	protein_coding	ensembl_havana
ENSMUSG00000031367	10.7796	5.20107e-14	adaptor-related protein complex 1, sigma 2 subunit [Source:MGI Symbol;Acc:MGI:1889383]	Ap1s2	protein_coding	ensembl_havana
ENSMUSG00000031101	10.7564	4.58472e-19	SAM and SH3 domain containing 3 [Source:MGI Symbol;Acc:MGI:1921381]	Sash3	protein_coding	ensembl_havana
ENSMUSG00000030144	10.7537	1.35647e-11	C-type lectin domain family 4, member d [Source:MGI Symbol;Acc:MGI:1298389]	Clec4d	protein_coding	ensembl
ENSMUSG00000000881	10.7536	2.24286e-20	discs, large homolog 3 (Drosophila) [Source:MGI Symbol;Acc:MGI:1888986]	Dlg3	protein_coding	ensembl_havana
ENSMUSG00000045551	10.7258	8.97104e-17	formyl peptide receptor 1 [Source:MGI Symbol;Acc:MGI:107443]	Fpr1	protein_coding	ensembl_havana
ENSMUSG00000040522	10.7249	1.31136e-18	toll-like receptor 8 [Source:MGI Symbol;Acc:MGI:2176887]	Tlr8	protein_coding	ensembl_havana
ENSMUSG00000031168	10.7233	1.54363e-18	phenylalkylamine Ca2+ antagonist (emopamil) binding protein [Source:MGI Symbol;Acc:MGI:107822]	Ebp	protein_coding	ensembl_havana
ENSMUSG00000016409	10.7105	1.88017e-14	NFKB activating protein [Source:MGI Symbol;Acc:MGI:1914300]	Nkap	protein_coding	ensembl_havana
ENSMUSG00000025525	10.7019	6.64524e-16	apolipoprotein O-like [Source:MGI Symbol;Acc:MGI:1915367]	Apool	protein_coding	ensembl_havana
ENSMUSG00000046873	10.6952	6.70393e-18	membrane-bound transcription factor peptidase, site 2 [Source:MGI Symbol;Acc:MGI:2444506]	Mbtps2	protein_coding	ensembl_havana
ENSMUSG00000034055	10.6941	6.21105e-19	phosphorylase kinase alpha 1 [Source:MGI Symbol;Acc:MGI:97576]	Phka1	protein_coding	ensembl_havana
ENSMUSG00000073139	10.6881	1.13116e-19	cDNA sequence BC023829 [Source:MGI Symbol;Acc:MGI:2448555]	BC023829	protein_coding	ensembl_havana
ENSMUSG00000044583	10.6841	3.84403e-16	toll-like receptor 7 [Source:MGI Symbol;Acc:MGI:2176882]	Tlr7	protein_coding	ensembl_havana
ENSMUSG00000073131	10.6835	3.59559e-15	VMA21 vacuolar H+-ATPase homolog (S. cerevisiae) [Source:MGI Symbol;Acc:MGI:1914298]	Vma21	protein_coding	ensembl_havana
ENSMUSG00000048970	10.662	1.6248e-15	C1GALT1-specific chaperone 1 [Source:MGI Symbol;Acc:MGI:1913493]	C1galt1c1	protein_coding	ensembl_havana
ENSMUSG00000046432	10.6556	2.33396e-19	nerve growth factor receptor (TNFRSF16) associated protein 1 [Source:MGI Symbol;Acc:MGI:1338016]	Ngfrap1	protein_coding	ensembl_havana
ENSMUSG00000031434	10.6506	1.62065e-19	microrchidia 4 [Source:MGI Symbol;Acc:MGI:1922996]	Morc4	protein_coding	ensembl_havana
ENSMUSG00000064999	10.6182	7.32738e-16	predicted gene, 26035 [Source:MGI Symbol;Acc:MGI:5455812]	Gm26035	misc_RNA	ensembl
ENSMUSG00000031355	10.5985	7.87084e-19	Rho GTPase activating protein 6 [Source:MGI Symbol;Acc:MGI:1196332]	Arhgap6	protein_coding	ensembl_havana
ENSMUSG00000058254	10.5906	3.69908e-19	tetraspanin 7 [Source:MGI Symbol;Acc:MGI:1298407]	Tspan7	protein_coding	ensembl_havana
ENSMUSG00000031167	10.5896	4.41427e-19	RNA binding motif protein 3 [Source:MGI Symbol;Acc:MGI:1099460]	Rbm3	protein_coding	ensembl_havana
ENSMUSG00000040586	10.5806	8.20713e-17	oral-facial-digital syndrome 1 gene homolog (human) [Source:MGI Symbol;Acc:MGI:1350328]	Ofd1	protein_coding	ensembl_havana
ENSMUSG00000026981	10.5668	7.98107e-26	interleukin 1 receptor antagonist [Source:MGI Symbol;Acc:MGI:96547]	Il1rn	protein_coding	ensembl_havana
ENSMUSG00000041633	10.5619	5.90795e-19	potassium channel tetramerisation domain containing 12b [Source:MGI Symbol;Acc:MGI:2444667]	Kctd12b	protein_coding	ensembl_havana
ENSMUSG00000062184	10.5347	9.04784e-16	heparan sulfate 6-O-sulfotransferase 2 [Source:MGI Symbol;Acc:MGI:1354959]	Hs6st2	protein_coding	ensembl_havana
ENSMUSG00000031429	10.5172	1.29289e-11	proteasome (prosome, macropain) 26S subunit, non-ATPase, 10 [Source:MGI Symbol;Acc:MGI:1858898]	Psmd10	protein_coding	ensembl_havana
ENSMUSG00000036959	10.5085	9.09375e-18	BCL6 co-repressor-like 1 [Source:MGI Symbol;Acc:MGI:2443910]	Bcorl1	protein_coding	ensembl_havana
ENSMUSG00000031198	10.5029	3.95491e-13	FUN14 domain containing 2 [Source:MGI Symbol;Acc:MGI:1914641]	Fundc2	protein_coding	ensembl_havana
ENSMUSG00000036782	10.4872	4.11986e-18	kelch-like 13 [Source:MGI Symbol;Acc:MGI:1914705]	Klhl13	protein_coding	ensembl_havana
ENSMUSG00000031347	10.4676	1.13788e-10	centrin 2 [Source:MGI Symbol;Acc:MGI:1347085]	Cetn2	protein_coding	ensembl_havana
ENSMUSG00000025666	10.4635	1.69808e-17	transmembrane protein 47 [Source:MGI Symbol;Acc:MGI:2177570]	Tmem47	protein_coding	ensembl_havana
ENSMUSG00000044150	10.4556	7.30484e-15	RIKEN cDNA A830080D01 gene [Source:MGI Symbol;Acc:MGI:2685992]	A830080D01Rik	protein_coding	ensembl_havana
ENSMUSG00000031351	10.4342	4.5167e-18	zinc finger protein 185 [Source:MGI Symbol;Acc:MGI:108095]	Zfp185	protein_coding	ensembl_havana
ENSMUSG00000015290	10.4329	5.8484e-16	ubiquitin-like 4 [Source:MGI Symbol;Acc:MGI:95049]	Ubl4	protein_coding	ensembl_havana
ENSMUSG00000031433	10.4039	4.41079e-17	RNA binding motif protein 41 [Source:MGI Symbol;Acc:MGI:2444923]	Rbm41	protein_coding	ensembl_havana
ENSMUSG00000031157	10.3981	1.99672e-13	polyglutamine binding protein 1 [Source:MGI Symbol;Acc:MGI:1859638]	Pqbp1	protein_coding	ensembl_havana
ENSMUSG00000031352	10.383	2.41508e-16	holocytochrome c synthetase [Source:MGI Symbol;Acc:MGI:106911]	Hccs	protein_coding	ensembl_havana
ENSMUSG00000031253	10.382	3.34206e-17	sushi-repeat-containing protein, X-linked 2 [Source:MGI Symbol;Acc:MGI:1916042]	Srpx2	protein_coding	ensembl_havana
ENSMUSG00000001986	10.349	1.63692e-17	glutamate receptor, ionotropic, AMPA3 (alpha 3) [Source:MGI Symbol;Acc:MGI:95810]	Gria3	protein_coding	ensembl_havana
ENSMUSG00000033460	10.3365	2.13555e-17	armadillo repeat containing, X-linked 1 [Source:MGI Symbol;Acc:MGI:1925498]	Armcx1	protein_coding	ensembl_havana
ENSMUSG00000036769	10.3351	3.34108e-17	WD repeat domain 44 [Source:MGI Symbol;Acc:MGI:1919654]	Wdr44	protein_coding	ensembl_havana
ENSMUSG00000054737	10.2952	2.57883e-15	zinc finger protein 182 [Source:MGI Symbol;Acc:MGI:2442220]	Zfp182	protein_coding	ensembl_havana
ENSMUSG00000043929	10.2902	4.57179e-17	kelch-like 15 [Source:MGI Symbol;Acc:MGI:1923400]	Klhl15	protein_coding	ensembl_havana
ENSMUSG00000084830	10.289	9.00713e-09	predicted gene 14539 [Source:MGI Symbol;Acc:MGI:3705371]	Gm14539	processed_pseudogene	havana
ENSMUSG00000031266	10.2848	3.43193e-17	galactosidase, alpha [Source:MGI Symbol;Acc:MGI:1347344]	Gla	protein_coding	ensembl_havana
ENSMUSG00000000355	10.2612	8.50675e-14	malignant T cell amplified sequence 1 [Source:MGI Symbol;Acc:MGI:1916245]	Mcts1	protein_coding	ensembl_havana
ENSMUSG00000031432	10.2579	2.81941e-15	phosphoribosyl pyrophosphate synthetase 1 [Source:MGI Symbol;Acc:MGI:97775]	Prps1	protein_coding	ensembl_havana
ENSMUSG00000031283	10.2568	2.56038e-13	chordin-like 1 [Source:MGI Symbol;Acc:MGI:1933172]	Chrdl1	protein_coding	ensembl_havana
ENSMUSG00000084289	10.2511	3.41854e-13	predicted gene 6977 [Source:MGI Symbol;Acc:MGI:3647597]	Gm6977	processed_pseudogene	havana
ENSMUSG00000016239	10.2506	1.4051e-15	LON peptidase N-terminal domain and ring finger 3 [Source:MGI Symbol;Acc:MGI:1921615]	Lonrf3	protein_coding	ensembl_havana
ENSMUSG00000041449	10.2465	4.40872e-10	serine (or cysteine) peptidase inhibitor, clade A, member 3H [Source:MGI Symbol;Acc:MGI:2182839]	Serpina3h	transcribed_unprocessed_pseudogene	havana
ENSMUSG00000025037	10.2415	6.65419e-14	monoamine oxidase A [Source:MGI Symbol;Acc:MGI:96915]	Maoa	protein_coding	ensembl_havana
ENSMUSG00000026166	10.2408	1.17012e-10	chemokine (C-C motif) ligand 20 [Source:MGI Symbol;Acc:MGI:1329031]	Ccl20	protein_coding	ensembl_havana
ENSMUSG00000083798	10.2234	2.68205e-16	predicted gene 14584 [Source:MGI Symbol;Acc:MGI:3705780]	Gm14584	processed_pseudogene	havana
ENSMUSG00000035299	10.2095	1.22554e-16	midline 1 [Source:MGI Symbol;Acc:MGI:1100537]	Mid1	protein_coding	ensembl_havana
ENSMUSG00000001962	10.2079	5.25978e-15	family with sequence similarity 50, member A [Source:MGI Symbol;Acc:MGI:1351626]	Fam50a	protein_coding	ensembl_havana
ENSMUSG00000031349	10.2067	3.86659e-16	NAD(P) dependent steroid dehydrogenase-like [Source:MGI Symbol;Acc:MGI:1099438]	Nsdhl	protein_coding	ensembl_havana
ENSMUSG00000025289	10.2016	5.58474e-14	peroxiredoxin 4 [Source:MGI Symbol;Acc:MGI:1859815]	Prdx4	protein_coding	ensembl_havana
ENSMUSG00000025264	10.1834	4.97669e-16	TSR2 20S rRNA accumulation [Source:MGI Symbol;Acc:MGI:1916749]	Tsr2	protein_coding	ensembl_havana
ENSMUSG00000031226	10.1734	1.09189e-14	polysaccharide biosynthesis domain containing 1 [Source:MGI Symbol;Acc:MGI:1914933]	Pbdc1	protein_coding	ensembl_havana
ENSMUSG00000041096	10.1709	2.25089e-16	TSPY-like 2 [Source:MGI Symbol;Acc:MGI:106244]	Tspyl2	protein_coding	ensembl_havana
ENSMUSG00000050379	10.1636	2.3734e-16	septin 6 [Source:MGI Symbol;Acc:MGI:1888939]	2015-09-06	protein_coding	ensembl_havana
ENSMUSG00000031381	10.1594	2.6809e-16	phosphatidylinositol glycan anchor biosynthesis, class A [Source:MGI Symbol;Acc:MGI:99461]	Piga	protein_coding	ensembl_havana
ENSMUSG00000040808	10.1429	4.94247e-10	S100 calcium binding protein G [Source:MGI Symbol;Acc:MGI:104528]	S100g	protein_coding	ensembl_havana
ENSMUSG00000047996	10.1341	9.81798e-13	proline rich Gla (G-carboxyglutamic acid) 1 [Source:MGI Symbol;Acc:MGI:1917364]	Prrg1	protein_coding	ensembl_havana
ENSMUSG00000035150	10.1114	7.24651e-16	eukaryotic translation initiation factor 2, subunit 3, structural gene X-linked [Source:MGI Symbol;Acc:MGI:1349431]	Eif2s3x	protein_coding	ensembl_havana
ENSMUSG00000038344	10.1087	2.25126e-15	taxilin gamma [Source:MGI Symbol;Acc:MGI:3590652]	Txlng	protein_coding	ensembl_havana
ENSMUSG00000039231	10.1085	5.86437e-16	suppressor of variegation 3-9 homolog 1 (Drosophila) [Source:MGI Symbol;Acc:MGI:1099440]	Suv39h1	protein_coding	ensembl_havana
ENSMUSG00000031150	10.1066	5.6066e-15	coiled-coil domain containing 120 [Source:MGI Symbol;Acc:MGI:1859619]	Ccdc120	protein_coding	ensembl_havana
ENSMUSG00000083283	10.0998	1.09592e-08	predicted pseudogene 15361 [Source:MGI Symbol;Acc:MGI:3642247]	Gm15361	processed_pseudogene	havana
ENSMUSG00000050900	10.0905	9.57779e-16	predicted gene 7327 [Source:MGI Symbol;Acc:MGI:3646274]	Gm7327	processed_pseudogene	havana
ENSMUSG00000031264	10.085	6.82979e-14	Bruton agammaglobulinemia tyrosine kinase [Source:MGI Symbol;Acc:MGI:88216]	Btk	protein_coding	ensembl_havana
ENSMUSG00000031156	10.0571	1.90584e-15	solute carrier family 35 (UDP-galactose transporter), member A2 [Source:MGI Symbol;Acc:MGI:1345297]	Slc35a2	protein_coding	ensembl_havana
ENSMUSG00000031399	10.0534	6.30761e-15	family with sequence similarity 3, member A [Source:MGI Symbol;Acc:MGI:1913544]	Fam3a	protein_coding	ensembl_havana
ENSMUSG00000004296	10.0364	3.68037e-12	interleukin 12b [Source:MGI Symbol;Acc:MGI:96540]	Il12b	protein_coding	ensembl_havana
ENSMUSG00000081752	10.0311	2.71115e-15	predicted gene 14680 [Source:MGI Symbol;Acc:MGI:3705601]	Gm14680	processed_pseudogene	havana
ENSMUSG00000036916	10.0246	3.37287e-11	zinc finger protein 280C [Source:MGI Symbol;Acc:MGI:2387585]	Zfp280c	protein_coding	ensembl_havana
ENSMUSG00000022367	9.97843	4.51142e-15	hyaluronan synthase 2 [Source:MGI Symbol;Acc:MGI:107821]	Has2	protein_coding	ensembl_havana
ENSMUSG00000039382	9.97321	3.84565e-15	WD repeat domain 45 [Source:MGI Symbol;Acc:MGI:1859606]	Wdr45	protein_coding	ensembl_havana
ENSMUSG00000046269	9.96645	1.96873e-14	ubiquitin specific peptidase 27, X chromosome [Source:MGI Symbol;Acc:MGI:1859645]	Usp27x	protein_coding	ensembl_havana
ENSMUSG00000046031	9.94953	1.00212e-12	family with sequence similarity 26, member F [Source:MGI Symbol;Acc:MGI:2443082]	Fam26f	protein_coding	ensembl
ENSMUSG00000016427	9.94885	2.70514e-11	NADH dehydrogenase (ubiquinone) 1 alpha subcomplex, 1 [Source:MGI Symbol;Acc:MGI:1929511]	Ndufa1	protein_coding	ensembl_havana
ENSMUSG00000081281	9.94438	7.54678e-09	predicted gene 6274 [Source:MGI Symbol;Acc:MGI:3645367]	Gm6274	processed_pseudogene	havana
ENSMUSG00000025269	9.94343	6.77458e-15	apurinic/apyrimidinic endonuclease 2 [Source:MGI Symbol;Acc:MGI:1924872]	Apex2	protein_coding	ensembl_havana
ENSMUSG00000032806	9.94289	9.46664e-15	solute carrier family 10 (sodium/bile acid cotransporter family), member 3 [Source:MGI Symbol;Acc:MGI:95048]	Slc10a3	protein_coding	ensembl_havana
ENSMUSG00000001964	9.91707	4.9504e-12	emerin [Source:MGI Symbol;Acc:MGI:108117]	Emd	protein_coding	ensembl_havana
ENSMUSG00000079014	9.90593	2.67246e-10	serine (or cysteine) peptidase inhibitor, clade A, member 3I [Source:MGI Symbol;Acc:MGI:2182841]	Serpina3i	protein_coding	ensembl_havana
ENSMUSG00000072964	9.8712	4.56188e-14	basic helix-loop-helix domain containing, class B9 [Source:MGI Symbol;Acc:MGI:1917487]	Bhlhb9	protein_coding	ensembl_havana
ENSMUSG00000047242	9.86886	7.59888e-14	TAF9B RNA polymerase II, TATA box binding protein (TBP)-associated factor [Source:MGI Symbol;Acc:MGI:3039562]	Taf9b	protein_coding	ensembl_havana
ENSMUSG00000049047	9.85658	3.68654e-13	armadillo repeat containing, X-linked 3 [Source:MGI Symbol;Acc:MGI:1918953]	Armcx3	protein_coding	ensembl_havana
ENSMUSG00000083670	9.83616	2.01094e-14	predicted pseudogene 6829 [Source:MGI Symbol;Acc:MGI:3648590]	Gm6829	processed_pseudogene	havana
ENSMUSG00000015668	9.81122	1.1102e-12	PDZ domain containing 11 [Source:MGI Symbol;Acc:MGI:1919871]	Pdzd11	protein_coding	ensembl_havana
ENSMUSG00000031370	9.80952	9.66396e-11	zinc finger (CCCH type), RNA binding motif and serine/arginine rich 2 [Source:MGI Symbol;Acc:MGI:103287]	Zrsr2	protein_coding	ensembl_havana
ENSMUSG00000031292	9.79226	6.66555e-14	cyclin-dependent kinase-like 5 [Source:MGI Symbol;Acc:MGI:1278336]	Cdkl5	protein_coding	ensembl_havana
ENSMUSG00000031066	9.77816	4.63064e-14	ubiquitin specific peptidase 11 [Source:MGI Symbol;Acc:MGI:2384312]	Usp11	protein_coding	ensembl_havana
ENSMUSG00000049191	9.77153	7.07354e-13	retrotransposon gag domain containing 4 [Source:MGI Symbol;Acc:MGI:3045324]	Rgag4	protein_coding	ensembl_havana
ENSMUSG00000085396	9.76171	6.29877e-14	functional intergenic repeating RNA element [Source:MGI Symbol;Acc:MGI:2147989]	Firre	processed_transcript	havana
ENSMUSG00000009406	9.7541	3.58425e-13	ELK1, member of ETS oncogene family [Source:MGI Symbol;Acc:MGI:101833]	Elk1	protein_coding	ensembl_havana
ENSMUSG00000051428	9.75081	3.98833e-10
ENSMUSG00000016308	9.74576	1.18688e-08	ubiquitin-conjugating enzyme E2A [Source:MGI Symbol;Acc:MGI:102959]	Ube2a	protein_coding	ensembl_havana
ENSMUSG00000031158	9.73814	1.77999e-13	translocase of inner mitochondrial membrane 17b [Source:MGI Symbol;Acc:MGI:1343176]	Timm17b	protein_coding	ensembl_havana
ENSMUSG00000080775	9.73757	1.59559e-08	predicted gene 6368 [Source:MGI Symbol;Acc:MGI:3644537]	Gm6368	processed_pseudogene	havana
ENSMUSG00000052821	9.71589	4.26957e-11	cysteinyl leukotriene receptor 1 [Source:MGI Symbol;Acc:MGI:1926218]	Cysltr1	protein_coding	ensembl_havana
ENSMUSG00000082675	9.6767	1.30431e-12	predicted gene 6382 [Source:MGI Symbol;Acc:MGI:3646438]	Gm6382	processed_pseudogene	havana
ENSMUSG00000031380	9.6585	2.5758e-13	c-fos induced growth factor [Source:MGI Symbol;Acc:MGI:108037]	Figf	protein_coding	ensembl_havana
ENSMUSG00000044149	9.63617	1.02137e-12	NF-kappaB repressing factor [Source:MGI Symbol;Acc:MGI:1924536]	Nkrf	protein_coding	ensembl_havana
ENSMUSG00000031171	9.63327	2.77616e-13	FtsJ homolog 1 (E. coli) [Source:MGI Symbol;Acc:MGI:1859648]	Ftsj1	protein_coding	ensembl_havana
ENSMUSG00000037010	9.62885	8.9073e-13	apelin [Source:MGI Symbol;Acc:MGI:1353624]	Apln	protein_coding	ensembl_havana
ENSMUSG00000059708	9.62791	2.72062e-13	A kinase (PRKA) anchor protein 17B [Source:MGI Symbol;Acc:MGI:2443758]	Akap17b	protein_coding	ensembl_havana
ENSMUSG00000037347	9.62522	4.78908e-12	carbohydrate (N-acetylglucosamino) sulfotransferase 7 [Source:MGI Symbol;Acc:MGI:1891767]	Chst7	protein_coding	ensembl_havana
ENSMUSG00000048621	9.62359	3.18733e-08	predicted gene 6377 [Source:MGI Symbol;Acc:MGI:3647255]	Gm6377	protein_coding	ensembl_havana
ENSMUSG00000031174	9.612	2.13059e-12	retinitis pigmentosa GTPase regulator [Source:MGI Symbol;Acc:MGI:1344037]	Rpgr	protein_coding	ensembl_havana
ENSMUSG00000073176	9.58811	3.81391e-13	zinc finger protein 449 [Source:MGI Symbol;Acc:MGI:1925869]	Zfp449	protein_coding	ensembl_havana
ENSMUSG00000073274	9.58199	1.25254e-12	predicted gene 14636 [Source:MGI Symbol;Acc:MGI:3641976]	Gm14636	processed_transcript	havana
ENSMUSG00000036572	9.56776	7.68434e-10	UPF3 regulator of nonsense transcripts homolog B (yeast) [Source:MGI Symbol;Acc:MGI:1915384]	Upf3b	protein_coding	ensembl_havana
ENSMUSG00000035045	9.5471	1.09645e-11	zinc finger CCCH-type containing 12B [Source:MGI Symbol;Acc:MGI:2442133]	Zc3h12b	protein_coding	ensembl_havana
ENSMUSG00000031343	9.54709	1.88097e-12	gamma-aminobutyric acid (GABA) A receptor, subunit alpha 3 [Source:MGI Symbol;Acc:MGI:95615]	Gabra3	protein_coding	ensembl_havana
ENSMUSG00000031273	9.53332	3.48081e-12	collagen, type IV, alpha 6 [Source:MGI Symbol;Acc:MGI:2152695]	Col4a6	protein_coding	ensembl_havana
ENSMUSG00000026390	9.52862	2.49969e-12	macrophage receptor with collagenous structure [Source:MGI Symbol;Acc:MGI:1309998]	Marco	protein_coding	ensembl_havana
ENSMUSG00000079418	9.51851	6.36726e-13	autophagy related 4A, cysteine peptidase [Source:MGI Symbol;Acc:MGI:2147903]	Atg4a	protein_coding	ensembl_havana
ENSMUSG00000037341	9.51641	2.79939e-11	solute carrier family 9 (sodium/hydrogen exchanger), member 7 [Source:MGI Symbol;Acc:MGI:2444530]	Slc9a7	protein_coding	ensembl_havana
ENSMUSG00000031200	9.44126	5.54011e-11	mature T cell proliferation 1 [Source:MGI Symbol;Acc:MGI:102699]	Mtcp1	protein_coding	ensembl_havana
ENSMUSG00000034311	9.43894	3.13368e-12	kinesin family member 4 [Source:MGI Symbol;Acc:MGI:108389]	Kif4	protein_coding	ensembl_havana
ENSMUSG00000015217	9.42318	1.17974e-11	high mobility group box 3 [Source:MGI Symbol;Acc:MGI:1098219]	Hmgb3	protein_coding	ensembl_havana
ENSMUSG00000062070	9.40756	6.63453e-12	phosphoglycerate kinase 1 [Source:MGI Symbol;Acc:MGI:97555]	Pgk1	protein_coding	ensembl_havana
ENSMUSG00000031227	9.3832	1.29396e-11	melanoma antigen, family E, 1 [Source:MGI Symbol;Acc:MGI:2148149]	Magee1	protein_coding	ensembl_havana
ENSMUSG00000067377	9.37197	1.73464e-06	tetraspanin 6 [Source:MGI Symbol;Acc:MGI:1926264]	Tspan6	protein_coding	ensembl_havana
ENSMUSG00000045237	9.37125	9.48418e-11	RIKEN cDNA 1110012L19 gene [Source:MGI Symbol;Acc:MGI:1915868]	1110012L19Rik	protein_coding	ensembl_havana
ENSMUSG00000046699	9.36989	2.53306e-11	SLIT and NTRK-like family, member 4 [Source:MGI Symbol;Acc:MGI:2442509]	Slitrk4	protein_coding	ensembl_havana
ENSMUSG00000052212	9.36246	6.788e-11	CD177 antigen [Source:MGI Symbol;Acc:MGI:1916141]	Cd177	protein_coding	ensembl
ENSMUSG00000031388	9.36106	2.18256e-11	N(alpha)-acetyltransferase 10, NatA catalytic subunit [Source:MGI Symbol;Acc:MGI:1915255]	Naa10	protein_coding	ensembl_havana
ENSMUSG00000031149	9.36031	5.11842e-09	PRA1 domain family 2 [Source:MGI Symbol;Acc:MGI:1859607]	Praf2	protein_coding	ensembl_havana
ENSMUSG00000052676	9.33905	9.66396e-11	zinc finger, matrin type 1 [Source:MGI Symbol;Acc:MGI:2442284]	Zmat1	protein_coding	ensembl_havana
ENSMUSG00000031304	9.33008	1.69071e-11	interleukin 2 receptor, gamma chain [Source:MGI Symbol;Acc:MGI:96551]	Il2rg	protein_coding	ensembl_havana
ENSMUSG00000041718	9.31938	1.03937e-10	asparagine-linked glycosylation 13 [Source:MGI Symbol;Acc:MGI:1914824]	Alg13	protein_coding	ensembl_havana
ENSMUSG00000003484	9.29631	5.22388e-11	cytochrome P450, family 4, subfamily f, polypeptide 18 [Source:MGI Symbol;Acc:MGI:1919304]	Cyp4f18	protein_coding	ensembl_havana
ENSMUSG00000090084	9.26511	2.20038e-11	sushi-repeat-containing protein [Source:MGI Symbol;Acc:MGI:1858306]	Srpx	protein_coding	ensembl_havana
ENSMUSG00000047797	9.26021	1.42183e-11	gap junction protein, beta 1 [Source:MGI Symbol;Acc:MGI:95719]	Gjb1	protein_coding	ensembl_havana
ENSMUSG00000031398	9.25872	5.42775e-11	plexin A3 [Source:MGI Symbol;Acc:MGI:107683]	Plxna3	protein_coding	ensembl_havana
ENSMUSG00000025058	9.2586	1.25478e-10	RIKEN cDNA 5430427O19 gene [Source:MGI Symbol;Acc:MGI:1918648]	5430427O19Rik	protein_coding	ensembl_havana
ENSMUSG00000067567	9.25176	6.28871e-11	histone deacetylase 8 [Source:MGI Symbol;Acc:MGI:1917565]	Hdac8	protein_coding	ensembl_havana
ENSMUSG00000031099	9.23308	3.91848e-11	SWI/SNF related, matrix associated, actin dependent regulator of chromatin, subfamily a, member 1 [Source:MGI Symbol;Acc:MGI:1935127]	Smarca1	protein_coding	ensembl_havana
ENSMUSG00000086370	9.21856	4.46645e-11	Ftx transcript, Xist regulator (non-protein coding) [Source:MGI Symbol;Acc:MGI:1926128]	Ftx	lincRNA	havana
ENSMUSG00000034457	9.20456	4.76101e-11	ectodysplasin A2 receptor [Source:MGI Symbol;Acc:MGI:2442860]	Eda2r	protein_coding	ensembl_havana
ENSMUSG00000031145	9.20077	2.53306e-11	prickle homolog 3 (Drosophila) [Source:MGI Symbol;Acc:MGI:1859635]	Prickle3	protein_coding	ensembl_havana
ENSMUSG00000051224	9.19776	2.42459e-11	transcription elongation factor A (SII) N-terminal and central domain containing [Source:MGI Symbol;Acc:MGI:2685236]	Tceanc	protein_coding	ensembl_havana
ENSMUSG00000033906	9.17959	5.02708e-10	zinc finger, DHHC domain containing 15 [Source:MGI Symbol;Acc:MGI:1915336]	Zdhhc15	protein_coding	ensembl_havana
ENSMUSG00000019088	9.17258	4.89992e-11	deoxyribonuclease 1-like 1 [Source:MGI Symbol;Acc:MGI:109628]	Dnase1l1	protein_coding	ensembl_havana
ENSMUSG00000031255	9.16991	3.26223e-11	synaptotagmin-like 4 [Source:MGI Symbol;Acc:MGI:1351606]	Sytl4	protein_coding	ensembl_havana
ENSMUSG00000025265	9.14589	4.2449e-11	FYVE, RhoGEF and PH domain containing 1 [Source:MGI Symbol;Acc:MGI:104566]	Fgd1	protein_coding	ensembl_havana
ENSMUSG00000079641	9.1441	8.12255e-11	ribosomal protein L39 [Source:MGI Symbol;Acc:MGI:1914498]	Rpl39	protein_coding	ensembl_havana
ENSMUSG00000047238	9.13221	5.986e-11	melanoma antigen, family H, 1 [Source:MGI Symbol;Acc:MGI:1922875]	Mageh1	protein_coding	ensembl_havana
ENSMUSG00000025270	9.11694	6.75623e-11	aminolevulinic acid synthase 2, erythroid [Source:MGI Symbol;Acc:MGI:87990]	Alas2	protein_coding	ensembl_havana
ENSMUSG00000031112	9.11671	1.13255e-10	serine/threonine kinase 26 [Source:MGI Symbol;Acc:MGI:1917665]	Stk26	protein_coding	ensembl_havana
ENSMUSG00000000402	9.10956	1.29426e-10	EGF-like-domain, multiple 6 [Source:MGI Symbol;Acc:MGI:1858599]	Egfl6	protein_coding	ensembl_havana
ENSMUSG00000047344	9.10715	3.91433e-10	LanC lantibiotic synthetase component C-like 3 (bacterial) [Source:MGI Symbol;Acc:MGI:2443335]	Lancl3	protein_coding	ensembl_havana
ENSMUSG00000031371	9.09997	7.07751e-11	HAUS augmin-like complex, subunit 7 [Source:MGI Symbol;Acc:MGI:1920988]	Haus7	protein_coding	ensembl_havana
ENSMUSG00000073207	9.07957	1.19662e-09	coiled-coil domain containing 160 [Source:MGI Symbol;Acc:MGI:3588225]	Ccdc160	protein_coding	ensembl_havana
ENSMUSG00000072969	9.06689	9.6129e-11	armadillo repeat containing, X-linked 5 [Source:MGI Symbol;Acc:MGI:2148026]	Armcx5	protein_coding	ensembl_havana
ENSMUSG00000059401	9.06634	3.73495e-09	mastermind-like domain containing 1 [Source:MGI Symbol;Acc:MGI:3045303]	Mamld1	protein_coding	ensembl_havana
ENSMUSG00000031298	9.05098	1.49222e-09	G protein-coupled receptor 64 [Source:MGI Symbol;Acc:MGI:2446854]	Gpr64	protein_coding	ensembl_havana
ENSMUSG00000066684	9.04927	1.4224e-10	paired immunoglobin-like type 2 receptor beta 1 [Source:MGI Symbol;Acc:MGI:2450532]	Pilrb1	protein_coding	ensembl
ENSMUSG00000051323	9.04604	1.70073e-10	protocadherin 19 [Source:MGI Symbol;Acc:MGI:2685563]	Pcdh19	protein_coding	ensembl_havana
ENSMUSG00000042515	9.03957	1.1225e-10	melanoma associated antigen (mutated) 1-like 1 [Source:MGI Symbol;Acc:MGI:2445062]	Mum1l1	protein_coding	ensembl_havana
ENSMUSG00000024340	9.0311	1.32894e-06	butyrophilin-like 2 [Source:MGI Symbol;Acc:MGI:1859549]	Btnl2	protein_coding	ensembl_havana
ENSMUSG00000054453	9.02308	3.27838e-08	synaptotagmin-like 5 [Source:MGI Symbol;Acc:MGI:2668451]	Sytl5	protein_coding	ensembl_havana
ENSMUSG00000050921	9.00818	4.92997e-10	purinergic receptor P2Y, G-protein coupled 10 [Source:MGI Symbol;Acc:MGI:1926076]	P2ry10	protein_coding	ensembl_havana
ENSMUSG00000008682	8.99293	8.9585e-10	ribosomal protein L10 [Source:MGI Symbol;Acc:MGI:105943]	Rpl10	protein_coding	ensembl_havana
ENSMUSG00000015289	8.98279	2.55791e-08	L antigen family, member 3 [Source:MGI Symbol;Acc:MGI:1913442]	Lage3	protein_coding	ensembl_havana
ENSMUSG00000002006	8.95768	5.6919e-10	PDZ domain containing 4 [Source:MGI Symbol;Acc:MGI:2443483]	Pdzd4	protein_coding	ensembl_havana
ENSMUSG00000071708	8.94613	2.0024e-08	spermine synthase [Source:MGI Symbol;Acc:MGI:109490]	Sms	protein_coding	ensembl_havana
ENSMUSG00000083258	8.94091	1.98059e-09	predicted pseudogene 5939 [Source:MGI Symbol;Acc:MGI:3648845]	Gm5939	processed_pseudogene	ensembl_havana
ENSMUSG00000031146	8.93191	3.94887e-10	proteolipid protein 2 [Source:MGI Symbol;Acc:MGI:1298382]	Plp2	protein_coding	ensembl_havana
ENSMUSG00000087174	8.9261	2.15995e-09	RIKEN cDNA 5530601H04 gene [Source:MGI Symbol;Acc:MGI:1918695]	5530601H04Rik	processed_transcript	havana
ENSMUSG00000076612	8.91968	5.93704e-10	immunoglobulin heavy constant gamma 2C [Source:MGI Symbol;Acc:MGI:2686979]	Ighg2c	IG_C_gene	ensembl_havana
ENSMUSG00000093809	8.91736	2.27195e-09
ENSMUSG00000041353	8.88551	5.31511e-10	transmembrane protein 29 [Source:MGI Symbol;Acc:MGI:1923420]	Tmem29	protein_coding	ensembl_havana
ENSMUSG00000031384	8.87997	7.29793e-08	ankyrin repeat and SOCS box-containing 9 [Source:MGI Symbol;Acc:MGI:1916549]	Asb9	protein_coding	ensembl_havana
ENSMUSG00000031163	8.871	7.20461e-08	glyoxalase domain containing 5 [Source:MGI Symbol;Acc:MGI:1917074]	Glod5	protein_coding	ensembl_havana
ENSMUSG00000094689	8.86214	8.32001e-10	immunoglobulin heavy variable 1-81 [Source:MGI Symbol;Acc:MGI:4439635]	Ighv1-81	IG_LV_gene	ensembl
ENSMUSG00000083364	8.85295	4.33894e-06	LLP homolog, pseudogene 2 [Source:MGI Symbol;Acc:MGI:3642864]	Llph-ps2	processed_pseudogene	havana
ENSMUSG00000051220	8.83052	9.99597e-10	excision repair cross-complementing rodent repair deficiency complementation group 6 like [Source:MGI Symbol;Acc:MGI:2654144]	Ercc6l	protein_coding	ensembl_havana
ENSMUSG00000039201	8.82316	1.25656e-09	TBC1 domain family, member 25 [Source:MGI Symbol;Acc:MGI:2444862]	Tbc1d25	protein_coding	ensembl_havana
ENSMUSG00000025746	8.77031	2.68729e-14	interleukin 6 [Source:MGI Symbol;Acc:MGI:96559]	Il6	protein_coding	ensembl
ENSMUSG00000038067	8.75585	1.03375e-05	colony stimulating factor 3 (granulocyte) [Source:MGI Symbol;Acc:MGI:1339751]	Csf3	protein_coding	ensembl_havana
ENSMUSG00000042265	8.73484	1.19077e-18	triggering receptor expressed on myeloid cells 1 [Source:MGI Symbol;Acc:MGI:1930005]	Trem1	protein_coding	ensembl_havana
ENSMUSG00000035062	8.73227	5.04486e-08	zinc finger, C4H2 domain containing [Source:MGI Symbol;Acc:MGI:2679294]	Zc4h2	protein_coding	ensembl_havana
ENSMUSG00000062345	8.70336	1.47727e-08	serine (or cysteine) peptidase inhibitor, clade B, member 2 [Source:MGI Symbol;Acc:MGI:97609]	Serpinb2	protein_coding	ensembl_havana
ENSMUSG00000074417	8.6581	4.00524e-22	predicted gene 14548 [Source:MGI Symbol;Acc:MGI:3709645]	Gm14548	protein_coding	havana
ENSMUSG00000028965	8.63508	5.00255e-07	tumor necrosis factor receptor superfamily, member 9 [Source:MGI Symbol;Acc:MGI:1101059]	Tnfrsf9	protein_coding	ensembl_havana
ENSMUSG00000073062	8.62446	4.87802e-07	zinc finger, X-linked, duplicated B [Source:MGI Symbol;Acc:MGI:3694898]	Zxdb	protein_coding	ensembl_havana
ENSMUSG00000078616	8.61689	1.80791e-05	tripartite motif-containing 30C [Source:MGI Symbol;Acc:MGI:4821257]	Trim30c	protein_coding	havana
ENSMUSG00000083892	8.58533	1.99293e-06	predicted gene 1848 [Source:MGI Symbol;Acc:MGI:3037706]	Gm1848	processed_pseudogene	havana
ENSMUSG00000029378	8.55994	1.87015e-08	amphiregulin [Source:MGI Symbol;Acc:MGI:88068]	Areg	protein_coding	ensembl
ENSMUSG00000020676	8.50626	3.10825e-10	chemokine (C-C motif) ligand 11 [Source:MGI Symbol;Acc:MGI:103576]	Ccl11	protein_coding	ensembl_havana
ENSMUSG00000000204	8.46429	9.42154e-34	schlafen 4 [Source:MGI Symbol;Acc:MGI:1329010]	Slfn4	protein_coding	ensembl_havana
ENSMUSG00000092984	8.4508	0.000473435
ENSMUSG00000063193	8.44639	2.46902e-08	CD300 antigen like family member B [Source:MGI Symbol;Acc:MGI:2685099]	Cd300lb	protein_coding	havana
ENSMUSG00000029379	8.39397	5.57343e-05	chemokine (C-X-C motif) ligand 3 [Source:MGI Symbol;Acc:MGI:3037818]	Cxcl3	protein_coding	ensembl
ENSMUSG00000093861	8.32851	6.33994e-08	immunoglobulin kappa variable 1-110 [Source:MGI Symbol;Acc:MGI:4439558]	Igkv1-110	IG_LV_gene	ensembl
ENSMUSG00000026822	8.30373	3.76802e-23	lipocalin 2 [Source:MGI Symbol;Acc:MGI:96757]	Lcn2	protein_coding	ensembl_havana
ENSMUSG00000052270	8.26483	2.60111e-09	formyl peptide receptor 2 [Source:MGI Symbol;Acc:MGI:1278319]	Fpr2	protein_coding	ensembl_havana
ENSMUSG00000024164	8.24338	2.04056e-40	complement component 3 [Source:MGI Symbol;Acc:MGI:88227]	C3	protein_coding	ensembl_havana
ENSMUSG00000032661	8.22602	3.81325e-24	2'-5' oligoadenylate synthetase 3 [Source:MGI Symbol;Acc:MGI:2180850]	Oas3	protein_coding	ensembl_havana
ENSMUSG00000050635	8.19554	0.000690227	small proline-rich protein 2F [Source:MGI Symbol;Acc:MGI:1330349]	Sprr2f	protein_coding	ensembl_havana
ENSMUSG00000060183	8.12936	3.43249e-14	chemokine (C-X-C motif) ligand 11 [Source:MGI Symbol;Acc:MGI:1860203]	Cxcl11	polymorphic_pseudogene	ensembl_havana
ENSMUSG00000035186	8.11529	1.87184e-26	ubiquitin D [Source:MGI Symbol;Acc:MGI:1344410]	Ubd	protein_coding	ensembl_havana
ENSMUSG00000026180	8.05974	9.68533e-17	chemokine (C-X-C motif) receptor 2 [Source:MGI Symbol;Acc:MGI:105303]	Cxcr2	protein_coding	ensembl_havana
ENSMUSG00000032484	8.04576	1.61901e-06	neutrophilic granule protein [Source:MGI Symbol;Acc:MGI:105983]	Ngp	protein_coding	ensembl
ENSMUSG00000027398	8.03637	1.70707e-20	interleukin 1 beta [Source:MGI Symbol;Acc:MGI:96543]	Il1b	protein_coding	ensembl_havana
ENSMUSG00000000628	7.98515	2.69386e-29	hexokinase 2 [Source:MGI Symbol;Acc:MGI:1315197]	Hk2	protein_coding	ensembl_havana
ENSMUSG00000027399	7.92992	1.26699e-18	interleukin 1 alpha [Source:MGI Symbol;Acc:MGI:96542]	Il1a	protein_coding	ensembl_havana
ENSMUSG00000056054	7.89799	8.86213e-11	S100 calcium binding protein A8 (calgranulin A) [Source:MGI Symbol;Acc:MGI:88244]	S100a8	protein_coding	ensembl
ENSMUSG00000047798	7.88327	6.64524e-16	CD300 antigen like family member F [Source:MGI Symbol;Acc:MGI:2442359]	Cd300lf	protein_coding	ensembl_havana
ENSMUSG00000022534	7.80846	1.75465e-25	Mediterranean fever [Source:MGI Symbol;Acc:MGI:1859396]	Mefv	protein_coding	ensembl
ENSMUSG00000035385	7.77882	3.29651e-15	chemokine (C-C motif) ligand 2 [Source:MGI Symbol;Acc:MGI:98259]	Ccl2	protein_coding	ensembl_havana
ENSMUSG00000095571	7.71494	1.12547e-05	immunoglobulin heavy variable 5-17 [Source:MGI Symbol;Acc:MGI:4439533]	Ighv5-17	IG_V_gene	ensembl_havana
ENSMUSG00000076934	7.67753	3.05992e-05	immunoglobulin lambda variable 1 [Source:MGI Symbol;Acc:MGI:96530]	Iglv1	IG_LV_gene	ensembl
ENSMUSG00000043613	7.67396	2.3728e-11	matrix metallopeptidase 3 [Source:MGI Symbol;Acc:MGI:97010]	Mmp3	protein_coding	ensembl
ENSMUSG00000007888	7.64953	7.21532e-14	cytokine receptor-like factor 1 [Source:MGI Symbol;Acc:MGI:1340030]	Crlf1	protein_coding	ensembl_havana
ENSMUSG00000061947	7.64928	2.26223e-25	serine (or cysteine) peptidase inhibitor, clade A (alpha-1 antiproteinase, antitrypsin), member 10 [Source:MGI Symbol;Acc:MGI:2667725]	Serpina10	protein_coding	ensembl_havana
ENSMUSG00000021091	7.64345	2.45412e-23	serine (or cysteine) peptidase inhibitor, clade A, member 3N [Source:MGI Symbol;Acc:MGI:105045]	Serpina3n	protein_coding	ensembl_havana
ENSMUSG00000045502	7.55925	3.27538e-12	hydroxycarboxylic acid receptor 2 [Source:MGI Symbol;Acc:MGI:1933383]	Hcar2	protein_coding	ensembl
ENSMUSG00000068606	7.55168	1.51994e-27	predicted gene 4841 [Source:MGI Symbol;Acc:MGI:3643814]	Gm4841	protein_coding	ensembl
ENSMUSG00000046203	7.50433	0.000505593	small proline-rich protein 2G [Source:MGI Symbol;Acc:MGI:1330348]	Sprr2g	polymorphic_pseudogene	ensembl_havana
ENSMUSG00000056071	7.46963	1.05342e-14	S100 calcium binding protein A9 (calgranulin B) [Source:MGI Symbol;Acc:MGI:1338947]	S100a9	protein_coding	ensembl_havana
ENSMUSG00000024401	7.46671	1.40514e-24	tumor necrosis factor [Source:MGI Symbol;Acc:MGI:104798]	Tnf	protein_coding	ensembl_havana
ENSMUSG00000025473	7.4536	1.71897e-24	a disintegrin and metallopeptidase domain 8 [Source:MGI Symbol;Acc:MGI:107825]	Adam8	protein_coding	ensembl_havana
ENSMUSG00000095630	7.45279	1.11834e-05	immunoglobulin kappa variable 6-23 [Source:MGI Symbol;Acc:MGI:3711980]	Igkv6-23	IG_LV_gene	ensembl
ENSMUSG00000020826	7.44915	7.30118e-29	nitric oxide synthase 2, inducible [Source:MGI Symbol;Acc:MGI:97361]	Nos2	protein_coding	ensembl_havana
ENSMUSG00000034855	7.40773	7.05573e-12	chemokine (C-X-C motif) ligand 10 [Source:MGI Symbol;Acc:MGI:1352450]	Cxcl10	protein_coding	ensembl_havana
ENSMUSG00000029380	7.38191	3.1517e-20	chemokine (C-X-C motif) ligand 1 [Source:MGI Symbol;Acc:MGI:108068]	Cxcl1	protein_coding	ensembl_havana
ENSMUSG00000035373	7.35962	1.00101e-10	chemokine (C-C motif) ligand 7 [Source:MGI Symbol;Acc:MGI:99512]	Ccl7	protein_coding	ensembl_havana
ENSMUSG00000032053	7.35956	2.38881e-05	POU domain, class 2, associating factor 1 [Source:MGI Symbol;Acc:MGI:105086]	Pou2af1	protein_coding	ensembl
ENSMUSG00000056529	7.30748	7.46678e-30	platelet-activating factor receptor [Source:MGI Symbol;Acc:MGI:106066]	Ptafr	protein_coding	ensembl_havana
ENSMUSG00000035775	7.26857	5.69571e-20	keratin 20 [Source:MGI Symbol;Acc:MGI:1914059]	Krt20	protein_coding	ensembl_havana
ENSMUSG00000034394	7.23299	1.50328e-26	leukemia inhibitory factor [Source:MGI Symbol;Acc:MGI:96787]	Lif	protein_coding	ensembl_havana
ENSMUSG00000094546	7.22093	5.18114e-05	immunoglobulin heavy variable 1-26 [Source:MGI Symbol;Acc:MGI:4439641]	Ighv1-26	IG_V_gene	ensembl_havana
ENSMUSG00000078763	7.20725	3.86302e-13	schlafen 1 [Source:MGI Symbol;Acc:MGI:1313259]	Slfn1	protein_coding	ensembl_havana
ENSMUSG00000030786	7.2051	5.7151e-35	integrin alpha M [Source:MGI Symbol;Acc:MGI:96607]	Itgam	protein_coding	ensembl_havana
ENSMUSG00000030156	7.15658	2.14121e-09	CD69 antigen [Source:MGI Symbol;Acc:MGI:88343]	Cd69	protein_coding	ensembl
ENSMUSG00000089929	7.14683	6.70105e-08	B cell leukemia/lymphoma 2 related protein A1b [Source:MGI Symbol;Acc:MGI:1278326]	Bcl2a1b	protein_coding	ensembl_havana
ENSMUSG00000093894	7.09767	0.000105461	immunoglobulin heavy variable 1-53 [Source:MGI Symbol;Acc:MGI:3576502]	Ighv1-53	IG_V_gene	ensembl_havana
ENSMUSG00000095488	7.09651	8.9683e-05
ENSMUSG00000002020	7.08824	3.61938e-27	latent transforming growth factor beta binding protein 2 [Source:MGI Symbol;Acc:MGI:99502]	Ltbp2	protein_coding	ensembl_havana
ENSMUSG00000076586	7.03626	0.00031908	immunoglobulin kappa variable 8-21 [Source:MGI Symbol;Acc:MGI:1330840]	Igkv8-21	IG_LV_gene	ensembl
ENSMUSG00000076258	6.99268	4.25992e-05	predicted gene, 23935 [Source:MGI Symbol;Acc:MGI:5453712]	Gm23935	miRNA	ensembl
ENSMUSG00000024675	6.98348	5.73587e-14	membrane-spanning 4-domains, subfamily A, member 4C [Source:MGI Symbol;Acc:MGI:1927656]	Ms4a4c	protein_coding	ensembl_havana
ENSMUSG00000008318	6.9644	1.07403e-09	RELT tumor necrosis factor receptor [Source:MGI Symbol;Acc:MGI:2443373]	Relt	protein_coding	ensembl_havana
ENSMUSG00000000982	6.92703	1.60994e-07	chemokine (C-C motif) ligand 3 [Source:MGI Symbol;Acc:MGI:98260]	Ccl3	protein_coding	ensembl_havana
ENSMUSG00000029417	6.92662	2.04289e-16	chemokine (C-X-C motif) ligand 9 [Source:MGI Symbol;Acc:MGI:1352449]	Cxcl9	protein_coding	ensembl
ENSMUSG00000095079	6.92042	3.80725e-20	immunoglobulin heavy constant alpha [Source:MGI Symbol;Acc:MGI:96444]	Igha	IG_C_gene	ensembl_havana
ENSMUSG00000037035	6.90859	2.91105e-24	inhibin beta-B [Source:MGI Symbol;Acc:MGI:96571]	Inhbb	protein_coding	ensembl_havana
ENSMUSG00000047810	6.89927	1.47628e-23	coiled-coil domain containing 88B [Source:MGI Symbol;Acc:MGI:1925567]	Ccdc88b	protein_coding	ensembl
ENSMUSG00000025877	6.89506	2.13555e-17	hexokinase 3 [Source:MGI Symbol;Acc:MGI:2670962]	Hk3	protein_coding	ensembl_havana
ENSMUSG00000035352	6.83687	3.2383e-07	chemokine (C-C motif) ligand 12 [Source:MGI Symbol;Acc:MGI:108224]	Ccl12	protein_coding	ensembl_havana
ENSMUSG00000007682	6.83211	3.747e-24	deiodinase, iodothyronine, type II [Source:MGI Symbol;Acc:MGI:1338833]	Dio2	protein_coding	ensembl
ENSMUSG00000013974	6.81939	2.9769e-09	mast cell expressed membrane protein 1 [Source:MGI Symbol;Acc:MGI:1916439]	Mcemp1	protein_coding	ensembl
ENSMUSG00000094088	6.77771	0.000427158	immunoglobulin heavy variable 1-64 [Source:MGI Symbol;Acc:MGI:4439789]	Ighv1-64	IG_LV_gene	ensembl
ENSMUSG00000015947	6.75654	5.85486e-21	Fc receptor, IgG, high affinity I [Source:MGI Symbol;Acc:MGI:95498]	Fcgr1	protein_coding	ensembl
ENSMUSG00000096459	6.73274	0.000344957	immunoglobulin heavy variable V9-3 [Source:MGI Symbol;Acc:MGI:3642720]	Ighv9-3	IG_V_gene	ensembl_havana
ENSMUSG00000095127	6.72792	0.00163357	immunoglobulin heavy variable 1-82 [Source:MGI Symbol;Acc:MGI:4439671]	Ighv1-82	IG_LV_gene	ensembl
ENSMUSG00000053024	6.72782	1.72687e-07	contactin 2 [Source:MGI Symbol;Acc:MGI:104518]	Cntn2	protein_coding	ensembl_havana
ENSMUSG00000096410	6.70718	0.000459967	immunoglobulin heavy variable V1-19 [Source:MGI Symbol;Acc:MGI:4439779]	Ighv1-19	IG_V_gene	ensembl_havana
ENSMUSG00000096581	6.70527	4.76137e-09
ENSMUSG00000076501	6.69612	0.000603127	immunoglobulin kappa chain variable 2-137 [Source:MGI Symbol;Acc:MGI:4439879]	Igkv2-137	IG_LV_gene	ensembl
ENSMUSG00000050994	6.69553	7.46913e-10	androglobin [Source:MGI Symbol;Acc:MGI:3605549]	Adgb	protein_coding	ensembl_havana
ENSMUSG00000079362	6.69524	3.79382e-28	guanylate binding protein 6 [Source:MGI Symbol;Acc:MGI:2140937]	Gbp6	protein_coding	ensembl
ENSMUSG00000073902	6.66913	1.15434e-26	predicted gene 1966 [Source:MGI Symbol;Acc:MGI:3584360]	Gm1966	unprocessed_pseudogene	havana
ENSMUSG00000005800	6.63718	8.25387e-11	matrix metallopeptidase 8 [Source:MGI Symbol;Acc:MGI:1202395]	Mmp8	protein_coding	ensembl
ENSMUSG00000028859	6.60815	7.88362e-23	colony stimulating factor 3 receptor (granulocyte) [Source:MGI Symbol;Acc:MGI:1339755]	Csf3r	protein_coding	ensembl_havana
ENSMUSG00000026475	6.59395	1.30291e-19	regulator of G-protein signaling 16 [Source:MGI Symbol;Acc:MGI:108407]	Rgs16	protein_coding	ensembl_havana
ENSMUSG00000032487	6.58968	2.33163e-20	prostaglandin-endoperoxide synthase 2 [Source:MGI Symbol;Acc:MGI:97798]	Ptgs2	protein_coding	ensembl_havana
ENSMUSG00000089672	6.55372	1.63843e-20	glycoprotein 49 A [Source:MGI Symbol;Acc:MGI:102702]	Gp49a	protein_coding	ensembl_havana
ENSMUSG00000076530	6.5317	0.000716214	immunoglobulin kappa chain variable 19-93 [Source:MGI Symbol;Acc:MGI:107617]	Igkv19-93	pseudogene	ensembl
ENSMUSG00000037731	6.52253	6.73878e-23	thymocyte selection associated family member 2 [Source:MGI Symbol;Acc:MGI:2446213]	Themis2	protein_coding	ensembl_havana
ENSMUSG00000000386	6.51538	4.10806e-15	MX dynamin-like GTPase 1 [Source:MGI Symbol;Acc:MGI:97243]	Mx1	protein_coding	ensembl_havana
ENSMUSG00000006403	6.51152	1.35698e-28	a disintegrin-like and metallopeptidase (reprolysin type) with thrombospondin type 1 motif, 4 [Source:MGI Symbol;Acc:MGI:1339949]	Adamts4	protein_coding	ensembl_havana
ENSMUSG00000032691	6.49743	3.29848e-21	NLR family, pyrin domain containing 3 [Source:MGI Symbol;Acc:MGI:2653833]	Nlrp3	protein_coding	ensembl_havana
ENSMUSG00000027068	6.48733	6.35278e-12	dehydrogenase/reductase (SDR family) member 9 [Source:MGI Symbol;Acc:MGI:2442798]	Dhrs9	protein_coding	ensembl_havana
ENSMUSG00000094797	6.48299	0.00320515	immunoglobulin kappa variable 6-15 [Source:MGI Symbol;Acc:MGI:1330831]	Igkv6-15	IG_LV_gene	ensembl
ENSMUSG00000041481	6.48035	1.91675e-19	serine (or cysteine) peptidase inhibitor, clade A, member 3G [Source:MGI Symbol;Acc:MGI:105046]	Serpina3g	protein_coding	havana
ENSMUSG00000097352	6.47501	1.21608e-11	RIKEN cDNA C920009B18 gene [Source:MGI Symbol;Acc:MGI:3583961]	C920009B18Rik	transcribed_unprocessed_pseudogene	havana
ENSMUSG00000040264	6.45948	8.77802e-32	guanylate binding protein 5 [Source:MGI Symbol;Acc:MGI:2429943]	Gbp5	protein_coding	ensembl_havana
ENSMUSG00000025044	6.43391	1.3846e-22	macrophage scavenger receptor 1 [Source:MGI Symbol;Acc:MGI:98257]	Msr1	protein_coding	ensembl
ENSMUSG00000053113	6.4307	3.02579e-33	suppressor of cytokine signaling 3 [Source:MGI Symbol;Acc:MGI:1201791]	Socs3	protein_coding	ensembl_havana
ENSMUSG00000090942	6.36545	3.96488e-20	RIKEN cDNA F830016B08 gene [Source:MGI Symbol;Acc:MGI:3588218]	F830016B08Rik	protein_coding	ensembl
ENSMUSG00000005087	6.34421	1.53493e-25	CD44 antigen [Source:MGI Symbol;Acc:MGI:88338]	Cd44	protein_coding	ensembl_havana
ENSMUSG00000076655	6.33854	0.0017827	immunoglobulin heavy variable 4-1 [Source:MGI Symbol;Acc:MGI:4439536]	Ighv4-1	IG_V_gene	ensembl_havana
ENSMUSG00000018865	6.31645	1.73206e-08	sulfotransferase family 4A, member 1 [Source:MGI Symbol;Acc:MGI:1888971]	Sult4a1	protein_coding	ensembl
ENSMUSG00000025876	6.27946	2.3627e-06	unc-5 homolog A (C. elegans) [Source:MGI Symbol;Acc:MGI:894682]	Unc5a	protein_coding	ensembl_havana
ENSMUSG00000017002	6.26506	7.10319e-07	secretory leukocyte peptidase inhibitor [Source:MGI Symbol;Acc:MGI:109297]	Slpi	protein_coding	ensembl_havana
ENSMUSG00000028270	6.23453	2.73714e-33	guanylate binding protein 2 [Source:MGI Symbol;Acc:MGI:102772]	Gbp2	protein_coding	ensembl_havana
ENSMUSG00000009185	6.23275	3.09162e-06	chemokine (C-C motif) ligand 8 [Source:MGI Symbol;Acc:MGI:101878]	Ccl8	protein_coding	ensembl_havana
ENSMUSG00000094075	6.22669	0.00647225	immunoglobulin heavy variable 1-80 [Source:MGI Symbol;Acc:MGI:4439738]	Ighv1-80	IG_LV_gene	ensembl
ENSMUSG00000024679	6.22514	6.78267e-13	membrane-spanning 4-domains, subfamily A, member 6D [Source:MGI Symbol;Acc:MGI:1916024]	Ms4a6d	protein_coding	ensembl_havana
ENSMUSG00000076523	6.22388	0.00290463	immunoglobulin kappa chain variable 15-103 [Source:MGI Symbol;Acc:MGI:96513]	Igkv15-103	IG_LV_gene	ensembl
ENSMUSG00000031444	6.21236	4.3043e-09	coagulation factor X [Source:MGI Symbol;Acc:MGI:103107]	F10	protein_coding	ensembl_havana
ENSMUSG00000096422	6.20506	0.0180501	immunoglobulin kappa variable 12-44 [Source:MGI Symbol;Acc:MGI:4439775]	Igkv12-44	IG_LV_gene	ensembl
ENSMUSG00000094433	6.1879	0.00274111	immunoglobulin kappa chain variable 5-43 [Source:MGI Symbol;Acc:MGI:4943320]	Igkv5-43	IG_LV_gene	ensembl
ENSMUSG00000095007	6.17248	0.00667281	immunoglobulin kappa chain variable 12-41 [Source:MGI Symbol;Acc:MGI:4439772]	Igkv12-41	IG_LV_gene	ensembl
ENSMUSG00000040405	6.1594	3.8431e-05	hepatitis A virus cellular receptor 1 [Source:MGI Symbol;Acc:MGI:2159680]	Havcr1	protein_coding	ensembl_havana
ENSMUSG00000034792	6.13901	8.12368e-08	guanine nucleotide binding protein, alpha 15 [Source:MGI Symbol;Acc:MGI:95770]	Gna15	protein_coding	ensembl_havana
ENSMUSG00000076609	6.12285	1.25159e-21	immunoglobulin kappa constant [Source:MGI Symbol;Acc:MGI:96495]	Igkc	IG_C_gene	ensembl
ENSMUSG00000003283	6.11463	1.97016e-25	hemopoietic cell kinase [Source:MGI Symbol;Acc:MGI:96052]	Hck	protein_coding	ensembl_havana
ENSMUSG00000033508	6.10547	1.46763e-12	aspartic peptidase, retroviral-like 1 [Source:MGI Symbol;Acc:MGI:1915105]	Asprv1	protein_coding	ensembl
ENSMUSG00000071068	6.10301	5.89854e-10	triggering receptor expressed on myeloid cells-like 2 [Source:MGI Symbol;Acc:MGI:2147038]	Treml2	protein_coding	ensembl
ENSMUSG00000036362	6.08601	1.03318e-14	purinergic receptor P2Y, G-protein coupled 13 [Source:MGI Symbol;Acc:MGI:1921441]	P2ry13	protein_coding	ensembl
ENSMUSG00000004371	6.08589	1.17167e-08	interleukin 11 [Source:MGI Symbol;Acc:MGI:107613]	Il11	protein_coding	ensembl_havana
ENSMUSG00000045322	6.0799	1.17808e-08	toll-like receptor 9 [Source:MGI Symbol;Acc:MGI:1932389]	Tlr9	protein_coding	ensembl_havana
ENSMUSG00000046245	6.07947	3.44964e-15	paired immunoglobin-like type 2 receptor alpha [Source:MGI Symbol;Acc:MGI:2450529]	Pilra	protein_coding	ensembl_havana
ENSMUSG00000070501	6.07694	2.7746e-06	cDNA sequence BC094916 [Source:MGI Symbol;Acc:MGI:3584522]	BC094916	protein_coding	ensembl_havana
ENSMUSG00000076577	6.0742	4.29849e-06	immunoglobulin kappa chain variable 8-30 [Source:MGI Symbol;Acc:MGI:3642250]	Igkv8-30	IG_LV_gene	ensembl
ENSMUSG00000027322	6.06432	1.13255e-13	sialic acid binding Ig-like lectin 1, sialoadhesin [Source:MGI Symbol;Acc:MGI:99668]	Siglec1	protein_coding	ensembl_havana
ENSMUSG00000032496	6.03728	5.71699e-20	lactotransferrin [Source:MGI Symbol;Acc:MGI:96837]	Ltf	protein_coding	ensembl
ENSMUSG00000029377	6.02247	4.70705e-07	epiregulin [Source:MGI Symbol;Acc:MGI:107508]	Ereg	protein_coding	ensembl
ENSMUSG00000026073	6.02185	6.60303e-08	interleukin 1 receptor, type II [Source:MGI Symbol;Acc:MGI:96546]	Il1r2	protein_coding	ensembl_havana
ENSMUSG00000052749	6.01726	2.38239e-11	tripartite motif-containing 30B [Source:MGI Symbol;Acc:MGI:4821256]	Trim30b	protein_coding	ensembl_havana
ENSMUSG00000049130	5.97535	6.85609e-14	complement component 5a receptor 1 [Source:MGI Symbol;Acc:MGI:88232]	C5ar1	protein_coding	ensembl
ENSMUSG00000095442	5.9741	0.00746855	immunoglobulin heavy variable 1-4 [Source:MGI Symbol;Acc:MGI:4439618]	Ighv1-4	IG_V_gene	ensembl_havana
ENSMUSG00000062593	5.95922	1.27622e-15	leukocyte immunoglobulin-like receptor, subfamily B, member 4 [Source:MGI Symbol;Acc:MGI:102701]	Lilrb4	protein_coding	ensembl_havana
ENSMUSG00000025017	5.95739	1.99584e-20	phosphoinositide-3-kinase adaptor protein 1 [Source:MGI Symbol;Acc:MGI:1933177]	Pik3ap1	protein_coding	ensembl
ENSMUSG00000027737	5.95545	3.91881e-18	solute carrier family 7 (cationic amino acid transporter, y+ system), member 11 [Source:MGI Symbol;Acc:MGI:1347355]	Slc7a11	protein_coding	ensembl_havana
ENSMUSG00000033213	5.95011	0.000103876	expressed sequence AA467197 [Source:MGI Symbol;Acc:MGI:3034182]	AA467197	protein_coding	ensembl_havana
ENSMUSG00000063388	5.94589	3.79258e-23	cDNA sequence BC023105 [Source:MGI Symbol;Acc:MGI:2384767]	BC023105	pseudogene	ensembl
ENSMUSG00000030427	5.94426	2.21937e-09	leukocyte immunoglobulin-like receptor, subfamily A (with TM domain), member 6 [Source:MGI Symbol;Acc:MGI:1195969]	Lilra6	protein_coding	ensembl_havana
ENSMUSG00000022651	5.91846	1.33216e-05	resistin like gamma [Source:MGI Symbol;Acc:MGI:2667763]	Retnlg	protein_coding	ensembl
ENSMUSG00000095028	5.90651	3.52696e-06	signal-regulatory protein beta 1B [Source:MGI Symbol;Acc:MGI:3779828]	Sirpb1b	protein_coding	ensembl_havana
ENSMUSG00000067149	5.90155	1.73916e-15	immunoglobulin joining chain [Source:MGI Symbol;Acc:MGI:96493]	Igj	protein_coding	ensembl_havana
ENSMUSG00000095519	5.89048	0.0294269	immunoglobulin heavy variable 1-66 [Source:MGI Symbol;Acc:MGI:4439825]	Ighv1-66	IG_LV_gene	ensembl
ENSMUSG00000026580	5.86616	1.04069e-13	selectin, platelet [Source:MGI Symbol;Acc:MGI:98280]	Selp	protein_coding	ensembl_havana
ENSMUSG00000020901	5.86436	7.2277e-18	phosphoinositide-3-kinase, regulatory subunit 5, p101 [Source:MGI Symbol;Acc:MGI:2443588]	Pik3r5	protein_coding	ensembl_havana
ENSMUSG00000043557	5.858	1.17243e-08	MAM domain containing glycosylphosphatidylinositol anchor 1 [Source:MGI Symbol;Acc:MGI:1922012]	Mdga1	protein_coding	ensembl_havana
ENSMUSG00000095642	5.85632	0.0137911	immunoglobulin heavy variable V14-3 [Source:MGI Symbol;Acc:MGI:4439764]	Ighv14-3	IG_V_gene	ensembl_havana
ENSMUSG00000051439	5.85077	2.41508e-16	CD14 antigen [Source:MGI Symbol;Acc:MGI:88318]	Cd14	protein_coding	ensembl
ENSMUSG00000021298	5.84427	1.7916e-10	G protein-coupled receptor 132 [Source:MGI Symbol;Acc:MGI:1890220]	Gpr132	protein_coding	ensembl
ENSMUSG00000026204	5.83833	1.32206e-10	protein tyrosine phosphatase, receptor type, N [Source:MGI Symbol;Acc:MGI:102765]	Ptprn	protein_coding	ensembl_havana
ENSMUSG00000079563	5.82467	6.21416e-07	peptidoglycan recognition protein 2 [Source:MGI Symbol;Acc:MGI:1928099]	Pglyrp2	protein_coding	ensembl
ENSMUSG00000076500	5.82424	0.00954897	predicted gene, 20730 [Source:MGI Symbol;Acc:MGI:5313039]	Gm20730	IG_LV_gene	ensembl
ENSMUSG00000026581	5.80467	3.63635e-18	selectin, lymphocyte [Source:MGI Symbol;Acc:MGI:98279]	Sell	protein_coding	ensembl_havana
ENSMUSG00000037868	5.78587	5.32325e-13	early growth response 2 [Source:MGI Symbol;Acc:MGI:95296]	Egr2	protein_coding	ensembl_havana
ENSMUSG00000031779	5.77814	9.84752e-06	chemokine (C-C motif) ligand 22 [Source:MGI Symbol;Acc:MGI:1306779]	Ccl22	protein_coding	ensembl_havana
ENSMUSG00000054072	5.77493	5.8182e-30	interferon inducible GTPase 1 [Source:MGI Symbol;Acc:MGI:1926259]	Iigp1	protein_coding	ensembl
ENSMUSG00000049037	5.75874	1.6913e-09	C-type lectin domain family 4, member a1 [Source:MGI Symbol;Acc:MGI:3036291]	Clec4a1	protein_coding	ensembl_havana
ENSMUSG00000094940	5.75626	0.0165845	immunoglobulin heavy variable 1-84 [Source:MGI Symbol;Acc:MGI:3644235]	Ighv1-84	IG_LV_gene	ensembl
ENSMUSG00000074677	5.73315	3.581e-08	signal-regulatory protein beta 1C [Source:MGI Symbol;Acc:MGI:3807521]	Sirpb1c	protein_coding	ensembl_havana
ENSMUSG00000032690	5.73234	2.41263e-14	2'-5' oligoadenylate synthetase 2 [Source:MGI Symbol;Acc:MGI:2180852]	Oas2	protein_coding	ensembl_havana
ENSMUSG00000079419	5.73202	1.17583e-16	membrane-spanning 4-domains, subfamily A, member 6C [Source:MGI Symbol;Acc:MGI:2385644]	Ms4a6c	protein_coding	ensembl_havana
ENSMUSG00000074813	5.73044	5.80267e-08	predicted gene 14005 [Source:MGI Symbol;Acc:MGI:3652191]	Gm14005	processed_transcript	ensembl_havana
ENSMUSG00000028362	5.72934	4.71316e-09	tumor necrosis factor (ligand) superfamily, member 8 [Source:MGI Symbol;Acc:MGI:88328]	Tnfsf8	protein_coding	ensembl_havana
ENSMUSG00000037411	5.72526	2.53671e-21	serine (or cysteine) peptidase inhibitor, clade E, member 1 [Source:MGI Symbol;Acc:MGI:97608]	Serpine1	protein_coding	ensembl
ENSMUSG00000009292	5.70502	2.07019e-11	transient receptor potential cation channel, subfamily M, member 2 [Source:MGI Symbol;Acc:MGI:1351901]	Trpm2	protein_coding	ensembl_havana
ENSMUSG00000024677	5.70441	7.38861e-16	membrane-spanning 4-domains, subfamily A, member 6B [Source:MGI Symbol;Acc:MGI:1917024]	Ms4a6b	protein_coding	ensembl_havana
ENSMUSG00000031722	5.68947	1.76587e-15	haptoglobin [Source:MGI Symbol;Acc:MGI:96211]	Hp	protein_coding	ensembl
ENSMUSG00000039252	5.688	2.83185e-16	leucine-rich repeat LGI family, member 2 [Source:MGI Symbol;Acc:MGI:2180196]	Lgi2	protein_coding	ensembl
ENSMUSG00000079227	5.68697	1.78382e-17	chemokine (C-C motif) receptor 5 [Source:MGI Symbol;Acc:MGI:107182]	Ccr5	protein_coding	ensembl_havana
ENSMUSG00000054855	5.68636	6.021e-20	Rho family GTPase 1 [Source:MGI Symbol;Acc:MGI:2444878]	Rnd1	protein_coding	ensembl_havana
ENSMUSG00000076666	5.68636	0.0165921	immunoglobulin heavy variable 14-4 [Source:MGI Symbol;Acc:MGI:4439765]	Ighv14-4	IG_V_gene	ensembl_havana
ENSMUSG00000095130	5.67302	0.0213227	immunoglobulin heavy variable 1-39 [Source:MGI Symbol;Acc:MGI:4439888]	Ighv1-39	IG_V_gene	ensembl_havana
ENSMUSG00000022876	5.6572	2.50813e-12	SAM domain, SH3 domain and nuclear localization signals, 1 [Source:MGI Symbol;Acc:MGI:1914992]	Samsn1	protein_coding	ensembl_havana
ENSMUSG00000022504	5.65494	5.12263e-17	class II transactivator [Source:MGI Symbol;Acc:MGI:108445]	Ciita	protein_coding	ensembl
ENSMUSG00000096452	5.65461	0.0170794	immunoglobulin heavy variable 1-77 [Source:MGI Symbol;Acc:MGI:4439670]	Ighv1-77	IG_LV_gene	ensembl
ENSMUSG00000015950	5.63884	3.65472e-23	neutrophil cytosolic factor 1 [Source:MGI Symbol;Acc:MGI:97283]	Ncf1	protein_coding	ensembl_havana
ENSMUSG00000071714	5.63326	1.29296e-18	colony stimulating factor 2 receptor, beta 2, low-affinity (granulocyte-macrophage) [Source:MGI Symbol;Acc:MGI:1339760]	Csf2rb2	protein_coding	ensembl
ENSMUSG00000054588	5.62378	6.4392e-18
ENSMUSG00000094951	5.62113	0.0182755	immunoglobulin heavy variable 5-6 [Source:MGI Symbol;Acc:MGI:4439815]	Ighv5-6	IG_V_gene	ensembl_havana
ENSMUSG00000076695	5.62112	0.0182755	immunoglobulin heavy variable V1-18 [Source:MGI Symbol;Acc:MGI:4439780]	Ighv1-18	IG_V_gene	ensembl_havana
ENSMUSG00000048852	5.60437	9.99128e-09	predicted gene 12185 [Source:MGI Symbol;Acc:MGI:3652173]	Gm12185	protein_coding	ensembl_havana
ENSMUSG00000092035	5.60345	1.76962e-12	paternally expressed 10 [Source:MGI Symbol;Acc:MGI:2157785]	Peg10	protein_coding	ensembl_havana
ENSMUSG00000020120	5.57717	6.77818e-23	pleckstrin [Source:MGI Symbol;Acc:MGI:1860485]	Plek	protein_coding	ensembl_havana
ENSMUSG00000095200	5.57659	0.0474291	immunoglobulin heavy variable V1-7 [Source:MGI Symbol;Acc:MGI:3704122]	Ighv1-7	IG_V_gene	ensembl_havana
ENSMUSG00000027962	5.5749	1.42954e-26	vascular cell adhesion molecule 1 [Source:MGI Symbol;Acc:MGI:98926]	Vcam1	protein_coding	ensembl
ENSMUSG00000097194	5.57391	5.68414e-08	RIKEN cDNA 9330175E14 gene [Source:MGI Symbol;Acc:MGI:2443913]	9330175E14Rik	lincRNA	ensembl
ENSMUSG00000050799	5.55822	2.78355e-09	histone cluster 1, H2ba [Source:MGI Symbol;Acc:MGI:2448375]	Hist1h2ba	protein_coding	ensembl_havana
ENSMUSG00000043263	5.54412	1.38781e-08	pyrin and HIN domain family, member 1 [Source:MGI Symbol;Acc:MGI:2138243]	Pyhin1	protein_coding	ensembl_havana
ENSMUSG00000096833	5.54129	0.0329804	immunoglobulin kappa variable 4-55 [Source:MGI Symbol;Acc:MGI:2686370]	Igkv4-55	IG_LV_gene	ensembl
ENSMUSG00000060188	5.54065	0.00317041	chemokine (C-X-C motif) ligand 17 [Source:MGI Symbol;Acc:MGI:2387642]	Cxcl17	protein_coding	ensembl
ENSMUSG00000037239	5.53267	4.02379e-08	sprouty-related, EVH1 domain containing 3 [Source:MGI Symbol;Acc:MGI:2142186]	Spred3	protein_coding	ensembl_havana
ENSMUSG00000074151	5.53175	5.51105e-24	NLR family, CARD domain containing 5 [Source:MGI Symbol;Acc:MGI:3612191]	Nlrc5	protein_coding	ensembl_havana
ENSMUSG00000027219	5.52412	7.77146e-09	solute carrier family 28 (sodium-coupled nucleoside transporter), member 2 [Source:MGI Symbol;Acc:MGI:1913105]	Slc28a2	protein_coding	ensembl_havana
ENSMUSG00000030798	5.5119	6.8784e-08	CD37 antigen [Source:MGI Symbol;Acc:MGI:88330]	Cd37	protein_coding	ensembl_havana
ENSMUSG00000076672	5.51026	1.38839e-05	immunoglobulin heavy variable 3-6 [Source:MGI Symbol;Acc:MGI:4439856]	Ighv3-6	IG_V_gene	ensembl_havana
ENSMUSG00000071715	5.49818	7.52961e-15	neutrophil cytosolic factor 4 [Source:MGI Symbol;Acc:MGI:109186]	Ncf4	protein_coding	ensembl_havana
ENSMUSG00000029915	5.49594	9.233e-13	C-type lectin domain family 5, member a [Source:MGI Symbol;Acc:MGI:1345151]	Clec5a	protein_coding	ensembl_havana
ENSMUSG00000000567	5.49168	9.06659e-12	SRY (sex determining region Y)-box 9 [Source:MGI Symbol;Acc:MGI:98371]	Sox9	protein_coding	ensembl_havana
ENSMUSG00000076674	5.48575	0.0457486	immunoglobulin heavy variable V3-8 [Source:MGI Symbol;Acc:MGI:3645298]	Ighv3-8	IG_V_gene	ensembl_havana
ENSMUSG00000021250	5.48368	6.35624e-16	FBJ osteosarcoma oncogene [Source:MGI Symbol;Acc:MGI:95574]	Fos	protein_coding	ensembl_havana
ENSMUSG00000046805	5.46884	1.53175e-25	macrophage expressed gene 1 [Source:MGI Symbol;Acc:MGI:1333743]	Mpeg1	protein_coding	ensembl
ENSMUSG00000030187	5.46352	6.25536e-15	killer cell lectin-like receptor, subfamily A, member 2 [Source:MGI Symbol;Acc:MGI:101906]	Klra2	protein_coding	ensembl_havana
ENSMUSG00000025804	5.46282	7.43659e-16	chemokine (C-C motif) receptor 1 [Source:MGI Symbol;Acc:MGI:104618]	Ccr1	protein_coding	ensembl
ENSMUSG00000073490	5.45205	4.15602e-10	expressed sequence AI607873 [Source:MGI Symbol;Acc:MGI:2138302]	AI607873	protein_coding	ensembl_havana
ENSMUSG00000030745	5.45106	1.43844e-08	interleukin 21 receptor [Source:MGI Symbol;Acc:MGI:1890475]	Il21r	protein_coding	ensembl
ENSMUSG00000023903	5.44883	6.01367e-08	matrix metallopeptidase 25 [Source:MGI Symbol;Acc:MGI:2443938]	Mmp25	protein_coding	ensembl
ENSMUSG00000071713	5.43879	3.40136e-23	colony stimulating factor 2 receptor, beta, low-affinity (granulocyte-macrophage) [Source:MGI Symbol;Acc:MGI:1339759]	Csf2rb	protein_coding	ensembl
ENSMUSG00000023349	5.42691	1.04819e-11	C-type lectin domain family 4, member n [Source:MGI Symbol;Acc:MGI:1861231]	Clec4n	protein_coding	ensembl_havana
ENSMUSG00000094117	5.42411	0.0333468	immunoglobulin kappa variable 3-12 [Source:MGI Symbol;Acc:MGI:1330815]	Igkv3-12	IG_LV_gene	ensembl
ENSMUSG00000035580	5.41471	1.4924e-05	potassium voltage-gated channel, subfamily H (eag-related), member 8 [Source:MGI Symbol;Acc:MGI:2445160]	Kcnh8	protein_coding	ensembl_havana
ENSMUSG00000036422	5.41222	9.14191e-08	protocadherin 8 [Source:MGI Symbol;Acc:MGI:1306800]	Pcdh8	protein_coding	ensembl_havana
ENSMUSG00000030413	5.40723	4.73923e-05	peptidoglycan recognition protein 1 [Source:MGI Symbol;Acc:MGI:1345092]	Pglyrp1	protein_coding	ensembl
ENSMUSG00000057465	5.4028	0.000523298	serum amyloid A 2 [Source:MGI Symbol;Acc:MGI:98222]	Saa2	protein_coding	ensembl
ENSMUSG00000051748	5.40042	0.000100054	WAP four-disulfide core domain 21 [Source:MGI Symbol;Acc:MGI:1913357]	Wfdc21	protein_coding	ensembl_havana
ENSMUSG00000025064	5.39773	5.68641e-13	collagen, type XVII, alpha 1 [Source:MGI Symbol;Acc:MGI:88450]	Col17a1	protein_coding	ensembl_havana
ENSMUSG00000030830	5.39611	8.12152e-18	integrin alpha L [Source:MGI Symbol;Acc:MGI:96606]	Itgal	protein_coding	ensembl_havana
ENSMUSG00000020399	5.38235	1.08193e-08	hepatitis A virus cellular receptor 2 [Source:MGI Symbol;Acc:MGI:2159682]	Havcr2	protein_coding	ensembl_havana
ENSMUSG00000078920	5.37593	1.0627e-19	interferon gamma inducible protein 47 [Source:MGI Symbol;Acc:MGI:99448]	Ifi47	protein_coding	ensembl_havana
ENSMUSG00000030474	5.37445	1.36176e-13	sialic acid binding Ig-like lectin E [Source:MGI Symbol;Acc:MGI:1932475]	Siglece	protein_coding	ensembl
ENSMUSG00000020437	5.36783	2.22446e-13	myosin IG [Source:MGI Symbol;Acc:MGI:1927091]	Myo1g	protein_coding	ensembl_havana
ENSMUSG00000039699	5.36267	8.9978e-12	basic leucine zipper transcription factor, ATF-like 2 [Source:MGI Symbol;Acc:MGI:1921731]	Batf2	protein_coding	ensembl_havana
ENSMUSG00000019987	5.35306	5.22388e-11	arginase, liver [Source:MGI Symbol;Acc:MGI:88070]	Arg1	protein_coding	ensembl
ENSMUSG00000039109	5.35304	2.31549e-20	coagulation factor XIII, A1 subunit [Source:MGI Symbol;Acc:MGI:1921395]	F13a1	protein_coding	ensembl
ENSMUSG00000096490	5.34936	0.0322546	immunoglobulin kappa variable 10-94 [Source:MGI Symbol;Acc:MGI:3646140]	Igkv10-94	IG_LV_gene	ensembl
ENSMUSG00000038147	5.34516	5.84587e-14	CD84 antigen [Source:MGI Symbol;Acc:MGI:1336885]	Cd84	protein_coding	ensembl_havana
ENSMUSG00000048865	5.34056	6.48949e-20	Rho GTPase activating protein 30 [Source:MGI Symbol;Acc:MGI:2684948]	Arhgap30	protein_coding	ensembl_havana
ENSMUSG00000058818	5.32951	6.92379e-15	paired Ig-like receptor B [Source:MGI Symbol;Acc:MGI:894311]	Pirb	protein_coding	ensembl_havana
ENSMUSG00000057191	5.32929	1.40721e-12	cDNA sequence AB124611 [Source:MGI Symbol;Acc:MGI:3043001]	AB124611	protein_coding	ensembl_havana
ENSMUSG00000004609	5.31914	4.01238e-11	CD33 antigen [Source:MGI Symbol;Acc:MGI:99440]	Cd33	protein_coding	ensembl
ENSMUSG00000050075	5.31314	2.6538e-06	G protein-coupled receptor 171 [Source:MGI Symbol;Acc:MGI:2442043]	Gpr171	protein_coding	ensembl
ENSMUSG00000093838	5.31299	0.033038	immunoglobulin heavy variable 3-1 [Source:MGI Symbol;Acc:MGI:4439534]	Ighv3-1	IG_V_gene	ensembl_havana
ENSMUSG00000053318	5.30975	3.73164e-10	SLAM family member 8 [Source:MGI Symbol;Acc:MGI:1921998]	Slamf8	protein_coding	ensembl_havana
ENSMUSG00000028268	5.30334	1.02997e-26	guanylate binding protein 3 [Source:MGI Symbol;Acc:MGI:1926263]	Gbp3	protein_coding	ensembl_havana
ENSMUSG00000085977	5.28999	2.82325e-06	predicted gene 5970 [Source:MGI Symbol;Acc:MGI:3646761]	Gm5970	processed_pseudogene	havana
ENSMUSG00000010435	5.26461	0.000477654	sperm acrosome associated 7 [Source:MGI Symbol;Acc:MGI:1925884]	Spaca7	protein_coding	ensembl
ENSMUSG00000058715	5.22846	7.30411e-10	Fc receptor, IgE, high affinity I, gamma polypeptide [Source:MGI Symbol;Acc:MGI:95496]	Fcer1g	protein_coding	ensembl_havana
ENSMUSG00000035004	5.21907	1.1473e-16	immunoglobulin superfamily, member 6 [Source:MGI Symbol;Acc:MGI:1891393]	Igsf6	protein_coding	ensembl
ENSMUSG00000025475	5.19703	9.18353e-07	G protein-coupled receptor 123 [Source:MGI Symbol;Acc:MGI:1277167]	Gpr123	protein_coding	ensembl_havana
ENSMUSG00000035692	5.19596	3.08938e-08	ISG15 ubiquitin-like modifier [Source:MGI Symbol;Acc:MGI:1855694]	Isg15	protein_coding	ensembl
ENSMUSG00000053101	5.19505	1.73465e-11	G protein-coupled receptor 141 [Source:MGI Symbol;Acc:MGI:2672983]	Gpr141	protein_coding	ensembl
ENSMUSG00000048534	5.18543	7.73719e-09	adhesion molecule, interacts with CXADR antigen 1 [Source:MGI Symbol;Acc:MGI:2685484]	Amica1	protein_coding	ensembl_havana
ENSMUSG00000024300	5.17191	3.85381e-18	myosin IF [Source:MGI Symbol;Acc:MGI:107711]	Myo1f	protein_coding	ensembl_havana
ENSMUSG00000021457	5.14934	6.63549e-22	spleen tyrosine kinase [Source:MGI Symbol;Acc:MGI:99515]	Syk	protein_coding	ensembl_havana
ENSMUSG00000078921	5.14926	8.17122e-20	T cell specific GTPase 2 [Source:MGI Symbol;Acc:MGI:3710083]	Tgtp2	protein_coding	ensembl_havana
ENSMUSG00000013584	5.14078	3.44169e-22	aldehyde dehydrogenase family 1, subfamily A2 [Source:MGI Symbol;Acc:MGI:107928]	Aldh1a2	protein_coding	ensembl_havana
ENSMUSG00000040907	5.1329	3.43723e-07	ATPase, Na+/K+ transporting, alpha 3 polypeptide [Source:MGI Symbol;Acc:MGI:88107]	Atp1a3	protein_coding	ensembl_havana
ENSMUSG00000079620	5.13136	4.73904e-10	mucin 4 [Source:MGI Symbol;Acc:MGI:2153525]	Muc4	protein_coding	ensembl_havana
ENSMUSG00000066677	5.11022	6.11235e-07	pyrin domain containing 3 [Source:MGI Symbol;Acc:MGI:2442822]	Pydc3	protein_coding	ensembl_havana
ENSMUSG00000029811	5.10547	1.71362e-20	amine oxidase, copper-containing 1 [Source:MGI Symbol;Acc:MGI:1923757]	Aoc1	protein_coding	ensembl_havana
ENSMUSG00000052125	5.09531	1.44591e-06	RIKEN cDNA F730043M19 gene [Source:MGI Symbol;Acc:MGI:2443237]	F730043M19Rik	processed_transcript	ensembl_havana
ENSMUSG00000020143	5.08874	3.5049e-19	dedicator of cyto-kinesis 2 [Source:MGI Symbol;Acc:MGI:2149010]	Dock2	protein_coding	ensembl_havana
ENSMUSG00000027514	5.08661	9.71126e-17	Z-DNA binding protein 1 [Source:MGI Symbol;Acc:MGI:1927449]	Zbp1	protein_coding	ensembl_havana
ENSMUSG00000017737	5.08316	1.22293e-13	matrix metallopeptidase 9 [Source:MGI Symbol;Acc:MGI:97011]	Mmp9	protein_coding	ensembl_havana
ENSMUSG00000025964	5.07428	1.88729e-08	a disintegrin and metallopeptidase domain 23 [Source:MGI Symbol;Acc:MGI:1345162]	Adam23	protein_coding	ensembl_havana
ENSMUSG00000025888	5.07414	2.56419e-06	caspase 1 [Source:MGI Symbol;Acc:MGI:96544]	Casp1	protein_coding	ensembl
ENSMUSG00000026535	5.07261	6.37729e-09	interferon activated gene 202B [Source:MGI Symbol;Acc:MGI:1347083]	Ifi202b	protein_coding	ensembl_havana
ENSMUSG00000078606	5.07096	3.61896e-11	predicted gene 4070 [Source:MGI Symbol;Acc:MGI:3782245]	Gm4070	protein_coding	ensembl_havana
ENSMUSG00000053063	5.04788	2.99669e-13	C-type lectin domain family 12, member a [Source:MGI Symbol;Acc:MGI:3040968]	Clec12a	protein_coding	ensembl_havana
ENSMUSG00000034987	5.04112	5.65394e-08	histamine receptor H2 [Source:MGI Symbol;Acc:MGI:108482]	Hrh2	protein_coding	ensembl_havana
ENSMUSG00000024053	5.04109	2.0975e-20	elastin microfibril interfacer 2 [Source:MGI Symbol;Acc:MGI:2389136]	Emilin2	protein_coding	ensembl
ENSMUSG00000033192	5.03699	8.72862e-14	lysophosphatidylcholine acyltransferase 2 [Source:MGI Symbol;Acc:MGI:3606214]	Lpcat2	protein_coding	ensembl_havana
ENSMUSG00000031506	5.00702	2.58122e-10	protein tyrosine phosphatase, non-receptor type 7 [Source:MGI Symbol;Acc:MGI:2156893]	Ptpn7	protein_coding	ensembl_havana
ENSMUSG00000015437	5.00438	6.47496e-07	granzyme B [Source:MGI Symbol;Acc:MGI:109267]	Gzmb	protein_coding	ensembl
ENSMUSG00000061540	5.00116	3.66032e-06	orosomucoid 2 [Source:MGI Symbol;Acc:MGI:97444]	Orm2	protein_coding	ensembl_havana
ENSMUSG00000000290	4.99969	2.18858e-22	integrin beta 2 [Source:MGI Symbol;Acc:MGI:96611]	Itgb2	protein_coding	ensembl_havana
ENSMUSG00000054958	4.99877	2.13447e-08	5'-nucleotidase, cytosolic IA [Source:MGI Symbol;Acc:MGI:2155700]	Nt5c1a	protein_coding	ensembl_havana
ENSMUSG00000036931	4.99718	1.23949e-09	nuclear factor of kappa light polypeptide gene enhancer in B cells inhibitor, delta [Source:MGI Symbol;Acc:MGI:3041243]	Nfkbid	protein_coding	ensembl_havana
ENSMUSG00000063234	4.99593	9.31757e-06	G protein-coupled receptor 84 [Source:MGI Symbol;Acc:MGI:1934129]	Gpr84	protein_coding	ensembl
ENSMUSG00000030162	4.99593	9.32983e-06	oxidized low density lipoprotein (lectin-like) receptor 1 [Source:MGI Symbol;Acc:MGI:1261434]	Olr1	protein_coding	ensembl_havana
ENSMUSG00000026068	4.99566	9.70409e-14	interleukin 18 receptor accessory protein [Source:MGI Symbol;Acc:MGI:1338888]	Il18rap	protein_coding	ensembl_havana
ENSMUSG00000064147	4.99438	5.22774e-08	RAB44, member RAS oncogene family [Source:MGI Symbol;Acc:MGI:3045302]	Rab44	protein_coding	ensembl_havana
ENSMUSG00000019122	4.98929	1.01888e-07	chemokine (C-C motif) ligand 9 [Source:MGI Symbol;Acc:MGI:104533]	Ccl9	protein_coding	ensembl_havana
ENSMUSG00000049148	4.96569	6.69475e-07	phosphatidylinositol-specific phospholipase C, X domain containing 3 [Source:MGI Symbol;Acc:MGI:2442605]	Plcxd3	protein_coding	ensembl_havana
ENSMUSG00000081723	4.9646	9.0318e-10	predicted gene 15931 [Source:MGI Symbol;Acc:MGI:3805553]	Gm15931	unprocessed_pseudogene	havana
ENSMUSG00000048163	4.96169	4.96235e-16	selectin, platelet (p-selectin) ligand [Source:MGI Symbol;Acc:MGI:106689]	Selplg	protein_coding	ensembl
ENSMUSG00000037944	4.95802	2.24208e-06	chemokine (C-C motif) receptor 7 [Source:MGI Symbol;Acc:MGI:103011]	Ccr7	protein_coding	ensembl_havana
ENSMUSG00000032011	4.95156	1.1067e-08	thymus cell antigen 1, theta [Source:MGI Symbol;Acc:MGI:98747]	Thy1	protein_coding	ensembl_havana
ENSMUSG00000031963	4.94414	2.65958e-05	BMP-binding endothelial regulator [Source:MGI Symbol;Acc:MGI:1920480]	Bmper	protein_coding	ensembl
ENSMUSG00000097142	4.94261	0.0157867	predicted gene, 26778 [Source:MGI Symbol;Acc:MGI:5477272]	Gm26778	lincRNA	ensembl
ENSMUSG00000040552	4.93088	5.19192e-14	complement component 3a receptor 1 [Source:MGI Symbol;Acc:MGI:1097680]	C3ar1	protein_coding	ensembl_havana
ENSMUSG00000078922	4.92474	5.41732e-15	T cell specific GTPase 1 [Source:MGI Symbol;Acc:MGI:98734]	Tgtp1	protein_coding	ensembl_havana
ENSMUSG00000033220	4.9246	9.24997e-14	RAS-related C3 botulinum substrate 2 [Source:MGI Symbol;Acc:MGI:97846]	Rac2	protein_coding	ensembl
ENSMUSG00000033860	4.90986	5.4895e-13	fibrinogen gamma chain [Source:MGI Symbol;Acc:MGI:95526]	Fgg	protein_coding	ensembl_havana
ENSMUSG00000054203	4.90715	4.77617e-07	interferon activated gene 205 [Source:MGI Symbol;Acc:MGI:101847]	Ifi205	protein_coding	ensembl_havana
ENSMUSG00000042333	4.90504	3.773e-08	tumor necrosis factor receptor superfamily, member 14 (herpesvirus entry mediator) [Source:MGI Symbol;Acc:MGI:2675303]	Tnfrsf14	protein_coding	ensembl_havana
ENSMUSG00000016496	4.9047	1.12078e-21	CD274 antigen [Source:MGI Symbol;Acc:MGI:1926446]	Cd274	protein_coding	ensembl_havana
ENSMUSG00000041324	4.89804	2.74532e-08	inhibin beta-A [Source:MGI Symbol;Acc:MGI:96570]	Inhba	protein_coding	ensembl
ENSMUSG00000038642	4.89119	6.96747e-20	cathepsin S [Source:MGI Symbol;Acc:MGI:107341]	Ctss	protein_coding	ensembl_havana
ENSMUSG00000035042	4.8898	6.84973e-06	chemokine (C-C motif) ligand 5 [Source:MGI Symbol;Acc:MGI:98262]	Ccl5	protein_coding	ensembl_havana
ENSMUSG00000032915	4.88828	1.09655e-12	EGF-like module containing, mucin-like, hormone receptor-like sequence 4 [Source:MGI Symbol;Acc:MGI:1196464]	Emr4	protein_coding	ensembl
ENSMUSG00000024672	4.8853	3.50739e-07	membrane-spanning 4-domains, subfamily A, member 7 [Source:MGI Symbol;Acc:MGI:1918846]	Ms4a7	protein_coding	ensembl_havana
ENSMUSG00000024598	4.88513	1.04751e-08	fibrillin 2 [Source:MGI Symbol;Acc:MGI:95490]	Fbn2	protein_coding	ensembl
ENSMUSG00000036067	4.86869	2.94792e-14	solute carrier family 2 (facilitated glucose transporter), member 6 [Source:MGI Symbol;Acc:MGI:2443286]	Slc2a6	protein_coding	ensembl_havana
ENSMUSG00000051682	4.86849	9.87825e-06	triggering receptor expressed on myeloid cells-like 4 [Source:MGI Symbol;Acc:MGI:1923239]	Treml4	protein_coding	ensembl_havana
ENSMUSG00000026358	4.85891	3.00728e-05	regulator of G-protein signaling 1 [Source:MGI Symbol;Acc:MGI:1354694]	Rgs1	protein_coding	ensembl_havana
ENSMUSG00000069516	4.85226	2.44073e-14	lysozyme 2 [Source:MGI Symbol;Acc:MGI:96897]	Lyz2	protein_coding	ensembl
ENSMUSG00000002699	4.85125	1.85603e-14	lymphocyte cytosolic protein 2 [Source:MGI Symbol;Acc:MGI:1321402]	Lcp2	protein_coding	ensembl_havana
ENSMUSG00000028581	4.8408	3.45126e-16	lysosomal-associated protein transmembrane 5 [Source:MGI Symbol;Acc:MGI:108046]	Laptm5	protein_coding	ensembl_havana
ENSMUSG00000004730	4.83815	8.10744e-21	EGF-like module containing, mucin-like, hormone receptor-like sequence 1 [Source:MGI Symbol;Acc:MGI:106912]	Emr1	protein_coding	ensembl
ENSMUSG00000027797	4.83553	1.1862e-14	doublecortin-like kinase 1 [Source:MGI Symbol;Acc:MGI:1330861]	Dclk1	protein_coding	ensembl
ENSMUSG00000028874	4.83327	7.89169e-18	Gardner-Rasheed feline sarcoma viral (Fgr) oncogene homolog [Source:MGI Symbol;Acc:MGI:95527]	Fgr	protein_coding	ensembl_havana
ENSMUSG00000058099	4.82566	1.1044e-13	Nfat activating molecule with ITAM motif 1 [Source:MGI Symbol;Acc:MGI:1921289]	Nfam1	protein_coding	ensembl_havana
ENSMUSG00000026395	4.82445	8.53313e-23	protein tyrosine phosphatase, receptor type, C [Source:MGI Symbol;Acc:MGI:97810]	Ptprc	protein_coding	ensembl_havana
ENSMUSG00000004709	4.81853	1.54339e-06	CD244 natural killer cell receptor 2B4 [Source:MGI Symbol;Acc:MGI:109294]	Cd244	protein_coding	ensembl_havana
ENSMUSG00000078853	4.81478	7.96673e-23	interferon gamma induced GTPase [Source:MGI Symbol;Acc:MGI:107729]	Igtp	protein_coding	ensembl_havana
ENSMUSG00000042351	4.81314	0.00014067	GRB2-related adaptor protein 2 [Source:MGI Symbol;Acc:MGI:1333842]	Grap2	protein_coding	ensembl
ENSMUSG00000022584	4.80539	3.34333e-06	lymphocyte antigen 6 complex, locus C2 [Source:MGI Symbol;Acc:MGI:3712069]	Ly6c2	protein_coding	ensembl_havana
ENSMUSG00000035273	4.80029	6.89217e-11	heparanase [Source:MGI Symbol;Acc:MGI:1343124]	Hpse	protein_coding	ensembl_havana
ENSMUSG00000069792	4.78415	7.30212e-05	WAP four-disulfide core domain 17 [Source:MGI Symbol;Acc:MGI:3649773]	Wfdc17	protein_coding	ensembl_havana
ENSMUSG00000059498	4.78193	5.06918e-13	Fc receptor, IgG, low affinity III [Source:MGI Symbol;Acc:MGI:95500]	Fcgr3	protein_coding	ensembl_havana
ENSMUSG00000031662	4.78011	4.55546e-11	sorting nexin 20 [Source:MGI Symbol;Acc:MGI:1918857]	Snx20	protein_coding	ensembl
ENSMUSG00000026979	4.77177	7.45985e-15	pleckstrin and Sec7 domain containing 4 [Source:MGI Symbol;Acc:MGI:2674093]	Psd4	protein_coding	ensembl_havana
ENSMUSG00000043832	4.76663	3.02315e-11	C-type lectin domain family 4, member a3 [Source:MGI Symbol;Acc:MGI:1920399]	Clec4a3	protein_coding	ensembl_havana
ENSMUSG00000049988	4.75816	4.35521e-11	leucine rich repeat containing 25 [Source:MGI Symbol;Acc:MGI:2445284]	Lrrc25	protein_coding	ensembl
ENSMUSG00000027995	4.75154	8.62562e-15	toll-like receptor 2 [Source:MGI Symbol;Acc:MGI:1346060]	Tlr2	protein_coding	ensembl_havana
ENSMUSG00000030263	4.74798	4.65595e-10	lymphoid-restricted membrane protein [Source:MGI Symbol;Acc:MGI:108424]	Lrmp	protein_coding	ensembl_havana
ENSMUSG00000052889	4.72606	3.13448e-11	protein kinase C, beta [Source:MGI Symbol;Acc:MGI:97596]	Prkcb	protein_coding	ensembl_havana
ENSMUSG00000022181	4.71745	9.06647e-07	complement component 6 [Source:MGI Symbol;Acc:MGI:88233]	C6	protein_coding	ensembl_havana
ENSMUSG00000052353	4.71625	2.33875e-08	cell migration inducing protein, hyaluronan binding [Source:MGI Symbol;Acc:MGI:2443629]	Cemip	protein_coding	ensembl_havana
ENSMUSG00000030579	4.7111	4.25038e-12	TYRO protein tyrosine kinase binding protein [Source:MGI Symbol;Acc:MGI:1277211]	Tyrobp	protein_coding	ensembl
ENSMUSG00000022488	4.70504	2.73425e-19	NCK associated protein 1 like [Source:MGI Symbol;Acc:MGI:1926063]	Nckap1l	protein_coding	ensembl
ENSMUSG00000024737	4.7043	7.45941e-15	solute carrier family 15, member 3 [Source:MGI Symbol;Acc:MGI:1929691]	Slc15a3	protein_coding	ensembl_havana
ENSMUSG00000023034	4.70363	7.379e-11	nuclear receptor subfamily 4, group A, member 1 [Source:MGI Symbol;Acc:MGI:1352454]	Nr4a1	protein_coding	ensembl
ENSMUSG00000064796	4.70237	0.000997567	telomerase RNA component [Source:MGI Symbol;Acc:MGI:109558]	Terc	misc_RNA	ensembl
ENSMUSG00000072812	4.68876	1.04101e-06	AHNAK nucleoprotein 2 [Source:MGI Symbol;Acc:MGI:2144831]	Ahnak2	protein_coding	ensembl_havana
ENSMUSG00000094420	4.66851	0.00101156	immunoglobulin kappa variable 10-96 [Source:MGI Symbol;Acc:MGI:4439561]	Igkv10-96	IG_LV_gene	ensembl
ENSMUSG00000018507	4.66144	4.40872e-10	transient receptor potential cation channel, subfamily V, member 2 [Source:MGI Symbol;Acc:MGI:1341836]	Trpv2	protein_coding	ensembl_havana
ENSMUSG00000015852	4.63794	8.80646e-07	Fc receptor-like S, scavenger receptor [Source:MGI Symbol;Acc:MGI:1933397]	Fcrls	protein_coding	ensembl_havana
ENSMUSG00000078942	4.63603	4.12961e-08	NLR family, apoptosis inhibitory protein 6 [Source:MGI Symbol;Acc:MGI:1298222]	Naip6	protein_coding	ensembl_havana
ENSMUSG00000032089	4.63129	2.83246e-15	interleukin 10 receptor, alpha [Source:MGI Symbol;Acc:MGI:96538]	Il10ra	protein_coding	ensembl_havana
ENSMUSG00000021614	4.63047	6.46438e-18	versican [Source:MGI Symbol;Acc:MGI:102889]	Vcan	protein_coding	ensembl_havana
ENSMUSG00000031497	4.62581	1.35036e-05	tumor necrosis factor (ligand) superfamily, member 13b [Source:MGI Symbol;Acc:MGI:1344376]	Tnfsf13b	protein_coding	ensembl
ENSMUSG00000030149	4.62231	2.09926e-08	killer cell lectin-like receptor subfamily K, member 1 [Source:MGI Symbol;Acc:MGI:1196250]	Klrk1	protein_coding	ensembl_havana
ENSMUSG00000075010	4.61554	1.32725e-09	expressed sequence AW112010 [Source:MGI Symbol;Acc:MGI:2147706]	AW112010	protein_coding	ensembl_havana
ENSMUSG00000076613	4.61078	1.31143e-06	immunoglobulin heavy constant gamma 2B [Source:MGI Symbol;Acc:MGI:96445]	Ighg2b	IG_C_gene	ensembl_havana
ENSMUSG00000026628	4.60701	1.26607e-12	activating transcription factor 3 [Source:MGI Symbol;Acc:MGI:109384]	Atf3	protein_coding	ensembl_havana
ENSMUSG00000034116	4.60584	2.95714e-15	vav 1 oncogene [Source:MGI Symbol;Acc:MGI:98923]	Vav1	protein_coding	ensembl_havana
ENSMUSG00000034463	4.6031	5.45256e-08	scavenger receptor class A, member 3 [Source:MGI Symbol;Acc:MGI:2444418]	Scara3	protein_coding	ensembl
ENSMUSG00000082292	4.5996	7.00182e-16	predicted gene 12250 [Source:MGI Symbol;Acc:MGI:3649299]	Gm12250	processed_pseudogene	havana
ENSMUSG00000044162	4.59702	2.87754e-05	TNFAIP3 interacting protein 3 [Source:MGI Symbol;Acc:MGI:3041165]	Tnip3	protein_coding	ensembl_havana
ENSMUSG00000051506	4.58226	3.41854e-13	WD repeat and FYVE domain containing 4 [Source:MGI Symbol;Acc:MGI:3584510]	Wdfy4	protein_coding	ensembl_havana
ENSMUSG00000039232	4.5821	1.29796e-14	syntaxin 11 [Source:MGI Symbol;Acc:MGI:1921982]	Stx11	protein_coding	ensembl
ENSMUSG00000073489	4.58009	3.28712e-09	interferon activated gene 204 [Source:MGI Symbol;Acc:MGI:96429]	Ifi204	protein_coding	ensembl_havana
ENSMUSG00000033831	4.57158	5.85279e-09	fibrinogen beta chain [Source:MGI Symbol;Acc:MGI:99501]	Fgb	protein_coding	ensembl_havana
ENSMUSG00000045868	4.57111	3.72928e-14	GTPase, very large interferon inducible 1 [Source:MGI Symbol;Acc:MGI:1921808]	Gvin1	protein_coding	ensembl_havana
ENSMUSG00000029373	4.55273	1.03035e-05	platelet factor 4 [Source:MGI Symbol;Acc:MGI:1888711]	Pf4	protein_coding	ensembl
ENSMUSG00000060063	4.5507	2.72352e-11	arachidonate 5-lipoxygenase activating protein [Source:MGI Symbol;Acc:MGI:107505]	Alox5ap	protein_coding	ensembl_havana
ENSMUSG00000026271	4.54334	2.48704e-10	G protein-coupled receptor 35 [Source:MGI Symbol;Acc:MGI:1929509]	Gpr35	protein_coding	ensembl_havana
ENSMUSG00000034266	4.53821	9.35471e-06	basic leucine zipper transcription factor, ATF-like [Source:MGI Symbol;Acc:MGI:1859147]	Batf	protein_coding	ensembl_havana
ENSMUSG00000034422	4.5361	8.2771e-20	poly (ADP-ribose) polymerase family, member 14 [Source:MGI Symbol;Acc:MGI:1919489]	Parp14	protein_coding	ensembl_havana
ENSMUSG00000026177	4.5331	7.36213e-14	solute carrier family 11 (proton-coupled divalent metal ion transporters), member 1 [Source:MGI Symbol;Acc:MGI:1345275]	Slc11a1	protein_coding	ensembl_havana
ENSMUSG00000022831	4.53143	1.83688e-17	hematopoietic cell specific Lyn substrate 1 [Source:MGI Symbol;Acc:MGI:104568]	Hcls1	protein_coding	ensembl_havana
ENSMUSG00000076614	4.5311	7.7289e-05	immunoglobulin heavy constant gamma 1 (G1m marker) [Source:MGI Symbol;Acc:MGI:96446]	Ighg1	IG_C_gene	ensembl_havana
ENSMUSG00000022952	4.51554	2.55017e-17	runt related transcription factor 1 [Source:MGI Symbol;Acc:MGI:99852]	Runx1	protein_coding	ensembl_havana
ENSMUSG00000050370	4.51509	1.46925e-09	cholesterol 25-hydroxylase [Source:MGI Symbol;Acc:MGI:1333869]	Ch25h	protein_coding	ensembl
ENSMUSG00000026875	4.51212	1.28347e-12	TNF receptor-associated factor 1 [Source:MGI Symbol;Acc:MGI:101836]	Traf1	protein_coding	ensembl_havana
ENSMUSG00000003617	4.51015	8.61706e-16	ceruloplasmin [Source:MGI Symbol;Acc:MGI:88476]	Cp	protein_coding	ensembl_havana
ENSMUSG00000091191	4.50709	1.48129e-07	predicted gene, 17334 [Source:MGI Symbol;Acc:MGI:4936968]	Gm17334	protein_coding	ensembl
ENSMUSG00000073412	4.50397	0.000120822	leukocyte specific transcript 1 [Source:MGI Symbol;Acc:MGI:1096324]	Lst1	protein_coding	ensembl_havana
ENSMUSG00000052837	4.49851	9.79998e-15	jun B proto-oncogene [Source:MGI Symbol;Acc:MGI:96647]	Junb	protein_coding	ensembl
ENSMUSG00000083840	4.4928	4.11085e-18
ENSMUSG00000018899	4.46195	9.45589e-21	interferon regulatory factor 1 [Source:MGI Symbol;Acc:MGI:96590]	Irf1	protein_coding	ensembl_havana
ENSMUSG00000066682	4.46041	2.22381e-05	paired immunoglobin-like type 2 receptor beta 2 [Source:MGI Symbol;Acc:MGI:2450535]	Pilrb2	protein_coding	ensembl
ENSMUSG00000045777	4.45551	6.5108e-06	interferon induced transmembrane protein 10 [Source:MGI Symbol;Acc:MGI:2444776]	Ifitm10	protein_coding	ensembl_havana
ENSMUSG00000073421	4.44967	9.96187e-21	histocompatibility 2, class II antigen A, beta 1 [Source:MGI Symbol;Acc:MGI:103070]	H2-Ab1	protein_coding	ensembl_havana
ENSMUSG00000029372	4.44645	2.97628e-06	pro-platelet basic protein [Source:MGI Symbol;Acc:MGI:1888712]	Ppbp	protein_coding	ensembl
ENSMUSG00000026536	4.44642	8.42932e-09	myeloid cell nuclear differentiation antigen [Source:MGI Symbol;Acc:MGI:3041120]	Mnda	protein_coding	ensembl_havana
ENSMUSG00000071637	4.44547	1.03803e-18	CCAAT/enhancer binding protein (C/EBP), delta [Source:MGI Symbol;Acc:MGI:103573]	Cebpd	pseudogene	ensembl
ENSMUSG00000025161	4.445	2.42951e-15	solute carrier family 16 (monocarboxylic acid transporters), member 3 [Source:MGI Symbol;Acc:MGI:1933438]	Slc16a3	protein_coding	ensembl_havana
ENSMUSG00000094335	4.44341	0.000117254	immunoglobulin kappa variable 1-117 [Source:MGI Symbol;Acc:MGI:4439721]	Igkv1-117	IG_LV_gene	ensembl
ENSMUSG00000025355	4.44069	4.53707e-10	matrix metallopeptidase 19 [Source:MGI Symbol;Acc:MGI:1927899]	Mmp19	protein_coding	ensembl
ENSMUSG00000077704	4.43605	0.000137169	small nucleolar RNA, C/D box 89 [Source:MGI Symbol;Acc:MGI:3819562]	Snord89	snoRNA	ensembl
ENSMUSG00000038179	4.43494	7.22092e-06	SLAM family member 7 [Source:MGI Symbol;Acc:MGI:1922595]	Slamf7	protein_coding	ensembl_havana
ENSMUSG00000079298	4.43126	0.00107519	killer cell lectin-like receptor subfamily B member 1B [Source:MGI Symbol;Acc:MGI:107539]	Klrb1b	protein_coding	ensembl_havana
ENSMUSG00000019850	4.42885	3.77594e-20	tumor necrosis factor, alpha-induced protein 3 [Source:MGI Symbol;Acc:MGI:1196377]	Tnfaip3	protein_coding	ensembl_havana
[truncated: 4,197 more rows]
[truncated: 2 more columns]

## Sheet: KO-GBMvsKO-Nor
Ensembl_Gene_ID	logFC	FDR	Description	Associated_Gene_Name	Gene_type	Source_(gene)
[truncated: 243 more rows]

[truncated: 6 more sheets: KO-UUOvsKO-Nor, Common in WT, Common in KO, GBM related to Smad3, UUO related to Smad3, Common Smad3 related]
