# Supplementary material for: Identification of Genes Associated with Smad3-dependent Renal Injury by RNA-seq-based Transcriptome Analysis
Source: Sci Rep. 2015 Dec 9;5:17901. doi: 10.1038/srep17901 (PMC4673424; doi:10.1038/srep17901)
Supplement: Supplementary File S2 [file srep17901-s3.xls]

## Sheet: WT-GBM vs WT-Nor
Category	Term	Count	%	Pvalue	Genes	List Total	Pop Hits	Pop Total	Fold Enrichment	Bonferroni	Benjamini	FDR		Category	Term	Count	%	Pvalue	Genes	List Total	Pop Hits	Pop Total	Fold Enrichment	Bonferroni	Benjamini	FDR		Category	Term	Count	%	Pvalue	Genes	List Total	Pop Hits	Pop Total	Fold Enrichment	Bonferroni	Benjamini	FDR
GOTERM_BP_FAT	GO:0006955~immune response	155	10.9155	7.7467e-61	ENSMUSG00000029380, ENSMUSG00000020676, ENSMUSG00000037053, ENSMUSG00000032508, ENSMUSG00000070427, ENSMUSG00000026395, ENSMUSG00000010142, ENSMUSG00000052776, ENSMUSG00000016283, ENSMUSG00000021624, ENSMUSG00000022504, ENSMUSG00000035373, ENSMUSG00000044811, ENSMUSG00000032041, ENSMUSG00000079227, ENSMUSG00000073421, ENSMUSG00000023224, ENSMUSG00000029372, ENSMUSG00000029371, ENSMUSG00000029605,…	1011	471	13588	4.42298	2.38598e-57	2.38598e-57	1.39902e-57		GOTERM_MF_FAT	GO:0008009~chemokine activity	21	1.47887	1.03797e-13	ENSMUSG00000020676, ENSMUSG00000029380, ENSMUSG00000035352, ENSMUSG00000060183, ENSMUSG00000018920, ENSMUSG00000019122, ENSMUSG00000009185, ENSMUSG00000034855, ENSMUSG00000058427, ENSMUSG00000035373, ENSMUSG00000074715, ENSMUSG00000035042, ENSMUSG00000023078, ENSMUSG00000021508, ENSMUSG00000031778, ENSMUSG00000026166, ENSMUSG00000031779, ENSMUSG00000018927, ENSMUSG00000035385, ENSMUSG00000029372,…	954	38	13288	7.69745	8.56398e-11	8.56398e-11	1.59983e-10		GOTERM_CC_FAT	GO:0009986~cell surface	85	5.98592	2.79087e-27	ENSMUSG00000030156, ENSMUSG00000030830, ENSMUSG00000052013, ENSMUSG00000079507, ENSMUSG00000026395, ENSMUSG00000010142, ENSMUSG00000016283, ENSMUSG00000003882, ENSMUSG00000027863, ENSMUSG00000030786, ENSMUSG00000035914, ENSMUSG00000026012, ENSMUSG00000030789, ENSMUSG00000006800, ENSMUSG00000015355, ENSMUSG00000079227, ENSMUSG00000073421, ENSMUSG00000030157, ENSMUSG00000063142, ENSMUSG00000020689,…	930	305	12504	3.74701	1.04379e-24	1.04379e-24	3.85464e-24
GOTERM_BP_FAT	GO:0006952~defense response	122	8.59155	4.93993e-38	ENSMUSG00000029380, ENSMUSG00000020676, ENSMUSG00000056529, ENSMUSG00000032508, ENSMUSG00000026395, ENSMUSG00000021624, ENSMUSG00000022504, ENSMUSG00000035373, ENSMUSG00000026193, ENSMUSG00000032041, ENSMUSG00000079227, ENSMUSG00000036931, ENSMUSG00000023224, ENSMUSG00000029371, ENSMUSG00000051457, ENSMUSG00000027398, ENSMUSG00000026070, ENSMUSG00000061878, ENSMUSG00000069516, ENSMUSG00000030742,…	1011	448	13588	3.66004	1.5215e-34	7.60749e-35	8.92127e-35		GOTERM_MF_FAT	GO:0042379~chemokine receptor binding	21	1.47887	1.98889e-13	ENSMUSG00000020676, ENSMUSG00000029380, ENSMUSG00000035352, ENSMUSG00000060183, ENSMUSG00000018920, ENSMUSG00000019122, ENSMUSG00000009185, ENSMUSG00000034855, ENSMUSG00000058427, ENSMUSG00000035373, ENSMUSG00000074715, ENSMUSG00000035042, ENSMUSG00000023078, ENSMUSG00000021508, ENSMUSG00000031778, ENSMUSG00000026166, ENSMUSG00000031779, ENSMUSG00000018927, ENSMUSG00000035385, ENSMUSG00000029372,…	954	39	13288	7.50008	1.64044e-10	8.20219e-11	3.06455e-10		GOTERM_CC_FAT	GO:0009897~external side of plasma membrane	66	4.64789	6.43911e-25	ENSMUSG00000030156, ENSMUSG00000030830, ENSMUSG00000052013, ENSMUSG00000079507, ENSMUSG00000026395, ENSMUSG00000010142, ENSMUSG00000003882, ENSMUSG00000027863, ENSMUSG00000030786, ENSMUSG00000026012, ENSMUSG00000035914, ENSMUSG00000030789, ENSMUSG00000015355, ENSMUSG00000079227, ENSMUSG00000073421, ENSMUSG00000030157, ENSMUSG00000063142, ENSMUSG00000020689, ENSMUSG00000076934, ENSMUSG00000051457,…	930	206	12504	4.30767	2.40823e-22	1.20411e-22	8.89343e-22
GOTERM_BP_FAT	GO:0009611~response to wounding	106	7.46479	7.90153e-38	ENSMUSG00000020676, ENSMUSG00000029380, ENSMUSG00000056529, ENSMUSG00000032508, ENSMUSG00000033831, ENSMUSG00000021624, ENSMUSG00000022504, ENSMUSG00000035373, ENSMUSG00000026193, ENSMUSG00000000078, ENSMUSG00000032041, ENSMUSG00000079227, ENSMUSG00000039239, ENSMUSG00000036931, ENSMUSG00000023224, ENSMUSG00000029371, ENSMUSG00000020120, ENSMUSG00000027398, ENSMUSG00000061878, ENSMUSG00000030742,…	1011	347	13588	4.10564	2.43367e-34	8.11223e-35	1.42698e-34		GOTERM_MF_FAT	GO:0005125~cytokine activity	43	3.02817	5.08243e-12	ENSMUSG00000029380, ENSMUSG00000026984, ENSMUSG00000020676, ENSMUSG00000028362, ENSMUSG00000050069, ENSMUSG00000035352, ENSMUSG00000024401, ENSMUSG00000031875, ENSMUSG00000029335, ENSMUSG00000001741, ENSMUSG00000014599, ENSMUSG00000035373, ENSMUSG00000035042, ENSMUSG00000074715, ENSMUSG00000042423, ENSMUSG00000029378, ENSMUSG00000029372, ENSMUSG00000029371, ENSMUSG00000039004, ENSMUSG00000024399,…	954	180	13288	3.32742	4.19296e-09	1.39765e-09	7.833e-09		GOTERM_CC_FAT	GO:0005886~plasma membrane	342	24.0845	2.31718e-22	ENSMUSG00000066058, ENSMUSG00000029381, ENSMUSG00000037053, ENSMUSG00000018500, ENSMUSG00000026395, ENSMUSG00000016283, ENSMUSG00000022780, ENSMUSG00000018507, ENSMUSG00000027863, ENSMUSG00000022500, ENSMUSG00000050192, ENSMUSG00000039942, ENSMUSG00000026193, ENSMUSG00000044811, ENSMUSG00000073421, ENSMUSG00000076934, ENSMUSG00000051457, ENSMUSG00000025509, ENSMUSG00000041189, ENSMUSG00000030536,…	930	2906	12504	1.58233	8.66625e-20	2.88875e-20	3.20039e-19
GOTERM_BP_FAT	GO:0006954~inflammatory response	84	5.91549	3.75897e-37	ENSMUSG00000020676, ENSMUSG00000026984, ENSMUSG00000029380, ENSMUSG00000056529, ENSMUSG00000032508, ENSMUSG00000018476, ENSMUSG00000002603, ENSMUSG00000021624, ENSMUSG00000022504, ENSMUSG00000022887, ENSMUSG00000074115, ENSMUSG00000035373, ENSMUSG00000035042, ENSMUSG00000026193, ENSMUSG00000032041, ENSMUSG00000079227, ENSMUSG00000026365, ENSMUSG00000036931, ENSMUSG00000023224, ENSMUSG00000029371,…	1011	225	13588	5.01766	1.15776e-33	2.89441e-34	6.78851e-34		GOTERM_MF_FAT	GO:0030246~carbohydrate binding	51	3.59155	9.61548e-08	ENSMUSG00000030156, ENSMUSG00000029816, ENSMUSG00000028195, ENSMUSG00000053846, ENSMUSG00000026395, ENSMUSG00000030786, ENSMUSG00000035373, ENSMUSG00000026193, ENSMUSG00000048758, ENSMUSG00000026479, ENSMUSG00000026365, ENSMUSG00000029811, ENSMUSG00000030157, ENSMUSG00000029915, ENSMUSG00000030577, ENSMUSG00000031494, ENSMUSG00000079563, ENSMUSG00000000049, ENSMUSG00000023349, ENSMUSG00000026580,…	954	317	13288	2.2409	7.93246e-05	1.98317e-05	0.000148194		GOTERM_CC_FAT	GO:0044421~extracellular region part	135	9.50704	1.38425e-21	ENSMUSG00000029380, ENSMUSG00000020676, ENSMUSG00000025064, ENSMUSG00000033831, ENSMUSG00000026639, ENSMUSG00000031875, ENSMUSG00000024053, ENSMUSG00000035373, ENSMUSG00000056427, ENSMUSG00000006800, ENSMUSG00000026193, ENSMUSG00000029378, ENSMUSG00000039239, ENSMUSG00000029811, ENSMUSG00000023224, ENSMUSG00000029371, ENSMUSG00000051457, ENSMUSG00000032572, ENSMUSG00000027398, ENSMUSG00000015647,…	930	774	12504	2.34509	5.1771e-19	1.29428e-19	1.91187e-18
GOTERM_BP_FAT	GO:0002684~positive regulation of immune system process	76	5.35211	3.3756e-33	ENSMUSG00000020227, ENSMUSG00000030830, ENSMUSG00000032508, ENSMUSG00000079507, ENSMUSG00000002603, ENSMUSG00000024927, ENSMUSG00000026395, ENSMUSG00000018500, ENSMUSG00000021457, ENSMUSG00000003882, ENSMUSG00000022887, ENSMUSG00000026012, ENSMUSG00000026365, ENSMUSG00000039239, ENSMUSG00000023067, ENSMUSG00000023224, ENSMUSG00000051457, ENSMUSG00000023274, ENSMUSG00000021025, ENSMUSG00000029468,…	1011	206	13588	4.9585	1.03968e-29	2.07937e-30	6.09616e-30		GOTERM_MF_FAT	GO:0003779~actin binding	46	3.23944	5.52866e-07	ENSMUSG00000009569, ENSMUSG00000029381, ENSMUSG00000034595, ENSMUSG00000038670, ENSMUSG00000042292, ENSMUSG00000006154, ENSMUSG00000022021, ENSMUSG00000068876, ENSMUSG00000042121, ENSMUSG00000018819, ENSMUSG00000079523, ENSMUSG00000017607, ENSMUSG00000056737, ENSMUSG00000021823, ENSMUSG00000026303, ENSMUSG00000041773, ENSMUSG00000020437, ENSMUSG00000051391, ENSMUSG00000052727, ENSMUSG00000022602,…	954	288	13288	2.22473	0.000456011	9.12188e-05	0.000852079		GOTERM_CC_FAT	GO:0005615~extracellular space	97	6.83099	4.85199e-18	ENSMUSG00000020676, ENSMUSG00000029380, ENSMUSG00000033831, ENSMUSG00000031875, ENSMUSG00000035373, ENSMUSG00000056427, ENSMUSG00000006800, ENSMUSG00000029378, ENSMUSG00000029811, ENSMUSG00000039239, ENSMUSG00000023224, ENSMUSG00000029371, ENSMUSG00000051457, ENSMUSG00000027398, ENSMUSG00000002992, ENSMUSG00000076614, ENSMUSG00000014813, ENSMUSG00000021508, ENSMUSG00000076617, ENSMUSG00000024164,…	930	511	12504	2.55221	1.81465e-15	3.62929e-16	6.70137e-15
GOTERM_BP_FAT	GO:0001775~cell activation	77	5.42254	3.24927e-28	ENSMUSG00000030830, ENSMUSG00000002699, ENSMUSG00000033831, ENSMUSG00000002603, ENSMUSG00000026395, ENSMUSG00000038418, ENSMUSG00000021457, ENSMUSG00000003882, ENSMUSG00000021356, ENSMUSG00000030786, ENSMUSG00000026012, ENSMUSG00000030789, ENSMUSG00000053175, ENSMUSG00000035673, ENSMUSG00000015355, ENSMUSG00000024673, ENSMUSG00000020120, ENSMUSG00000024399, ENSMUSG00000051457, ENSMUSG00000023274,…	1011	246	13588	4.20688	1.00077e-24	1.66796e-25	5.86802e-25		GOTERM_MF_FAT	GO:0005509~calcium ion binding	98	6.90141	1.44957e-06	ENSMUSG00000030156, ENSMUSG00000030830, ENSMUSG00000056124, ENSMUSG00000030218, ENSMUSG00000029471, ENSMUSG00000018507, ENSMUSG00000022887, ENSMUSG00000040033, ENSMUSG00000030786, ENSMUSG00000009292, ENSMUSG00000030789, ENSMUSG00000056427, ENSMUSG00000019461, ENSMUSG00000055421, ENSMUSG00000006800, ENSMUSG00000052889, ENSMUSG00000024112, ENSMUSG00000029088, ENSMUSG00000026532, ENSMUSG00000029811,…	954	840	13288	1.62502	0.00119518	0.000199296	0.00223406		GOTERM_CC_FAT	GO:0005576~extracellular region	216	15.2113	1.96442e-17	ENSMUSG00000029380, ENSMUSG00000037053, ENSMUSG00000070427, ENSMUSG00000026639, ENSMUSG00000022780, ENSMUSG00000027863, ENSMUSG00000017723, ENSMUSG00000026193, ENSMUSG00000029378, ENSMUSG00000029372, ENSMUSG00000023224, ENSMUSG00000029371, ENSMUSG00000051457, ENSMUSG00000024353, ENSMUSG00000069792, ENSMUSG00000036446, ENSMUSG00000013846, ENSMUSG00000025888, ENSMUSG00000026069, ENSMUSG00000079563,…	930	1680	12504	1.72866	7.34695e-15	1.22449e-15	2.71318e-14
GOTERM_BP_FAT	GO:0050778~positive regulation of immune response	56	3.94366	2.66358e-27	ENSMUSG00000032508, ENSMUSG00000079507, ENSMUSG00000024927, ENSMUSG00000026395, ENSMUSG00000021457, ENSMUSG00000022887, ENSMUSG00000026012, ENSMUSG00000026365, ENSMUSG00000039239, ENSMUSG00000023224, ENSMUSG00000021025, ENSMUSG00000029468, ENSMUSG00000040751, ENSMUSG00000036908, ENSMUSG00000036905, ENSMUSG00000031497, ENSMUSG00000026117, ENSMUSG00000036896, ENSMUSG00000032076, ENSMUSG00000016206,…	1011	136	13588	5.53418	8.20381e-24	1.17197e-24	4.81029e-24		GOTERM_MF_FAT	GO:0019955~cytokine binding	21	1.47887	3.02428e-06	ENSMUSG00000070427, ENSMUSG00000030341, ENSMUSG00000022146, ENSMUSG00000071714, ENSMUSG00000027947, ENSMUSG00000052336, ENSMUSG00000030745, ENSMUSG00000071713, ENSMUSG00000025804, ENSMUSG00000003882, ENSMUSG00000026068, ENSMUSG00000048521, ENSMUSG00000026069, ENSMUSG00000032089, ENSMUSG00000049103, ENSMUSG00000024610, ENSMUSG00000020009, ENSMUSG00000079227, ENSMUSG00000028599, ENSMUSG00000068227,…	954	88	13288	3.3239	0.00249193	0.000356371	0.00466095		GOTERM_CC_FAT	GO:0044459~plasma membrane part	203	14.2958	1.82358e-14	ENSMUSG00000066058, ENSMUSG00000037053, ENSMUSG00000029381, ENSMUSG00000026395, ENSMUSG00000016283, ENSMUSG00000027863, ENSMUSG00000022500, ENSMUSG00000050192, ENSMUSG00000026193, ENSMUSG00000073421, ENSMUSG00000051457, ENSMUSG00000076934, ENSMUSG00000041189, ENSMUSG00000001507, ENSMUSG00000054855, ENSMUSG00000034810, ENSMUSG00000076937, ENSMUSG00000054342, ENSMUSG00000026069, ENSMUSG00000058715,…	930	1633	12504	1.67138	6.80966e-12	9.72777e-13	2.51466e-11
GOTERM_BP_FAT	GO:0048584~positive regulation of response to stimulus	64	4.50704	4.95892e-26	ENSMUSG00000032508, ENSMUSG00000079507, ENSMUSG00000024927, ENSMUSG00000026395, ENSMUSG00000018500, ENSMUSG00000021457, ENSMUSG00000001741, ENSMUSG00000022887, ENSMUSG00000026012, ENSMUSG00000026365, ENSMUSG00000039239, ENSMUSG00000023224, ENSMUSG00000021025, ENSMUSG00000029468, ENSMUSG00000027398, ENSMUSG00000040751, ENSMUSG00000036908, ENSMUSG00000036905, ENSMUSG00000031497, ENSMUSG00000026117,…	1011	186	13588	4.62457	1.52735e-22	1.90919e-23	8.95557e-23		GOTERM_MF_FAT	GO:0008201~heparin binding	20	1.40845	4.74895e-06	ENSMUSG00000029816, ENSMUSG00000028195, ENSMUSG00000022893, ENSMUSG00000053846, ENSMUSG00000040152, ENSMUSG00000026395, ENSMUSG00000009185, ENSMUSG00000002985, ENSMUSG00000030786, ENSMUSG00000024486, ENSMUSG00000035373, ENSMUSG00000023885, ENSMUSG00000026249, ENSMUSG00000019997, ENSMUSG00000000049, ENSMUSG00000026193, ENSMUSG00000048758, ENSMUSG00000026479, ENSMUSG00000026365, ENSMUSG00000029811	954	83	13288	3.35632	0.00391022	0.000489616	0.00731886		GOTERM_CC_FAT	GO:0043235~receptor complex	23	1.61972	9.92737e-08	ENSMUSG00000020689, ENSMUSG00000002033, ENSMUSG00000032093, ENSMUSG00000039005, ENSMUSG00000076934, ENSMUSG00000030830, ENSMUSG00000041189, ENSMUSG00000020758, ENSMUSG00000015533, ENSMUSG00000001281, ENSMUSG00000001507, ENSMUSG00000027009, ENSMUSG00000021457, ENSMUSG00000000290, ENSMUSG00000076937, ENSMUSG00000026117, ENSMUSG00000000555, ENSMUSG00000040592, ENSMUSG00000030786, ENSMUSG00000014599,…	930	83	12504	3.72577	3.71277e-05	4.64104e-06	0.000137113
GOTERM_BP_FAT	GO:0045321~leukocyte activation	67	4.71831	5.80353e-24	ENSMUSG00000030830, ENSMUSG00000002699, ENSMUSG00000002603, ENSMUSG00000026395, ENSMUSG00000038418, ENSMUSG00000021457, ENSMUSG00000003882, ENSMUSG00000021356, ENSMUSG00000030786, ENSMUSG00000026012, ENSMUSG00000030789, ENSMUSG00000053175, ENSMUSG00000035673, ENSMUSG00000015355, ENSMUSG00000024673, ENSMUSG00000051457, ENSMUSG00000023274, ENSMUSG00000029468, ENSMUSG00000022443, ENSMUSG00000040751,…	1011	219	13588	4.11183	1.78749e-20	1.9861e-21	1.04809e-20		GOTERM_MF_FAT	GO:0005539~glycosaminoglycan binding	23	1.61972	1.66388e-05	ENSMUSG00000029816, ENSMUSG00000028195, ENSMUSG00000022893, ENSMUSG00000053846, ENSMUSG00000040152, ENSMUSG00000026395, ENSMUSG00000009185, ENSMUSG00000002985, ENSMUSG00000058297, ENSMUSG00000030786, ENSMUSG00000079563, ENSMUSG00000024486, ENSMUSG00000035373, ENSMUSG00000023885, ENSMUSG00000026249, ENSMUSG00000019997, ENSMUSG00000000049, ENSMUSG00000026193, ENSMUSG00000048758, ENSMUSG00000026365,…	954	114	13288	2.81018	0.0136333	0.00152407	0.0256407		GOTERM_CC_FAT	GO:0008305~integrin complex	12	0.84507	2.37552e-06	ENSMUSG00000020689, ENSMUSG00000030786, ENSMUSG00000030830, ENSMUSG00000030789, ENSMUSG00000020758, ENSMUSG00000015533, ENSMUSG00000001507, ENSMUSG00000001281, ENSMUSG00000027009, ENSMUSG00000000290, ENSMUSG00000000555, ENSMUSG00000000157	930	28	12504	5.76221	0.000888052	9.87114e-05	0.00328092
GOTERM_BP_FAT	GO:0002253~activation of immune response	38	2.67606	6.87797e-20	ENSMUSG00000036887, ENSMUSG00000058099, ENSMUSG00000032508, ENSMUSG00000027843, ENSMUSG00000024927, ENSMUSG00000026395, ENSMUSG00000021457, ENSMUSG00000049109, ENSMUSG00000003352, ENSMUSG00000022887, ENSMUSG00000058952, ENSMUSG00000061780, ENSMUSG00000026365, ENSMUSG00000023224, ENSMUSG00000032093, ENSMUSG00000039005, ENSMUSG00000024371, ENSMUSG00000021025, ENSMUSG00000079293, ENSMUSG00000036908,…	1011	86	13588	5.93867	2.11842e-16	2.11842e-17	1.24213e-16																GOTERM_CC_FAT	GO:0001772~immunological synapse	8	0.56338	1.40848e-05	ENSMUSG00000032093, ENSMUSG00000030830, ENSMUSG00000022443, ENSMUSG00000029204, ENSMUSG00000037405, ENSMUSG00000030707, ENSMUSG00000026117, ENSMUSG00000030742	930	13	12504	8.27395	0.0052539	0.000526637	0.0194516
GOTERM_BP_FAT	GO:0046649~lymphocyte activation	55	3.87324	1.92445e-18	ENSMUSG00000030830, ENSMUSG00000002603, ENSMUSG00000026395, ENSMUSG00000038418, ENSMUSG00000021457, ENSMUSG00000003882, ENSMUSG00000030786, ENSMUSG00000026012, ENSMUSG00000053175, ENSMUSG00000030789, ENSMUSG00000015355, ENSMUSG00000024673, ENSMUSG00000051457, ENSMUSG00000023274, ENSMUSG00000029468, ENSMUSG00000022443, ENSMUSG00000040751, ENSMUSG00000008496, ENSMUSG00000026117, ENSMUSG00000004698,…	1011	191	13588	3.8702	5.92731e-15	5.38846e-16	3.47546e-15																GOTERM_CC_FAT	GO:0042611~MHC protein complex	15	1.05634	1.73506e-05	ENSMUSG00000037053, ENSMUSG00000041538, ENSMUSG00000037649, ENSMUSG00000035929, ENSMUSG00000079507, ENSMUSG00000028076, ENSMUSG00000016283, ENSMUSG00000037548, ENSMUSG00000061232, ENSMUSG00000060586, ENSMUSG00000036594, ENSMUSG00000073411, ENSMUSG00000016206, ENSMUSG00000073421, ENSMUSG00000060802	930	52	12504	3.87841	0.00646816	0.000589751	0.0239612
GOTERM_BP_FAT	GO:0001817~regulation of cytokine production	46	3.23944	4.38865e-18	ENSMUSG00000020227, ENSMUSG00000040296, ENSMUSG00000024401, ENSMUSG00000032508, ENSMUSG00000079507, ENSMUSG00000028076, ENSMUSG00000037035, ENSMUSG00000024927, ENSMUSG00000018500, ENSMUSG00000015619, ENSMUSG00000021457, ENSMUSG00000034227, ENSMUSG00000021356, ENSMUSG00000026012, ENSMUSG00000035914, ENSMUSG00000047139, ENSMUSG00000059498, ENSMUSG00000053175, ENSMUSG00000026177, ENSMUSG00000051439,…	1011	139	13588	4.44782	1.3517e-14	1.12642e-15	7.92568e-15																GOTERM_CC_FAT	GO:0005578~proteinaceous extracellular matrix	44	3.09859	1.75111e-05	ENSMUSG00000039462, ENSMUSG00000025064, ENSMUSG00000017466, ENSMUSG00000079499, ENSMUSG00000026639, ENSMUSG00000002603, ENSMUSG00000043822, ENSMUSG00000032231, ENSMUSG00000018623, ENSMUSG00000024053, ENSMUSG00000024529, ENSMUSG00000019997, ENSMUSG00000026193, ENSMUSG00000043613, ENSMUSG00000026479, ENSMUSG00000035493, ENSMUSG00000049538, ENSMUSG00000033880, ENSMUSG00000051457, ENSMUSG00000006403,…	930	297	12504	1.99188	0.00652783	0.00054562	0.0241829
GOTERM_BP_FAT	GO:0002697~regulation of immune effector process	36	2.53521	1.41996e-17	ENSMUSG00000015947, ENSMUSG00000040296, ENSMUSG00000024401, ENSMUSG00000079507, ENSMUSG00000028076, ENSMUSG00000002603, ENSMUSG00000018500, ENSMUSG00000026395, ENSMUSG00000021457, ENSMUSG00000034227, ENSMUSG00000003882, ENSMUSG00000061232, ENSMUSG00000026942, ENSMUSG00000026012, ENSMUSG00000047139, ENSMUSG00000059498, ENSMUSG00000026365, ENSMUSG00000023224, ENSMUSG00000030157, ENSMUSG00000051457,…	1011	88	13588	5.49825	4.37349e-14	3.36422e-15	2.56438e-14
GOTERM_BP_FAT	GO:0006935~chemotaxis	40	2.8169	1.51797e-17	ENSMUSG00000020676, ENSMUSG00000028195, ENSMUSG00000035352, ENSMUSG00000056529, ENSMUSG00000049130, ENSMUSG00000031875, ENSMUSG00000072596, ENSMUSG00000025804, ENSMUSG00000001741, ENSMUSG00000005672, ENSMUSG00000018819, ENSMUSG00000030786, ENSMUSG00000035373, ENSMUSG00000059498, ENSMUSG00000035042, ENSMUSG00000074715, ENSMUSG00000039239, ENSMUSG00000020143, ENSMUSG00000029371, ENSMUSG00000060183,…	1011	109	13588	4.93217	4.67534e-14	3.33953e-15	2.74137e-14
GOTERM_BP_FAT	GO:0042330~taxis	40	2.8169	1.51797e-17	ENSMUSG00000020676, ENSMUSG00000028195, ENSMUSG00000035352, ENSMUSG00000056529, ENSMUSG00000049130, ENSMUSG00000031875, ENSMUSG00000072596, ENSMUSG00000025804, ENSMUSG00000001741, ENSMUSG00000005672, ENSMUSG00000018819, ENSMUSG00000030786, ENSMUSG00000035373, ENSMUSG00000059498, ENSMUSG00000035042, ENSMUSG00000074715, ENSMUSG00000039239, ENSMUSG00000020143, ENSMUSG00000029371, ENSMUSG00000060183,…	1011	109	13588	4.93217	4.67534e-14	3.33953e-15	2.74137e-14
GOTERM_BP_FAT	GO:0002252~immune effector process	43	3.02817	1.71711e-17	ENSMUSG00000036887, ENSMUSG00000015947, ENSMUSG00000037649, ENSMUSG00000032508, ENSMUSG00000055447, ENSMUSG00000079507, ENSMUSG00000026395, ENSMUSG00000003882, ENSMUSG00000036594, ENSMUSG00000022887, ENSMUSG00000058952, ENSMUSG00000061780, ENSMUSG00000059498, ENSMUSG00000053175, ENSMUSG00000026177, ENSMUSG00000024610, ENSMUSG00000026365, ENSMUSG00000024300, ENSMUSG00000023224, ENSMUSG00000024371,…	1011	126	13588	4.58672	5.28871e-14	3.52581e-15	3.10102e-14
GOTERM_BP_FAT	GO:0045087~innate immune response	39	2.74648	5.26136e-17	ENSMUSG00000036887, ENSMUSG00000015947, ENSMUSG00000046879, ENSMUSG00000040296, ENSMUSG00000032508, ENSMUSG00000028076, ENSMUSG00000002603, ENSMUSG00000021624, ENSMUSG00000022504, ENSMUSG00000024349, ENSMUSG00000022887, ENSMUSG00000058952, ENSMUSG00000061780, ENSMUSG00000070034, ENSMUSG00000000386, ENSMUSG00000026177, ENSMUSG00000032041, ENSMUSG00000026365, ENSMUSG00000023224, ENSMUSG00000026072,…	1011	107	13588	4.89875	1.6205e-13	1.01281e-14	9.50175e-14
GOTERM_BP_FAT	GO:0002521~leukocyte differentiation	45	3.16901	6.59845e-17	ENSMUSG00000022475, ENSMUSG00000058099, ENSMUSG00000037649, ENSMUSG00000024401, ENSMUSG00000028076, ENSMUSG00000027843, ENSMUSG00000002603, ENSMUSG00000026395, ENSMUSG00000051212, ENSMUSG00000038418, ENSMUSG00000021457, ENSMUSG00000003882, ENSMUSG00000002983, ENSMUSG00000021356, ENSMUSG00000018654, ENSMUSG00000005672, ENSMUSG00000000861, ENSMUSG00000049109, ENSMUSG00000026012, ENSMUSG00000047139,…	1011	142	13588	4.25921	3.41949e-13	2.0095e-14	1.9984e-13
GOTERM_BP_FAT	GO:0048534~hemopoietic or lymphoid organ development	65	4.57746	2.99262e-16	ENSMUSG00000040274, ENSMUSG00000031543, ENSMUSG00000002603, ENSMUSG00000026395, ENSMUSG00000038418, ENSMUSG00000021457, ENSMUSG00000003882, ENSMUSG00000021356, ENSMUSG00000026321, ENSMUSG00000026012, ENSMUSG00000053175, ENSMUSG00000022952, ENSMUSG00000066595, ENSMUSG00000026532, ENSMUSG00000032041, ENSMUSG00000039239, ENSMUSG00000051457, ENSMUSG00000024399, ENSMUSG00000023274, ENSMUSG00000022443,…	1011	281	13588	3.10893	1.02585e-12	5.69544e-14	5.9952e-13
GOTERM_BP_FAT	GO:0030097~hemopoiesis	60	4.22535	8.49637e-16	ENSMUSG00000040274, ENSMUSG00000031543, ENSMUSG00000002603, ENSMUSG00000026395, ENSMUSG00000038418, ENSMUSG00000021457, ENSMUSG00000003882, ENSMUSG00000021356, ENSMUSG00000026012, ENSMUSG00000053175, ENSMUSG00000066595, ENSMUSG00000022952, ENSMUSG00000026532, ENSMUSG00000032041, ENSMUSG00000039239, ENSMUSG00000051457, ENSMUSG00000023274, ENSMUSG00000022443, ENSMUSG00000073940, ENSMUSG00000006362,…	1011	251	13588	3.21279	2.73559e-12	1.36779e-13	1.59872e-12
GOTERM_BP_FAT	GO:0002520~immune system development	66	4.64789	8.33697e-16	ENSMUSG00000040274, ENSMUSG00000031543, ENSMUSG00000002603, ENSMUSG00000026395, ENSMUSG00000038418, ENSMUSG00000021457, ENSMUSG00000003882, ENSMUSG00000021356, ENSMUSG00000026321, ENSMUSG00000026012, ENSMUSG00000053175, ENSMUSG00000022952, ENSMUSG00000066595, ENSMUSG00000026532, ENSMUSG00000032041, ENSMUSG00000039239, ENSMUSG00000051457, ENSMUSG00000024399, ENSMUSG00000023274, ENSMUSG00000022443,…	1011	295	13588	3.00695	2.73559e-12	1.43996e-13	1.59872e-12
GOTERM_BP_FAT	GO:0007155~cell adhesion	96	6.76056	1.28329e-14	ENSMUSG00000066058, ENSMUSG00000029816, ENSMUSG00000037053, ENSMUSG00000028195, ENSMUSG00000030830, ENSMUSG00000006219, ENSMUSG00000020473, ENSMUSG00000024965, ENSMUSG00000026639, ENSMUSG00000026395, ENSMUSG00000024053, ENSMUSG00000027863, ENSMUSG00000030786, ENSMUSG00000021823, ENSMUSG00000024670, ENSMUSG00000038147, ENSMUSG00000030789, ENSMUSG00000039787, ENSMUSG00000027962, ENSMUSG00000026193,…	1011	561	13588	2.29992	3.9666e-11	1.88882e-12	2.32592e-11
GOTERM_BP_FAT	GO:0022610~biological adhesion	96	6.76056	1.43726e-14	ENSMUSG00000066058, ENSMUSG00000029816, ENSMUSG00000037053, ENSMUSG00000028195, ENSMUSG00000030830, ENSMUSG00000006219, ENSMUSG00000020473, ENSMUSG00000024965, ENSMUSG00000026639, ENSMUSG00000026395, ENSMUSG00000024053, ENSMUSG00000027863, ENSMUSG00000030786, ENSMUSG00000021823, ENSMUSG00000024670, ENSMUSG00000038147, ENSMUSG00000030789, ENSMUSG00000039787, ENSMUSG00000027962, ENSMUSG00000026193,…	1011	562	13588	2.29583	4.41114e-11	2.00506e-12	2.58682e-11
GOTERM_BP_FAT	GO:0002703~regulation of leukocyte mediated immunity	29	2.04225	2.32665e-14	ENSMUSG00000015947, ENSMUSG00000079507, ENSMUSG00000028076, ENSMUSG00000002603, ENSMUSG00000026395, ENSMUSG00000018500, ENSMUSG00000021457, ENSMUSG00000034227, ENSMUSG00000003882, ENSMUSG00000061232, ENSMUSG00000026012, ENSMUSG00000047139, ENSMUSG00000059498, ENSMUSG00000030157, ENSMUSG00000051457, ENSMUSG00000029468, ENSMUSG00000079298, ENSMUSG00000024339, ENSMUSG00000017652, ENSMUSG00000032076,…	1011	70	13588	5.56807	7.18092e-11	3.12217e-12	4.20997e-11
GOTERM_BP_FAT	GO:0042110~T cell activation	37	2.60563	4.93413e-14	ENSMUSG00000030830, ENSMUSG00000037649, ENSMUSG00000028076, ENSMUSG00000027843, ENSMUSG00000002603, ENSMUSG00000026395, ENSMUSG00000038418, ENSMUSG00000021457, ENSMUSG00000003882, ENSMUSG00000002983, ENSMUSG00000018654, ENSMUSG00000000861, ENSMUSG00000049109, ENSMUSG00000030786, ENSMUSG00000026012, ENSMUSG00000030789, ENSMUSG00000026177, ENSMUSG00000053175, ENSMUSG00000024610, ENSMUSG00000015355,…	1011	116	13588	4.28695	1.51825e-10	6.32605e-12	8.90177e-11
GOTERM_BP_FAT	GO:0002443~leukocyte mediated immunity	32	2.25352	8.39411e-14	ENSMUSG00000036887, ENSMUSG00000037649, ENSMUSG00000015947, ENSMUSG00000032508, ENSMUSG00000036594, ENSMUSG00000058952, ENSMUSG00000059498, ENSMUSG00000026177, ENSMUSG00000053175, ENSMUSG00000024610, ENSMUSG00000024300, ENSMUSG00000023224, ENSMUSG00000024371, ENSMUSG00000040751, ENSMUSG00000008496, ENSMUSG00000036905, ENSMUSG00000037405, ENSMUSG00000026288, ENSMUSG00000030742, ENSMUSG00000036896,…	1011	89	13588	4.83242	2.58513e-10	1.03405e-11	1.51579e-10
GOTERM_BP_FAT	GO:0002460~adaptive immune response based on somatic recombination of immune receptors built from immunoglobulin superfamily domains	31	2.1831	9.84912e-14	ENSMUSG00000036887, ENSMUSG00000025225, ENSMUSG00000037649, ENSMUSG00000015947, ENSMUSG00000032508, ENSMUSG00000070427, ENSMUSG00000002983, ENSMUSG00000036594, ENSMUSG00000058952, ENSMUSG00000059498, ENSMUSG00000026177, ENSMUSG00000053175, ENSMUSG00000024610, ENSMUSG00000023224, ENSMUSG00000024371, ENSMUSG00000008496, ENSMUSG00000036905, ENSMUSG00000037405, ENSMUSG00000026288, ENSMUSG00000036896,…	1011	84	13588	4.96006	3.03308e-10	1.16657e-11	1.77847e-10
GOTERM_BP_FAT	GO:0002250~adaptive immune response	31	2.1831	9.84912e-14	ENSMUSG00000036887, ENSMUSG00000025225, ENSMUSG00000037649, ENSMUSG00000015947, ENSMUSG00000032508, ENSMUSG00000070427, ENSMUSG00000002983, ENSMUSG00000036594, ENSMUSG00000058952, ENSMUSG00000059498, ENSMUSG00000026177, ENSMUSG00000053175, ENSMUSG00000024610, ENSMUSG00000023224, ENSMUSG00000024371, ENSMUSG00000008496, ENSMUSG00000036905, ENSMUSG00000037405, ENSMUSG00000026288, ENSMUSG00000036896,…	1011	84	13588	4.96006	3.03308e-10	1.16657e-11	1.77847e-10
GOTERM_BP_FAT	GO:0030098~lymphocyte differentiation	36	2.53521	1.5935e-13	ENSMUSG00000022475, ENSMUSG00000058099, ENSMUSG00000037649, ENSMUSG00000028076, ENSMUSG00000027843, ENSMUSG00000002603, ENSMUSG00000026395, ENSMUSG00000051212, ENSMUSG00000038418, ENSMUSG00000021457, ENSMUSG00000003882, ENSMUSG00000002983, ENSMUSG00000018654, ENSMUSG00000000861, ENSMUSG00000049109, ENSMUSG00000026012, ENSMUSG00000047139, ENSMUSG00000053175, ENSMUSG00000024610, ENSMUSG00000020963,…	1011	114	13588	4.24426	4.90696e-10	1.81739e-11	2.87714e-10
GOTERM_BP_FAT	GO:0048002~antigen processing and presentation of peptide antigen	20	1.40845	3.9171e-13	ENSMUSG00000037649, ENSMUSG00000015947, ENSMUSG00000024308, ENSMUSG00000036908, ENSMUSG00000079507, ENSMUSG00000004552, ENSMUSG00000037548, ENSMUSG00000024339, ENSMUSG00000061232, ENSMUSG00000060586, ENSMUSG00000036594, ENSMUSG00000073411, ENSMUSG00000038213, ENSMUSG00000059498, ENSMUSG00000016206, ENSMUSG00000026177, ENSMUSG00000024610, ENSMUSG00000058715, ENSMUSG00000073421, ENSMUSG00000060802	1011	35	13588	7.68009	1.20639e-09	4.30855e-11	7.07367e-10
GOTERM_BP_FAT	GO:0002706~regulation of lymphocyte mediated immunity	26	1.83099	1.64605e-12	ENSMUSG00000015947, ENSMUSG00000079507, ENSMUSG00000002603, ENSMUSG00000028076, ENSMUSG00000026395, ENSMUSG00000034227, ENSMUSG00000003882, ENSMUSG00000061232, ENSMUSG00000026012, ENSMUSG00000047139, ENSMUSG00000059498, ENSMUSG00000030157, ENSMUSG00000051457, ENSMUSG00000029468, ENSMUSG00000079298, ENSMUSG00000024339, ENSMUSG00000017652, ENSMUSG00000032076, ENSMUSG00000030149, ENSMUSG00000016206,…	1011	65	13588	5.37606	5.06973e-09	1.74818e-10	2.97262e-09
GOTERM_BP_FAT	GO:0019724~B cell mediated immunity	26	1.83099	1.64605e-12	ENSMUSG00000036887, ENSMUSG00000037649, ENSMUSG00000015947, ENSMUSG00000032508, ENSMUSG00000036594, ENSMUSG00000058952, ENSMUSG00000053175, ENSMUSG00000059498, ENSMUSG00000024610, ENSMUSG00000023224, ENSMUSG00000024371, ENSMUSG00000008496, ENSMUSG00000036905, ENSMUSG00000026288, ENSMUSG00000036896, ENSMUSG00000055172, ENSMUSG00000076614, ENSMUSG00000058715, ENSMUSG00000058818, ENSMUSG00000038521,…	1011	65	13588	5.37606	5.06973e-09	1.74818e-10	2.97262e-09
GOTERM_BP_FAT	GO:0002526~acute inflammatory response	29	2.04225	1.66562e-12	ENSMUSG00000036887, ENSMUSG00000015947, ENSMUSG00000022887, ENSMUSG00000058952, ENSMUSG00000074115, ENSMUSG00000061780, ENSMUSG00000059498, ENSMUSG00000026193, ENSMUSG00000026365, ENSMUSG00000021091, ENSMUSG00000023224, ENSMUSG00000039005, ENSMUSG00000024371, ENSMUSG00000027398, ENSMUSG00000036905, ENSMUSG00000032554, ENSMUSG00000036896, ENSMUSG00000040026, ENSMUSG00000055172, ENSMUSG00000076614,…	1011	81	13588	4.81191	5.13026e-09	1.71009e-10	3.00812e-09
GOTERM_BP_FAT	GO:0002699~positive regulation of immune effector process	22	1.5493	1.86082e-12	ENSMUSG00000029468, ENSMUSG00000015947, ENSMUSG00000079507, ENSMUSG00000028076, ENSMUSG00000018500, ENSMUSG00000026395, ENSMUSG00000021457, ENSMUSG00000024339, ENSMUSG00000061232, ENSMUSG00000032076, ENSMUSG00000030149, ENSMUSG00000047139, ENSMUSG00000016206, ENSMUSG00000059498, ENSMUSG00000076614, ENSMUSG00000058715, ENSMUSG00000030798, ENSMUSG00000024164, ENSMUSG00000076612, ENSMUSG00000016024,…	1011	46	13588	6.4279	5.7314e-09	1.84884e-10	3.36059e-09
GOTERM_BP_FAT	GO:0019882~antigen processing and presentation	30	2.11268	1.91186e-12	ENSMUSG00000037053, ENSMUSG00000037649, ENSMUSG00000015947, ENSMUSG00000024308, ENSMUSG00000079507, ENSMUSG00000028076, ENSMUSG00000037548, ENSMUSG00000004552, ENSMUSG00000016283, ENSMUSG00000061232, ENSMUSG00000002983, ENSMUSG00000036594, ENSMUSG00000038213, ENSMUSG00000059498, ENSMUSG00000026177, ENSMUSG00000024610, ENSMUSG00000073421, ENSMUSG00000041538, ENSMUSG00000035929, ENSMUSG00000036908,…	1011	87	13588	4.63454	5.88836e-09	1.84011e-10	3.45263e-09
GOTERM_BP_FAT	GO:0002449~lymphocyte mediated immunity	28	1.97183	1.96809e-12	ENSMUSG00000036887, ENSMUSG00000037649, ENSMUSG00000015947, ENSMUSG00000032508, ENSMUSG00000036594, ENSMUSG00000058952, ENSMUSG00000053175, ENSMUSG00000026177, ENSMUSG00000059498, ENSMUSG00000024610, ENSMUSG00000023224, ENSMUSG00000024371, ENSMUSG00000008496, ENSMUSG00000036905, ENSMUSG00000037405, ENSMUSG00000026288, ENSMUSG00000036896, ENSMUSG00000055172, ENSMUSG00000076614, ENSMUSG00000058715,…	1011	76	13588	4.95164	6.06172e-09	1.83689e-10	3.55428e-09
GOTERM_BP_FAT	GO:0050865~regulation of cell activation	41	2.88732	2.04468e-12	ENSMUSG00000058099, ENSMUSG00000030830, ENSMUSG00000037649, ENSMUSG00000052013, ENSMUSG00000032508, ENSMUSG00000028076, ENSMUSG00000002603, ENSMUSG00000018500, ENSMUSG00000026395, ENSMUSG00000010142, ENSMUSG00000021457, ENSMUSG00000034227, ENSMUSG00000003882, ENSMUSG00000018654, ENSMUSG00000036594, ENSMUSG00000051076, ENSMUSG00000026012, ENSMUSG00000035914, ENSMUSG00000047139, ENSMUSG00000024610,…	1011	156	13588	3.53235	6.29767e-09	1.85226e-10	3.69262e-09
GOTERM_BP_FAT	GO:0002819~regulation of adaptive immune response	24	1.69014	2.51922e-12	ENSMUSG00000051457, ENSMUSG00000029468, ENSMUSG00000015947, ENSMUSG00000079507, ENSMUSG00000028076, ENSMUSG00000002603, ENSMUSG00000026395, ENSMUSG00000031497, ENSMUSG00000034227, ENSMUSG00000024339, ENSMUSG00000003882, ENSMUSG00000061232, ENSMUSG00000017652, ENSMUSG00000026012, ENSMUSG00000047139, ENSMUSG00000016206, ENSMUSG00000059498, ENSMUSG00000026177, ENSMUSG00000076614, ENSMUSG00000058715,…	1011	56	13588	5.76007	7.75916e-09	2.2169e-10	4.54956e-09
GOTERM_BP_FAT	GO:0002822~regulation of adaptive immune response based on somatic recombination of immune receptors built from immunoglobulin superfamily domains	24	1.69014	2.51922e-12	ENSMUSG00000051457, ENSMUSG00000029468, ENSMUSG00000015947, ENSMUSG00000079507, ENSMUSG00000028076, ENSMUSG00000002603, ENSMUSG00000026395, ENSMUSG00000031497, ENSMUSG00000034227, ENSMUSG00000024339, ENSMUSG00000003882, ENSMUSG00000061232, ENSMUSG00000017652, ENSMUSG00000026012, ENSMUSG00000047139, ENSMUSG00000016206, ENSMUSG00000059498, ENSMUSG00000026177, ENSMUSG00000076614, ENSMUSG00000058715,…	1011	56	13588	5.76007	7.75916e-09	2.2169e-10	4.54956e-09
GOTERM_BP_FAT	GO:0002478~antigen processing and presentation of exogenous peptide antigen	16	1.12676	2.94295e-12	ENSMUSG00000037649, ENSMUSG00000015947, ENSMUSG00000024308, ENSMUSG00000036908, ENSMUSG00000004552, ENSMUSG00000037548, ENSMUSG00000024339, ENSMUSG00000061232, ENSMUSG00000060586, ENSMUSG00000036594, ENSMUSG00000016206, ENSMUSG00000059498, ENSMUSG00000024610, ENSMUSG00000058715, ENSMUSG00000073421, ENSMUSG00000060802	1011	23	13588	9.34968	9.06438e-09	2.51788e-10	5.31487e-09
GOTERM_BP_FAT	GO:0002764~immune response-regulating signal transduction	23	1.61972	3.67752e-12	ENSMUSG00000032093, ENSMUSG00000021025, ENSMUSG00000058099, ENSMUSG00000052013, ENSMUSG00000079293, ENSMUSG00000032508, ENSMUSG00000040751, ENSMUSG00000036908, ENSMUSG00000027843, ENSMUSG00000024927, ENSMUSG00000026395, ENSMUSG00000027995, ENSMUSG00000021457, ENSMUSG00000026117, ENSMUSG00000017652, ENSMUSG00000003352, ENSMUSG00000049109, ENSMUSG00000040592, ENSMUSG00000030149, ENSMUSG00000058715,…	1011	52	13588	5.94469	1.13267e-08	3.06127e-10	6.64139e-09
GOTERM_BP_FAT	GO:0001819~positive regulation of cytokine production	25	1.76056	3.90277e-12	ENSMUSG00000032093, ENSMUSG00000039005, ENSMUSG00000029468, ENSMUSG00000040296, ENSMUSG00000079293, ENSMUSG00000027398, ENSMUSG00000024401, ENSMUSG00000032508, ENSMUSG00000079507, ENSMUSG00000015396, ENSMUSG00000018500, ENSMUSG00000015619, ENSMUSG00000027995, ENSMUSG00000032691, ENSMUSG00000017652, ENSMUSG00000025888, ENSMUSG00000030149, ENSMUSG00000031639, ENSMUSG00000016206, ENSMUSG00000026177,…	1011	62	13588	5.41942	1.20205e-08	3.1633e-10	7.04821e-09
GOTERM_BP_FAT	GO:0050867~positive regulation of cell activation	32	2.25352	3.94433e-12	ENSMUSG00000030830, ENSMUSG00000037649, ENSMUSG00000032508, ENSMUSG00000028076, ENSMUSG00000002603, ENSMUSG00000018500, ENSMUSG00000026395, ENSMUSG00000021457, ENSMUSG00000003882, ENSMUSG00000018654, ENSMUSG00000036594, ENSMUSG00000026012, ENSMUSG00000047139, ENSMUSG00000024610, ENSMUSG00000023067, ENSMUSG00000020120, ENSMUSG00000032093, ENSMUSG00000051457, ENSMUSG00000039005, ENSMUSG00000023274,…	1011	101	13588	4.25827	1.21484e-08	3.11498e-10	7.12319e-09
GOTERM_BP_FAT	GO:0016064~immunoglobulin mediated immune response	25	1.76056	5.86559e-12	ENSMUSG00000036887, ENSMUSG00000037649, ENSMUSG00000015947, ENSMUSG00000032508, ENSMUSG00000036594, ENSMUSG00000058952, ENSMUSG00000053175, ENSMUSG00000059498, ENSMUSG00000024610, ENSMUSG00000023224, ENSMUSG00000024371, ENSMUSG00000008496, ENSMUSG00000036905, ENSMUSG00000026288, ENSMUSG00000036896, ENSMUSG00000055172, ENSMUSG00000076614, ENSMUSG00000058715, ENSMUSG00000038521, ENSMUSG00000073418,…	1011	63	13588	5.3334	1.80662e-08	4.51654e-10	1.05931e-08
GOTERM_BP_FAT	GO:0006959~humoral immune response	23	1.61972	9.18688e-12	ENSMUSG00000024371, ENSMUSG00000036887, ENSMUSG00000024401, ENSMUSG00000036905, ENSMUSG00000051212, ENSMUSG00000034227, ENSMUSG00000036896, ENSMUSG00000022887, ENSMUSG00000058952, ENSMUSG00000061780, ENSMUSG00000055172, ENSMUSG00000053175, ENSMUSG00000049103, ENSMUSG00000076614, ENSMUSG00000073418, ENSMUSG00000026365, ENSMUSG00000038521, ENSMUSG00000067149, ENSMUSG00000076617, ENSMUSG00000024164,…	1011	54	13588	5.72451	2.82956e-08	6.90136e-10	1.6591e-08
GOTERM_BP_FAT	GO:0019884~antigen processing and presentation of exogenous antigen	17	1.19718	1.00463e-11	ENSMUSG00000037649, ENSMUSG00000015947, ENSMUSG00000024308, ENSMUSG00000036908, ENSMUSG00000028076, ENSMUSG00000004552, ENSMUSG00000037548, ENSMUSG00000024339, ENSMUSG00000061232, ENSMUSG00000060586, ENSMUSG00000036594, ENSMUSG00000016206, ENSMUSG00000059498, ENSMUSG00000024610, ENSMUSG00000058715, ENSMUSG00000073421, ENSMUSG00000060802	1011	28	13588	8.1601	3.09426e-08	7.36728e-10	1.81431e-08
GOTERM_BP_FAT	GO:0009617~response to bacterium	40	2.8169	1.12089e-11	ENSMUSG00000020227, ENSMUSG00000015947, ENSMUSG00000056529, ENSMUSG00000049130, ENSMUSG00000032508, ENSMUSG00000024401, ENSMUSG00000055447, ENSMUSG00000022126, ENSMUSG00000024927, ENSMUSG00000061232, ENSMUSG00000070034, ENSMUSG00000047139, ENSMUSG00000026177, ENSMUSG00000053175, ENSMUSG00000051439, ENSMUSG00000032041, ENSMUSG00000079227, ENSMUSG00000032484, ENSMUSG00000024300, ENSMUSG00000051457,…	1011	157	13588	3.42424	3.45235e-08	8.02872e-10	2.02428e-08
GOTERM_BP_FAT	GO:0002694~regulation of leukocyte activation	39	2.74648	2.55966e-11	ENSMUSG00000058099, ENSMUSG00000030830, ENSMUSG00000037649, ENSMUSG00000052013, ENSMUSG00000032508, ENSMUSG00000028076, ENSMUSG00000002603, ENSMUSG00000018500, ENSMUSG00000026395, ENSMUSG00000010142, ENSMUSG00000021457, ENSMUSG00000034227, ENSMUSG00000003882, ENSMUSG00000018654, ENSMUSG00000036594, ENSMUSG00000051076, ENSMUSG00000026012, ENSMUSG00000035914, ENSMUSG00000047139, ENSMUSG00000024610,…	1011	154	13588	3.40368	7.88373e-08	1.79176e-09	4.62261e-08
GOTERM_BP_FAT	GO:0031349~positive regulation of defense response	23	1.61972	3.30926e-11	ENSMUSG00000039005, ENSMUSG00000021025, ENSMUSG00000015947, ENSMUSG00000079293, ENSMUSG00000032508, ENSMUSG00000030341, ENSMUSG00000036908, ENSMUSG00000055447, ENSMUSG00000024927, ENSMUSG00000018500, ENSMUSG00000027995, ENSMUSG00000032076, ENSMUSG00000030149, ENSMUSG00000026012, ENSMUSG00000047139, ENSMUSG00000016206, ENSMUSG00000059498, ENSMUSG00000076614, ENSMUSG00000058715, ENSMUSG00000024164,…	1011	57	13588	5.42322	1.01925e-07	2.26501e-09	5.97637e-08
GOTERM_BP_FAT	GO:0002821~positive regulation of adaptive immune response	18	1.26761	3.93951e-11	ENSMUSG00000029468, ENSMUSG00000015947, ENSMUSG00000079507, ENSMUSG00000028076, ENSMUSG00000026395, ENSMUSG00000031497, ENSMUSG00000024339, ENSMUSG00000061232, ENSMUSG00000047139, ENSMUSG00000026177, ENSMUSG00000016206, ENSMUSG00000059498, ENSMUSG00000076614, ENSMUSG00000058715, ENSMUSG00000024164, ENSMUSG00000076612, ENSMUSG00000076613, ENSMUSG00000060802	1011	34	13588	7.11538	1.21337e-07	2.63776e-09	7.11455e-08
GOTERM_BP_FAT	GO:0002824~positive regulation of adaptive immune response based on somatic recombination of immune receptors built from immunoglobulin superfamily domains	18	1.26761	3.93951e-11	ENSMUSG00000029468, ENSMUSG00000015947, ENSMUSG00000079507, ENSMUSG00000028076, ENSMUSG00000026395, ENSMUSG00000031497, ENSMUSG00000024339, ENSMUSG00000061232, ENSMUSG00000047139, ENSMUSG00000026177, ENSMUSG00000016206, ENSMUSG00000059498, ENSMUSG00000076614, ENSMUSG00000058715, ENSMUSG00000024164, ENSMUSG00000076612, ENSMUSG00000076613, ENSMUSG00000060802	1011	34	13588	7.11538	1.21337e-07	2.63776e-09	7.11455e-08
GOTERM_BP_FAT	GO:0002757~immune response-activating signal transduction	21	1.47887	4.96963e-11	ENSMUSG00000032093, ENSMUSG00000021025, ENSMUSG00000058099, ENSMUSG00000079293, ENSMUSG00000032508, ENSMUSG00000040751, ENSMUSG00000036908, ENSMUSG00000027843, ENSMUSG00000024927, ENSMUSG00000026395, ENSMUSG00000027995, ENSMUSG00000021457, ENSMUSG00000026117, ENSMUSG00000003352, ENSMUSG00000049109, ENSMUSG00000040592, ENSMUSG00000030149, ENSMUSG00000058715, ENSMUSG00000051998, ENSMUSG00000076617,…	1011	48	13588	5.88007	1.53064e-07	3.25669e-09	8.9749e-08
GOTERM_BP_FAT	GO:0007626~locomotory behavior	50	3.52113	5.01254e-11	ENSMUSG00000020676, ENSMUSG00000028195, ENSMUSG00000056529, ENSMUSG00000049130, ENSMUSG00000031875, ENSMUSG00000001741, ENSMUSG00000062991, ENSMUSG00000018819, ENSMUSG00000030786, ENSMUSG00000035373, ENSMUSG00000074715, ENSMUSG00000035042, ENSMUSG00000039239, ENSMUSG00000063142, ENSMUSG00000029371, ENSMUSG00000018920, ENSMUSG00000027398, ENSMUSG00000074121, ENSMUSG00000030707, ENSMUSG00000033220,…	1011	239	13588	2.81175	1.54386e-07	3.21638e-09	9.05241e-08
GOTERM_BP_FAT	GO:0042035~regulation of cytokine biosynthetic process	24	1.69014	6.55636e-11	ENSMUSG00000032093, ENSMUSG00000051457, ENSMUSG00000024399, ENSMUSG00000039005, ENSMUSG00000027398, ENSMUSG00000032508, ENSMUSG00000028076, ENSMUSG00000037035, ENSMUSG00000024927, ENSMUSG00000028163, ENSMUSG00000015619, ENSMUSG00000021457, ENSMUSG00000034227, ENSMUSG00000026288, ENSMUSG00000021356, ENSMUSG00000045322, ENSMUSG00000020275, ENSMUSG00000031639, ENSMUSG00000026012, ENSMUSG00000035914,…	1011	64	13588	5.04006	2.01936e-07	4.12114e-09	1.18405e-07
GOTERM_BP_FAT	GO:0002696~positive regulation of leukocyte activation	30	2.11268	6.96973e-11	ENSMUSG00000030830, ENSMUSG00000037649, ENSMUSG00000032508, ENSMUSG00000028076, ENSMUSG00000002603, ENSMUSG00000018500, ENSMUSG00000026395, ENSMUSG00000021457, ENSMUSG00000003882, ENSMUSG00000018654, ENSMUSG00000036594, ENSMUSG00000026012, ENSMUSG00000047139, ENSMUSG00000024610, ENSMUSG00000023067, ENSMUSG00000032093, ENSMUSG00000051457, ENSMUSG00000039005, ENSMUSG00000023274, ENSMUSG00000015396,…	1011	99	13588	4.07278	2.14668e-07	4.29335e-09	1.2587e-07
GOTERM_BP_FAT	GO:0002274~myeloid leukocyte activation	18	1.26761	7.13238e-11	ENSMUSG00000002111, ENSMUSG00000039005, ENSMUSG00000022148, ENSMUSG00000002699, ENSMUSG00000040751, ENSMUSG00000002603, ENSMUSG00000052336, ENSMUSG00000030742, ENSMUSG00000002983, ENSMUSG00000021356, ENSMUSG00000059498, ENSMUSG00000026177, ENSMUSG00000029204, ENSMUSG00000035673, ENSMUSG00000058715, ENSMUSG00000058818, ENSMUSG00000024300, ENSMUSG00000016024	1011	35	13588	6.91208	2.19677e-07	4.30739e-09	1.28807e-07
GOTERM_BP_FAT	GO:0030217~T cell differentiation	26	1.83099	8.94569e-11	ENSMUSG00000032093, ENSMUSG00000051457, ENSMUSG00000023274, ENSMUSG00000037649, ENSMUSG00000034116, ENSMUSG00000028076, ENSMUSG00000027843, ENSMUSG00000002603, ENSMUSG00000026395, ENSMUSG00000038418, ENSMUSG00000021457, ENSMUSG00000026117, ENSMUSG00000003882, ENSMUSG00000002983, ENSMUSG00000018654, ENSMUSG00000000861, ENSMUSG00000049109, ENSMUSG00000026012, ENSMUSG00000053175, ENSMUSG00000036526,…	1011	76	13588	4.59795	2.75527e-07	5.2986e-09	1.61555e-07
GOTERM_BP_FAT	GO:0051249~regulation of lymphocyte activation	36	2.53521	2.44641e-10	ENSMUSG00000058099, ENSMUSG00000030830, ENSMUSG00000037649, ENSMUSG00000052013, ENSMUSG00000032508, ENSMUSG00000028076, ENSMUSG00000002603, ENSMUSG00000026395, ENSMUSG00000010142, ENSMUSG00000021457, ENSMUSG00000034227, ENSMUSG00000003882, ENSMUSG00000018654, ENSMUSG00000036594, ENSMUSG00000051076, ENSMUSG00000026012, ENSMUSG00000035914, ENSMUSG00000047139, ENSMUSG00000024610, ENSMUSG00000036931,…	1011	144	13588	3.36004	7.53495e-07	1.42169e-08	4.4181e-07
GOTERM_BP_FAT	GO:0050900~leukocyte migration	19	1.33803	4.22741e-10	ENSMUSG00000049130, ENSMUSG00000027398, ENSMUSG00000024401, ENSMUSG00000052336, ENSMUSG00000025804, ENSMUSG00000034227, ENSMUSG00000000290, ENSMUSG00000030707, ENSMUSG00000001741, ENSMUSG00000048163, ENSMUSG00000030786, ENSMUSG00000058427, ENSMUSG00000047139, ENSMUSG00000059498, ENSMUSG00000058715, ENSMUSG00000031778, ENSMUSG00000026580, ENSMUSG00000039239, ENSMUSG00000016024	1011	43	13588	5.93867	1.30204e-06	2.41119e-08	7.6345e-07
GOTERM_BP_FAT	GO:0051251~positive regulation of lymphocyte activation	28	1.97183	5.15332e-10	ENSMUSG00000030830, ENSMUSG00000037649, ENSMUSG00000032508, ENSMUSG00000028076, ENSMUSG00000002603, ENSMUSG00000026395, ENSMUSG00000021457, ENSMUSG00000003882, ENSMUSG00000018654, ENSMUSG00000036594, ENSMUSG00000026012, ENSMUSG00000047139, ENSMUSG00000024610, ENSMUSG00000023067, ENSMUSG00000032093, ENSMUSG00000051457, ENSMUSG00000039005, ENSMUSG00000023274, ENSMUSG00000015396, ENSMUSG00000031497,…	1011	94	13588	4.00345	1.58722e-06	2.88586e-08	9.30664e-07
GOTERM_BP_FAT	GO:0002768~immune response-regulating cell surface receptor signaling pathway	19	1.33803	6.66056e-10	ENSMUSG00000032093, ENSMUSG00000058099, ENSMUSG00000052013, ENSMUSG00000079293, ENSMUSG00000040751, ENSMUSG00000027843, ENSMUSG00000026395, ENSMUSG00000027995, ENSMUSG00000021457, ENSMUSG00000026117, ENSMUSG00000017652, ENSMUSG00000003352, ENSMUSG00000049109, ENSMUSG00000040592, ENSMUSG00000030149, ENSMUSG00000058715, ENSMUSG00000051998, ENSMUSG00000076617, ENSMUSG00000032011	1011	44	13588	5.8037	2.05145e-06	3.66331e-08	1.20286e-06
GOTERM_BP_FAT	GO:0002708~positive regulation of lymphocyte mediated immunity	18	1.26761	9.76263e-10	ENSMUSG00000029468, ENSMUSG00000015947, ENSMUSG00000079507, ENSMUSG00000028076, ENSMUSG00000026395, ENSMUSG00000024339, ENSMUSG00000061232, ENSMUSG00000032076, ENSMUSG00000030149, ENSMUSG00000047139, ENSMUSG00000016206, ENSMUSG00000059498, ENSMUSG00000076614, ENSMUSG00000058715, ENSMUSG00000076612, ENSMUSG00000024164, ENSMUSG00000076613, ENSMUSG00000060802	1011	40	13588	6.04807	3.00688e-06	5.27524e-08	1.76308e-06
GOTERM_BP_FAT	GO:0002705~positive regulation of leukocyte mediated immunity	18	1.26761	9.76263e-10	ENSMUSG00000029468, ENSMUSG00000015947, ENSMUSG00000079507, ENSMUSG00000028076, ENSMUSG00000026395, ENSMUSG00000024339, ENSMUSG00000061232, ENSMUSG00000032076, ENSMUSG00000030149, ENSMUSG00000047139, ENSMUSG00000016206, ENSMUSG00000059498, ENSMUSG00000076614, ENSMUSG00000058715, ENSMUSG00000076612, ENSMUSG00000024164, ENSMUSG00000076613, ENSMUSG00000060802	1011	40	13588	6.04807	3.00688e-06	5.27524e-08	1.76308e-06
GOTERM_BP_FAT	GO:0019221~cytokine-mediated signaling pathway	21	1.47887	1.31407e-09	ENSMUSG00000020227, ENSMUSG00000027398, ENSMUSG00000032508, ENSMUSG00000024401, ENSMUSG00000030341, ENSMUSG00000071714, ENSMUSG00000027947, ENSMUSG00000052336, ENSMUSG00000071713, ENSMUSG00000054072, ENSMUSG00000005672, ENSMUSG00000049382, ENSMUSG00000023043, ENSMUSG00000049103, ENSMUSG00000000078, ENSMUSG00000058818, ENSMUSG00000004040, ENSMUSG00000031778, ENSMUSG00000068227, ENSMUSG00000035385,…	1011	56	13588	5.04006	4.04733e-06	6.97817e-08	2.37315e-06
GOTERM_BP_FAT	GO:0042108~positive regulation of cytokine biosynthetic process	18	1.26761	2.42953e-09	ENSMUSG00000032093, ENSMUSG00000051457, ENSMUSG00000024399, ENSMUSG00000039005, ENSMUSG00000032508, ENSMUSG00000027398, ENSMUSG00000028076, ENSMUSG00000024927, ENSMUSG00000021457, ENSMUSG00000021356, ENSMUSG00000045322, ENSMUSG00000020275, ENSMUSG00000031639, ENSMUSG00000026012, ENSMUSG00000053175, ENSMUSG00000059498, ENSMUSG00000036526, ENSMUSG00000018899	1011	42	13588	5.76007	7.48294e-06	1.2683e-07	4.38762e-06
GOTERM_BP_FAT	GO:0007159~leukocyte adhesion	11	0.774648	3.7483e-09	ENSMUSG00000048163, ENSMUSG00000030786, ENSMUSG00000030830, ENSMUSG00000047139, ENSMUSG00000027962, ENSMUSG00000027009, ENSMUSG00000037405, ENSMUSG00000026395, ENSMUSG00000026580, ENSMUSG00000000290, ENSMUSG00000000555	1011	14	13588	10.5601	1.15447e-05	1.92413e-07	6.76924e-06
GOTERM_BP_FAT	GO:0045058~T cell selection	13	0.915493	4.18431e-09	ENSMUSG00000049109, ENSMUSG00000032093, ENSMUSG00000051457, ENSMUSG00000023274, ENSMUSG00000026012, ENSMUSG00000037649, ENSMUSG00000036526, ENSMUSG00000024610, ENSMUSG00000028076, ENSMUSG00000026395, ENSMUSG00000021457, ENSMUSG00000020143, ENSMUSG00000026117	1011	21	13588	8.3201	1.28876e-05	2.11273e-07	7.55666e-06
GOTERM_BP_FAT	GO:0002541~activation of plasma proteins involved in acute inflammatory response	16	1.12676	1.32858e-08	ENSMUSG00000024371, ENSMUSG00000036887, ENSMUSG00000036905, ENSMUSG00000036896, ENSMUSG00000022887, ENSMUSG00000058952, ENSMUSG00000061780, ENSMUSG00000055172, ENSMUSG00000076614, ENSMUSG00000026365, ENSMUSG00000073418, ENSMUSG00000038521, ENSMUSG00000076612, ENSMUSG00000023224, ENSMUSG00000024164, ENSMUSG00000076613	1011	36	13588	5.9734	4.09193e-05	6.60002e-07	2.39934e-05
GOTERM_BP_FAT	GO:0006956~complement activation	16	1.12676	1.32858e-08	ENSMUSG00000024371, ENSMUSG00000036887, ENSMUSG00000036905, ENSMUSG00000036896, ENSMUSG00000022887, ENSMUSG00000058952, ENSMUSG00000061780, ENSMUSG00000055172, ENSMUSG00000076614, ENSMUSG00000026365, ENSMUSG00000073418, ENSMUSG00000038521, ENSMUSG00000076612, ENSMUSG00000023224, ENSMUSG00000024164, ENSMUSG00000076613	1011	36	13588	5.9734	4.09193e-05	6.60002e-07	2.39934e-05
GOTERM_BP_FAT	GO:0002429~immune response-activating cell surface receptor signaling pathway	17	1.19718	1.3499e-08	ENSMUSG00000032093, ENSMUSG00000058099, ENSMUSG00000079293, ENSMUSG00000040751, ENSMUSG00000027843, ENSMUSG00000026395, ENSMUSG00000027995, ENSMUSG00000021457, ENSMUSG00000026117, ENSMUSG00000003352, ENSMUSG00000049109, ENSMUSG00000040592, ENSMUSG00000030149, ENSMUSG00000058715, ENSMUSG00000051998, ENSMUSG00000076617, ENSMUSG00000032011	1011	41	13588	5.57275	4.15761e-05	6.59951e-07	2.43785e-05
GOTERM_BP_FAT	GO:0060326~cell chemotaxis	14	0.985915	1.47138e-08	ENSMUSG00000030786, ENSMUSG00000058427, ENSMUSG00000059498, ENSMUSG00000049130, ENSMUSG00000027398, ENSMUSG00000058715, ENSMUSG00000031778, ENSMUSG00000052336, ENSMUSG00000039239, ENSMUSG00000025804, ENSMUSG00000000290, ENSMUSG00000030707, ENSMUSG00000016024, ENSMUSG00000001741	1011	27	13588	6.96897	4.53174e-05	7.081e-07	2.65723e-05
GOTERM_BP_FAT	GO:0030595~leukocyte chemotaxis	14	0.985915	1.47138e-08	ENSMUSG00000030786, ENSMUSG00000058427, ENSMUSG00000059498, ENSMUSG00000049130, ENSMUSG00000027398, ENSMUSG00000058715, ENSMUSG00000031778, ENSMUSG00000052336, ENSMUSG00000039239, ENSMUSG00000025804, ENSMUSG00000000290, ENSMUSG00000030707, ENSMUSG00000016024, ENSMUSG00000001741	1011	27	13588	6.96897	4.53174e-05	7.081e-07	2.65723e-05
GOTERM_BP_FAT	GO:0042127~regulation of cell proliferation	78	5.49296	1.49802e-08	ENSMUSG00000030830, ENSMUSG00000052013, ENSMUSG00000032508, ENSMUSG00000003032, ENSMUSG00000000782, ENSMUSG00000002603, ENSMUSG00000029135, ENSMUSG00000026395, ENSMUSG00000015619, ENSMUSG00000010142, ENSMUSG00000021457, ENSMUSG00000000489, ENSMUSG00000021367, ENSMUSG00000024521, ENSMUSG00000036478, ENSMUSG00000026012, ENSMUSG00000035914, ENSMUSG00000047250, ENSMUSG00000000416, ENSMUSG00000047945,…	1011	538	13588	1.94857	4.61381e-05	7.09832e-07	2.70536e-05
GOTERM_BP_FAT	GO:0032101~regulation of response to external stimulus	27	1.90141	2.14041e-08	ENSMUSG00000015947, ENSMUSG00000055447, ENSMUSG00000040152, ENSMUSG00000018500, ENSMUSG00000032231, ENSMUSG00000001741, ENSMUSG00000026012, ENSMUSG00000035914, ENSMUSG00000047139, ENSMUSG00000059498, ENSMUSG00000035673, ENSMUSG00000026365, ENSMUSG00000023224, ENSMUSG00000020120, ENSMUSG00000051457, ENSMUSG00000039005, ENSMUSG00000024413, ENSMUSG00000030341, ENSMUSG00000000049, ENSMUSG00000076614,…	1011	103	13588	3.52315	6.59225e-05	9.98859e-07	3.86548e-05
GOTERM_BP_FAT	GO:0050729~positive regulation of inflammatory response	13	0.915493	3.12049e-08	ENSMUSG00000015947, ENSMUSG00000030341, ENSMUSG00000055447, ENSMUSG00000018500, ENSMUSG00000047139, ENSMUSG00000026012, ENSMUSG00000059498, ENSMUSG00000076614, ENSMUSG00000058715, ENSMUSG00000076612, ENSMUSG00000016024, ENSMUSG00000024164, ENSMUSG00000076613	1011	24	13588	7.28009	9.61066e-05	1.43449e-06	5.63546e-05
GOTERM_BP_FAT	GO:0009891~positive regulation of biosynthetic process	79	5.56338	3.1516e-08	ENSMUSG00000009569, ENSMUSG00000078249, ENSMUSG00000032508, ENSMUSG00000003032, ENSMUSG00000042292, ENSMUSG00000002603, ENSMUSG00000028341, ENSMUSG00000024927, ENSMUSG00000015619, ENSMUSG00000018500, ENSMUSG00000038418, ENSMUSG00000021457, ENSMUSG00000029335, ENSMUSG00000022504, ENSMUSG00000021356, ENSMUSG00000037868, ENSMUSG00000055148, ENSMUSG00000050192, ENSMUSG00000026012, ENSMUSG00000053175,…	1011	557	13588	1.90623	9.70645e-05	1.42749e-06	5.69163e-05
GOTERM_BP_FAT	GO:0002237~response to molecule of bacterial origin	18	1.26761	3.76614e-08	ENSMUSG00000039005, ENSMUSG00000021025, ENSMUSG00000029468, ENSMUSG00000020227, ENSMUSG00000056529, ENSMUSG00000049130, ENSMUSG00000027398, ENSMUSG00000032508, ENSMUSG00000022126, ENSMUSG00000024927, ENSMUSG00000027995, ENSMUSG00000024339, ENSMUSG00000047139, ENSMUSG00000016206, ENSMUSG00000026177, ENSMUSG00000051439, ENSMUSG00000016024, ENSMUSG00000060802	1011	49	13588	4.9372	0.00011599	1.68112e-06	6.80146e-05
GOTERM_BP_FAT	GO:0031328~positive regulation of cellular biosynthetic process	78	5.49296	4.63031e-08	ENSMUSG00000009569, ENSMUSG00000078249, ENSMUSG00000032508, ENSMUSG00000003032, ENSMUSG00000042292, ENSMUSG00000002603, ENSMUSG00000028341, ENSMUSG00000024927, ENSMUSG00000015619, ENSMUSG00000018500, ENSMUSG00000038418, ENSMUSG00000021457, ENSMUSG00000029335, ENSMUSG00000022504, ENSMUSG00000021356, ENSMUSG00000037868, ENSMUSG00000055148, ENSMUSG00000050192, ENSMUSG00000026012, ENSMUSG00000053175,…	1011	552	13588	1.89915	0.000142604	2.03734e-06	8.36212e-05
GOTERM_BP_FAT	GO:0051094~positive regulation of developmental process	41	2.88732	4.64343e-08	ENSMUSG00000009569, ENSMUSG00000047407, ENSMUSG00000025044, ENSMUSG00000037649, ENSMUSG00000024401, ENSMUSG00000028076, ENSMUSG00000026395, ENSMUSG00000021457, ENSMUSG00000003882, ENSMUSG00000018654, ENSMUSG00000062991, ENSMUSG00000036594, ENSMUSG00000036478, ENSMUSG00000014599, ENSMUSG00000035914, ENSMUSG00000024610, ENSMUSG00000022952, ENSMUSG00000020027, ENSMUSG00000039239, ENSMUSG00000053113,…	1011	214	13588	2.57498	0.000143007	2.01433e-06	8.38579e-05
GOTERM_BP_FAT	GO:0050863~regulation of T cell activation	27	1.90141	6.09813e-08	ENSMUSG00000030830, ENSMUSG00000037649, ENSMUSG00000052013, ENSMUSG00000002603, ENSMUSG00000028076, ENSMUSG00000026395, ENSMUSG00000021457, ENSMUSG00000034227, ENSMUSG00000003882, ENSMUSG00000018654, ENSMUSG00000036594, ENSMUSG00000051076, ENSMUSG00000026012, ENSMUSG00000047139, ENSMUSG00000035914, ENSMUSG00000024610, ENSMUSG00000036931, ENSMUSG00000032093, ENSMUSG00000051457, ENSMUSG00000023274,…	1011	108	13588	3.36004	0.000187805	2.60864e-06	0.000110129
GOTERM_BP_FAT	GO:0042742~defense response to bacterium	27	1.90141	6.09813e-08	ENSMUSG00000015947, ENSMUSG00000049130, ENSMUSG00000032508, ENSMUSG00000024401, ENSMUSG00000061232, ENSMUSG00000026177, ENSMUSG00000053175, ENSMUSG00000032484, ENSMUSG00000079227, ENSMUSG00000024300, ENSMUSG00000051457, ENSMUSG00000039005, ENSMUSG00000029468, ENSMUSG00000028874, ENSMUSG00000030341, ENSMUSG00000027995, ENSMUSG00000069516, ENSMUSG00000079563, ENSMUSG00000039191, ENSMUSG00000020826,…	1011	108	13588	3.36004	0.000187805	2.60864e-06	0.000110129
GOTERM_BP_FAT	GO:0002455~humoral immune response mediated by circulating immunoglobulin	15	1.05634	7.59043e-08	ENSMUSG00000024371, ENSMUSG00000036887, ENSMUSG00000036905, ENSMUSG00000036896, ENSMUSG00000058952, ENSMUSG00000055172, ENSMUSG00000053175, ENSMUSG00000076614, ENSMUSG00000073418, ENSMUSG00000038521, ENSMUSG00000076617, ENSMUSG00000076612, ENSMUSG00000023224, ENSMUSG00000024164, ENSMUSG00000076613	1011	35	13588	5.76007	0.000233758	3.20253e-06	0.000137079
GOTERM_BP_FAT	GO:0050727~regulation of inflammatory response	19	1.33803	7.93721e-08	ENSMUSG00000051457, ENSMUSG00000015947, ENSMUSG00000030341, ENSMUSG00000055447, ENSMUSG00000018500, ENSMUSG00000026012, ENSMUSG00000047139, ENSMUSG00000035914, ENSMUSG00000059498, ENSMUSG00000035673, ENSMUSG00000076614, ENSMUSG00000058715, ENSMUSG00000026365, ENSMUSG00000028599, ENSMUSG00000024164, ENSMUSG00000076612, ENSMUSG00000016024, ENSMUSG00000023224, ENSMUSG00000076613	1011	57	13588	4.48005	0.000244436	3.30359e-06	0.000143342
GOTERM_BP_FAT	GO:0051240~positive regulation of multicellular organismal process	34	2.39437	9.91269e-08	ENSMUSG00000040296, ENSMUSG00000024401, ENSMUSG00000032508, ENSMUSG00000079507, ENSMUSG00000018500, ENSMUSG00000015619, ENSMUSG00000021367, ENSMUSG00000018654, ENSMUSG00000035914, ENSMUSG00000014599, ENSMUSG00000053175, ENSMUSG00000026177, ENSMUSG00000051439, ENSMUSG00000020963, ENSMUSG00000039239, ENSMUSG00000030616, ENSMUSG00000032093, ENSMUSG00000039005, ENSMUSG00000024399, ENSMUSG00000029468,…	1011	163	13588	2.80347	0.000305264	4.0708e-06	0.000179018
GOTERM_BP_FAT	GO:0001914~regulation of T cell mediated cytotoxicity	9	0.633803	1.22272e-07	ENSMUSG00000029468, ENSMUSG00000016206, ENSMUSG00000079507, ENSMUSG00000028076, ENSMUSG00000026395, ENSMUSG00000024339, ENSMUSG00000003882, ENSMUSG00000061232, ENSMUSG00000060802	1011	11	13588	10.9965	0.000376527	4.95523e-06	0.000220817
GOTERM_BP_FAT	GO:0002709~regulation of T cell mediated immunity	11	0.774648	1.24293e-07	ENSMUSG00000051457, ENSMUSG00000029468, ENSMUSG00000047139, ENSMUSG00000016206, ENSMUSG00000079507, ENSMUSG00000028076, ENSMUSG00000026395, ENSMUSG00000024339, ENSMUSG00000003882, ENSMUSG00000061232, ENSMUSG00000060802	1011	18	13588	8.21343	0.000382748	4.97169e-06	0.000224466
GOTERM_BP_FAT	GO:0002673~regulation of acute inflammatory response	11	0.774648	1.24293e-07	ENSMUSG00000051457, ENSMUSG00000015947, ENSMUSG00000059498, ENSMUSG00000076614, ENSMUSG00000058715, ENSMUSG00000026365, ENSMUSG00000024164, ENSMUSG00000023224, ENSMUSG00000016024, ENSMUSG00000076612, ENSMUSG00000076613	1011	18	13588	8.21343	0.000382748	4.97169e-06	0.000224466
GOTERM_BP_FAT	GO:0043067~regulation of programmed cell death	77	5.42254	1.7535e-07	ENSMUSG00000020227, ENSMUSG00000048138, ENSMUSG00000042292, ENSMUSG00000000782, ENSMUSG00000002603, ENSMUSG00000026395, ENSMUSG00000026942, ENSMUSG00000024521, ENSMUSG00000040687, ENSMUSG00000020573, ENSMUSG00000036478, ENSMUSG00000018537, ENSMUSG00000026012, ENSMUSG00000053175, ENSMUSG00000039239, ENSMUSG00000036931, ENSMUSG00000023067, ENSMUSG00000026923, ENSMUSG00000002033, ENSMUSG00000024399,…	1011	560	13588	1.84802	0.000539933	6.92406e-06	0.000316673
GOTERM_BP_FAT	GO:0050870~positive regulation of T cell activation	20	1.40845	1.81478e-07	ENSMUSG00000032093, ENSMUSG00000051457, ENSMUSG00000023274, ENSMUSG00000030830, ENSMUSG00000037649, ENSMUSG00000028076, ENSMUSG00000015396, ENSMUSG00000026395, ENSMUSG00000031497, ENSMUSG00000021457, ENSMUSG00000026117, ENSMUSG00000030707, ENSMUSG00000003882, ENSMUSG00000018654, ENSMUSG00000036594, ENSMUSG00000026012, ENSMUSG00000047139, ENSMUSG00000036526, ENSMUSG00000024610, ENSMUSG00000032011	1011	66	13588	4.07278	0.000558796	7.07532e-06	0.00032774
GOTERM_BP_FAT	GO:0010604~positive regulation of macromolecule metabolic process	84	5.91549	2.11631e-07	ENSMUSG00000009569, ENSMUSG00000021720, ENSMUSG00000078249, ENSMUSG00000032508, ENSMUSG00000003032, ENSMUSG00000042292, ENSMUSG00000002603, ENSMUSG00000028341, ENSMUSG00000024927, ENSMUSG00000026395, ENSMUSG00000015619, ENSMUSG00000038418, ENSMUSG00000021457, ENSMUSG00000029335, ENSMUSG00000022504, ENSMUSG00000021356, ENSMUSG00000037868, ENSMUSG00000055148, ENSMUSG00000050192, ENSMUSG00000026012,…	1011	633	13588	1.78353	0.000651611	8.14776e-06	0.000382195
GOTERM_BP_FAT	GO:0010941~regulation of cell death	77	5.42254	2.18482e-07	ENSMUSG00000020227, ENSMUSG00000048138, ENSMUSG00000042292, ENSMUSG00000000782, ENSMUSG00000002603, ENSMUSG00000026395, ENSMUSG00000026942, ENSMUSG00000024521, ENSMUSG00000040687, ENSMUSG00000020573, ENSMUSG00000036478, ENSMUSG00000018537, ENSMUSG00000026012, ENSMUSG00000053175, ENSMUSG00000039239, ENSMUSG00000036931, ENSMUSG00000023067, ENSMUSG00000026923, ENSMUSG00000002033, ENSMUSG00000024399,…	1011	563	13588	1.83817	0.000672698	8.30767e-06	0.000394567
GOTERM_BP_FAT	GO:0045061~thymic T cell selection	10	0.704225	2.22305e-07	ENSMUSG00000032093, ENSMUSG00000051457, ENSMUSG00000026012, ENSMUSG00000037649, ENSMUSG00000036526, ENSMUSG00000024610, ENSMUSG00000028076, ENSMUSG00000026395, ENSMUSG00000020143, ENSMUSG00000026117	1011	15	13588	8.96011	0.000684464	8.34995e-06	0.000401471
GOTERM_BP_FAT	GO:0002886~regulation of myeloid leukocyte mediated immunity	10	0.704225	2.22305e-07	ENSMUSG00000015947, ENSMUSG00000005413, ENSMUSG00000059498, ENSMUSG00000076614, ENSMUSG00000058715, ENSMUSG00000018500, ENSMUSG00000021457, ENSMUSG00000024164, ENSMUSG00000076612, ENSMUSG00000076613	1011	15	13588	8.96011	0.000684464	8.34995e-06	0.000401471
GOTERM_BP_FAT	GO:0050670~regulation of lymphocyte proliferation	22	1.5493	2.35752e-07	ENSMUSG00000032093, ENSMUSG00000051457, ENSMUSG00000039005, ENSMUSG00000030830, ENSMUSG00000052013, ENSMUSG00000032508, ENSMUSG00000002603, ENSMUSG00000026395, ENSMUSG00000010142, ENSMUSG00000031497, ENSMUSG00000021457, ENSMUSG00000034227, ENSMUSG00000026288, ENSMUSG00000026117, ENSMUSG00000030707, ENSMUSG00000017652, ENSMUSG00000026012, ENSMUSG00000035914, ENSMUSG00000047139, ENSMUSG00000036526,…	1011	80	13588	3.69604	0.000725853	8.74836e-06	0.000425756
GOTERM_BP_FAT	GO:0032944~regulation of mononuclear cell proliferation	22	1.5493	2.35752e-07	ENSMUSG00000032093, ENSMUSG00000051457, ENSMUSG00000039005, ENSMUSG00000030830, ENSMUSG00000052013, ENSMUSG00000032508, ENSMUSG00000002603, ENSMUSG00000026395, ENSMUSG00000010142, ENSMUSG00000031497, ENSMUSG00000021457, ENSMUSG00000034227, ENSMUSG00000026288, ENSMUSG00000026117, ENSMUSG00000030707, ENSMUSG00000017652, ENSMUSG00000026012, ENSMUSG00000035914, ENSMUSG00000047139, ENSMUSG00000036526,…	1011	80	13588	3.69604	0.000725853	8.74836e-06	0.000425756
GOTERM_BP_FAT	GO:0010557~positive regulation of macromolecule biosynthetic process	73	5.14085	3.61386e-07	ENSMUSG00000009569, ENSMUSG00000078249, ENSMUSG00000032508, ENSMUSG00000003032, ENSMUSG00000042292, ENSMUSG00000002603, ENSMUSG00000028341, ENSMUSG00000024927, ENSMUSG00000015619, ENSMUSG00000038418, ENSMUSG00000029335, ENSMUSG00000021457, ENSMUSG00000022504, ENSMUSG00000021356, ENSMUSG00000037868, ENSMUSG00000055148, ENSMUSG00000050192, ENSMUSG00000026012, ENSMUSG00000053175, ENSMUSG00000022952,…	1011	530	13588	1.85119	0.00111245	1.32507e-05	0.000652643
GOTERM_BP_FAT	GO:0070663~regulation of leukocyte proliferation	22	1.5493	3.70753e-07	ENSMUSG00000032093, ENSMUSG00000051457, ENSMUSG00000039005, ENSMUSG00000030830, ENSMUSG00000052013, ENSMUSG00000032508, ENSMUSG00000002603, ENSMUSG00000026395, ENSMUSG00000010142, ENSMUSG00000031497, ENSMUSG00000021457, ENSMUSG00000034227, ENSMUSG00000026288, ENSMUSG00000026117, ENSMUSG00000030707, ENSMUSG00000017652, ENSMUSG00000026012, ENSMUSG00000035914, ENSMUSG00000047139, ENSMUSG00000036526,…	1011	82	13588	3.6059	0.00114127	1.34343e-05	0.00066956
GOTERM_BP_FAT	GO:0032103~positive regulation of response to external stimulus	15	1.05634	3.72319e-07	ENSMUSG00000015947, ENSMUSG00000030341, ENSMUSG00000055447, ENSMUSG00000040152, ENSMUSG00000018500, ENSMUSG00000001741, ENSMUSG00000026012, ENSMUSG00000047139, ENSMUSG00000059498, ENSMUSG00000076614, ENSMUSG00000058715, ENSMUSG00000076612, ENSMUSG00000016024, ENSMUSG00000024164, ENSMUSG00000076613	1011	39	13588	5.16929	0.00114609	1.33341e-05	0.000672388
GOTERM_BP_FAT	GO:0001916~positive regulation of T cell mediated cytotoxicity	8	0.56338	3.87339e-07	ENSMUSG00000029468, ENSMUSG00000016206, ENSMUSG00000079507, ENSMUSG00000028076, ENSMUSG00000026395, ENSMUSG00000024339, ENSMUSG00000061232, ENSMUSG00000060802	1011	9	13588	11.9468	0.00119229	1.37126e-05	0.000699512
GOTERM_BP_FAT	GO:0007610~behavior	60	4.22535	4.18972e-07	ENSMUSG00000020676, ENSMUSG00000028195, ENSMUSG00000056529, ENSMUSG00000049130, ENSMUSG00000028341, ENSMUSG00000031875, ENSMUSG00000038418, ENSMUSG00000001741, ENSMUSG00000062991, ENSMUSG00000018819, ENSMUSG00000037868, ENSMUSG00000030786, ENSMUSG00000035373, ENSMUSG00000035042, ENSMUSG00000074715, ENSMUSG00000022952, ENSMUSG00000039239, ENSMUSG00000063142, ENSMUSG00000029371, ENSMUSG00000027398,…	1011	405	13588	1.99113	0.0012896	1.46639e-05	0.00075664
GOTERM_BP_FAT	GO:0042981~regulation of apoptosis	75	5.28169	4.49387e-07	ENSMUSG00000020227, ENSMUSG00000048138, ENSMUSG00000042292, ENSMUSG00000000782, ENSMUSG00000002603, ENSMUSG00000026395, ENSMUSG00000026942, ENSMUSG00000024521, ENSMUSG00000040687, ENSMUSG00000020573, ENSMUSG00000036478, ENSMUSG00000018537, ENSMUSG00000026012, ENSMUSG00000053175, ENSMUSG00000039239, ENSMUSG00000036931, ENSMUSG00000023067, ENSMUSG00000002033, ENSMUSG00000026923, ENSMUSG00000024399,…	1011	553	13588	1.82281	0.00138315	1.55517e-05	0.000811567
GOTERM_BP_FAT	GO:0016485~protein processing	23	1.61972	4.7223e-07	ENSMUSG00000024371, ENSMUSG00000036887, ENSMUSG00000029468, ENSMUSG00000037852, ENSMUSG00000000957, ENSMUSG00000036905, ENSMUSG00000025888, ENSMUSG00000036896, ENSMUSG00000022887, ENSMUSG00000058952, ENSMUSG00000061780, ENSMUSG00000054693, ENSMUSG00000055172, ENSMUSG00000006538, ENSMUSG00000076614, ENSMUSG00000073418, ENSMUSG00000026365, ENSMUSG00000038521, ENSMUSG00000022346, ENSMUSG00000024164,…	1011	90	13588	3.43471	0.00145341	1.61606e-05	0.000852821
GOTERM_BP_FAT	GO:0045597~positive regulation of cell differentiation	34	2.39437	5.60132e-07	ENSMUSG00000047407, ENSMUSG00000025044, ENSMUSG00000037649, ENSMUSG00000028076, ENSMUSG00000026395, ENSMUSG00000021457, ENSMUSG00000003882, ENSMUSG00000018654, ENSMUSG00000062991, ENSMUSG00000036594, ENSMUSG00000036478, ENSMUSG00000035914, ENSMUSG00000014599, ENSMUSG00000024610, ENSMUSG00000022952, ENSMUSG00000020027, ENSMUSG00000039239, ENSMUSG00000053113, ENSMUSG00000026536, ENSMUSG00000027276,…	1011	175	13588	2.61123	0.00172372	1.89581e-05	0.00101157
GOTERM_BP_FAT	GO:0045088~regulation of innate immune response	16	1.12676	6.01971e-07	ENSMUSG00000039005, ENSMUSG00000021025, ENSMUSG00000020227, ENSMUSG00000079293, ENSMUSG00000032508, ENSMUSG00000036908, ENSMUSG00000079298, ENSMUSG00000024927, ENSMUSG00000027995, ENSMUSG00000032076, ENSMUSG00000030149, ENSMUSG00000016206, ENSMUSG00000024300, ENSMUSG00000030157, ENSMUSG00000016024, ENSMUSG00000023224	1011	46	13588	4.67484	0.00185235	2.01528e-05	0.00108712
GOTERM_BP_FAT	GO:0050764~regulation of phagocytosis	12	0.84507	6.11873e-07	ENSMUSG00000074677, ENSMUSG00000015947, ENSMUSG00000059498, ENSMUSG00000079293, ENSMUSG00000026177, ENSMUSG00000055447, ENSMUSG00000076614, ENSMUSG00000058715, ENSMUSG00000002603, ENSMUSG00000024164, ENSMUSG00000076612, ENSMUSG00000076613	1011	25	13588	6.45128	0.00188279	2.0264e-05	0.00110501
GOTERM_BP_FAT	GO:0006958~complement activation, classical pathway	13	0.915493	6.56375e-07	ENSMUSG00000058952, ENSMUSG00000036887, ENSMUSG00000024371, ENSMUSG00000055172, ENSMUSG00000076614, ENSMUSG00000036905, ENSMUSG00000038521, ENSMUSG00000073418, ENSMUSG00000024164, ENSMUSG00000023224, ENSMUSG00000076612, ENSMUSG00000076613, ENSMUSG00000036896	1011	30	13588	5.82407	0.00201959	2.15065e-05	0.00118537
GOTERM_BP_FAT	GO:0001910~regulation of leukocyte mediated cytotoxicity	13	0.915493	6.56375e-07	ENSMUSG00000032076, ENSMUSG00000030149, ENSMUSG00000029468, ENSMUSG00000016206, ENSMUSG00000079507, ENSMUSG00000028076, ENSMUSG00000079298, ENSMUSG00000026395, ENSMUSG00000024339, ENSMUSG00000003882, ENSMUSG00000061232, ENSMUSG00000030157, ENSMUSG00000060802	1011	30	13588	5.82407	0.00201959	2.15065e-05	0.00118537
GOTERM_BP_FAT	GO:0031341~regulation of cell killing	13	0.915493	6.56375e-07	ENSMUSG00000032076, ENSMUSG00000030149, ENSMUSG00000029468, ENSMUSG00000016206, ENSMUSG00000079507, ENSMUSG00000028076, ENSMUSG00000079298, ENSMUSG00000026395, ENSMUSG00000024339, ENSMUSG00000003882, ENSMUSG00000061232, ENSMUSG00000030157, ENSMUSG00000060802	1011	30	13588	5.82407	0.00201959	2.15065e-05	0.00118537
GOTERM_BP_FAT	GO:0051605~protein maturation by peptide bond cleavage	19	1.33803	7.20611e-07	ENSMUSG00000036887, ENSMUSG00000024371, ENSMUSG00000037852, ENSMUSG00000000957, ENSMUSG00000036905, ENSMUSG00000036896, ENSMUSG00000022887, ENSMUSG00000058952, ENSMUSG00000061780, ENSMUSG00000054693, ENSMUSG00000055172, ENSMUSG00000076614, ENSMUSG00000073418, ENSMUSG00000038521, ENSMUSG00000026365, ENSMUSG00000024164, ENSMUSG00000076612, ENSMUSG00000023224, ENSMUSG00000076613	1011	65	13588	3.92866	0.00221702	2.33627e-05	0.00130138
GOTERM_BP_FAT	GO:0002863~positive regulation of inflammatory response to antigenic stimulus	9	0.633803	8.3306e-07	ENSMUSG00000026012, ENSMUSG00000047139, ENSMUSG00000015947, ENSMUSG00000059498, ENSMUSG00000076614, ENSMUSG00000058715, ENSMUSG00000024164, ENSMUSG00000076612, ENSMUSG00000076613	1011	13	13588	9.30472	0.00256254	2.6727e-05	0.00150445
GOTERM_BP_FAT	GO:0002711~positive regulation of T cell mediated immunity	9	0.633803	8.3306e-07	ENSMUSG00000029468, ENSMUSG00000047139, ENSMUSG00000016206, ENSMUSG00000079507, ENSMUSG00000028076, ENSMUSG00000026395, ENSMUSG00000024339, ENSMUSG00000061232, ENSMUSG00000060802	1011	13	13588	9.30472	0.00256254	2.6727e-05	0.00150445
GOTERM_BP_FAT	GO:0016477~cell migration	41	2.88732	1.08336e-06	ENSMUSG00000049130, ENSMUSG00000024401, ENSMUSG00000002603, ENSMUSG00000025804, ENSMUSG00000034227, ENSMUSG00000000489, ENSMUSG00000001741, ENSMUSG00000005672, ENSMUSG00000062991, ENSMUSG00000048163, ENSMUSG00000030786, ENSMUSG00000024486, ENSMUSG00000047139, ENSMUSG00000059498, ENSMUSG00000019997, ENSMUSG00000009418, ENSMUSG00000043557, ENSMUSG00000000416, ENSMUSG00000040511, ENSMUSG00000039239,…	1011	240	13588	2.29603	0.00333118	3.43988e-05	0.00195647
GOTERM_BP_FAT	GO:0043383~negative T cell selection	8	0.56338	1.20787e-06	ENSMUSG00000049109, ENSMUSG00000032093, ENSMUSG00000051457, ENSMUSG00000026012, ENSMUSG00000024610, ENSMUSG00000026395, ENSMUSG00000020143, ENSMUSG00000026117	1011	10	13588	10.7521	0.00371332	3.79609e-05	0.00218133
GOTERM_BP_FAT	GO:0008219~cell death	69	4.85915	1.24125e-06	ENSMUSG00000001082, ENSMUSG00000020227, ENSMUSG00000002603, ENSMUSG00000071203, ENSMUSG00000026942, ENSMUSG00000024521, ENSMUSG00000040687, ENSMUSG00000018819, ENSMUSG00000015312, ENSMUSG00000035105, ENSMUSG00000022500, ENSMUSG00000026430, ENSMUSG00000039239, ENSMUSG00000024399, ENSMUSG00000029468, ENSMUSG00000026749, ENSMUSG00000026875, ENSMUSG00000028163, ENSMUSG00000024353, ENSMUSG00000069516,…	1011	507	13588	1.82913	0.00381576	3.8616e-05	0.00224161
GOTERM_BP_FAT	GO:0050864~regulation of B cell activation	17	1.19718	1.44378e-06	ENSMUSG00000039005, ENSMUSG00000058099, ENSMUSG00000052013, ENSMUSG00000002603, ENSMUSG00000026395, ENSMUSG00000010142, ENSMUSG00000031497, ENSMUSG00000021457, ENSMUSG00000034227, ENSMUSG00000026288, ENSMUSG00000017652, ENSMUSG00000026012, ENSMUSG00000047139, ENSMUSG00000036526, ENSMUSG00000076617, ENSMUSG00000023067, ENSMUSG00000076612	1011	55	13588	4.15423	0.00443699	4.44676e-05	0.00260737
GOTERM_BP_FAT	GO:0051604~protein maturation	23	1.61972	1.53752e-06	ENSMUSG00000024371, ENSMUSG00000036887, ENSMUSG00000029468, ENSMUSG00000037852, ENSMUSG00000000957, ENSMUSG00000036905, ENSMUSG00000025888, ENSMUSG00000036896, ENSMUSG00000022887, ENSMUSG00000058952, ENSMUSG00000061780, ENSMUSG00000054693, ENSMUSG00000055172, ENSMUSG00000006538, ENSMUSG00000076614, ENSMUSG00000073418, ENSMUSG00000026365, ENSMUSG00000038521, ENSMUSG00000022346, ENSMUSG00000024164,…	1011	96	13588	3.22004	0.00472438	4.68858e-05	0.00277665
GOTERM_BP_FAT	GO:0032680~regulation of tumor necrosis factor production	12	0.84507	1.55799e-06	ENSMUSG00000039005, ENSMUSG00000051457, ENSMUSG00000031639, ENSMUSG00000020227, ENSMUSG00000053175, ENSMUSG00000059498, ENSMUSG00000079293, ENSMUSG00000032508, ENSMUSG00000051439, ENSMUSG00000058715, ENSMUSG00000027995, ENSMUSG00000016024	1011	27	13588	5.9734	0.0047871	4.7044e-05	0.00281361
GOTERM_BP_FAT	GO:0002861~regulation of inflammatory response to antigenic stimulus	10	0.704225	1.75937e-06	ENSMUSG00000051457, ENSMUSG00000026012, ENSMUSG00000047139, ENSMUSG00000015947, ENSMUSG00000059498, ENSMUSG00000076614, ENSMUSG00000058715, ENSMUSG00000024164, ENSMUSG00000076612, ENSMUSG00000076613	1011	18	13588	7.46675	0.0054042	5.26089e-05	0.00317728
GOTERM_BP_FAT	GO:0050671~positive regulation of lymphocyte proliferation	16	1.12676	1.99649e-06	ENSMUSG00000032093, ENSMUSG00000051457, ENSMUSG00000039005, ENSMUSG00000030830, ENSMUSG00000032508, ENSMUSG00000026395, ENSMUSG00000031497, ENSMUSG00000021457, ENSMUSG00000026117, ENSMUSG00000030707, ENSMUSG00000017652, ENSMUSG00000026012, ENSMUSG00000047139, ENSMUSG00000036526, ENSMUSG00000076617, ENSMUSG00000023067	1011	50	13588	4.30085	0.00613034	5.91252e-05	0.00360551
GOTERM_BP_FAT	GO:0032946~positive regulation of mononuclear cell proliferation	16	1.12676	1.99649e-06	ENSMUSG00000032093, ENSMUSG00000051457, ENSMUSG00000039005, ENSMUSG00000030830, ENSMUSG00000032508, ENSMUSG00000026395, ENSMUSG00000031497, ENSMUSG00000021457, ENSMUSG00000026117, ENSMUSG00000030707, ENSMUSG00000017652, ENSMUSG00000026012, ENSMUSG00000047139, ENSMUSG00000036526, ENSMUSG00000076617, ENSMUSG00000023067	1011	50	13588	4.30085	0.00613034	5.91252e-05	0.00360551
GOTERM_BP_FAT	GO:0050830~defense response to Gram-positive bacterium	11	0.774648	2.30265e-06	ENSMUSG00000079563, ENSMUSG00000029468, ENSMUSG00000003283, ENSMUSG00000028874, ENSMUSG00000049130, ENSMUSG00000032508, ENSMUSG00000027995, ENSMUSG00000024300, ENSMUSG00000069516, ENSMUSG00000016024, ENSMUSG00000015950	1011	23	13588	6.4279	0.00706709	6.75423e-05	0.00415839
GOTERM_BP_FAT	GO:0050766~positive regulation of phagocytosis	11	0.774648	2.30265e-06	ENSMUSG00000074677, ENSMUSG00000015947, ENSMUSG00000059498, ENSMUSG00000079293, ENSMUSG00000026177, ENSMUSG00000055447, ENSMUSG00000076614, ENSMUSG00000058715, ENSMUSG00000024164, ENSMUSG00000076612, ENSMUSG00000076613	1011	23	13588	6.4279	0.00706709	6.75423e-05	0.00415839
GOTERM_BP_FAT	GO:0016265~death	69	4.85915	2.77056e-06	ENSMUSG00000001082, ENSMUSG00000020227, ENSMUSG00000002603, ENSMUSG00000071203, ENSMUSG00000026942, ENSMUSG00000024521, ENSMUSG00000040687, ENSMUSG00000018819, ENSMUSG00000015312, ENSMUSG00000035105, ENSMUSG00000022500, ENSMUSG00000026430, ENSMUSG00000039239, ENSMUSG00000024399, ENSMUSG00000029468, ENSMUSG00000026749, ENSMUSG00000026875, ENSMUSG00000028163, ENSMUSG00000024353, ENSMUSG00000069516,…	1011	519	13588	1.78684	0.00849704	8.05e-05	0.00500338
GOTERM_BP_FAT	GO:0042113~B cell activation	20	1.40845	2.99244e-06	ENSMUSG00000022475, ENSMUSG00000058099, ENSMUSG00000040751, ENSMUSG00000008496, ENSMUSG00000039936, ENSMUSG00000026395, ENSMUSG00000051212, ENSMUSG00000003882, ENSMUSG00000017652, ENSMUSG00000018654, ENSMUSG00000000861, ENSMUSG00000061132, ENSMUSG00000004698, ENSMUSG00000039191, ENSMUSG00000047139, ENSMUSG00000053175, ENSMUSG00000040663, ENSMUSG00000024673, ENSMUSG00000020963, ENSMUSG00000037922	1011	78	13588	3.44619	0.00917439	8.6134e-05	0.00540406
GOTERM_BP_FAT	GO:0002675~positive regulation of acute inflammatory response	8	0.56338	3.10766e-06	ENSMUSG00000015947, ENSMUSG00000059498, ENSMUSG00000076614, ENSMUSG00000058715, ENSMUSG00000024164, ENSMUSG00000016024, ENSMUSG00000076612, ENSMUSG00000076613	1011	11	13588	9.77466	0.00952595	8.86221e-05	0.00561213
GOTERM_BP_FAT	GO:0002504~antigen processing and presentation of peptide or polysaccharide antigen via MHC class II	10	0.704225	3.12238e-06	ENSMUSG00000036594, ENSMUSG00000041538, ENSMUSG00000037649, ENSMUSG00000024610, ENSMUSG00000036908, ENSMUSG00000058715, ENSMUSG00000004552, ENSMUSG00000037548, ENSMUSG00000073421, ENSMUSG00000060586	1011	19	13588	7.07377	0.00957086	8.8225e-05	0.00563872
GOTERM_BP_FAT	GO:0070665~positive regulation of leukocyte proliferation	16	1.12676	3.4522e-06	ENSMUSG00000032093, ENSMUSG00000051457, ENSMUSG00000039005, ENSMUSG00000030830, ENSMUSG00000032508, ENSMUSG00000026395, ENSMUSG00000031497, ENSMUSG00000021457, ENSMUSG00000026117, ENSMUSG00000030707, ENSMUSG00000017652, ENSMUSG00000026012, ENSMUSG00000047139, ENSMUSG00000036526, ENSMUSG00000076617, ENSMUSG00000023067	1011	52	13588	4.13543	0.0105765	9.6657e-05	0.00623432
GOTERM_BP_FAT	GO:0051050~positive regulation of transport	27	1.90141	3.79471e-06	ENSMUSG00000015947, ENSMUSG00000024401, ENSMUSG00000055447, ENSMUSG00000037035, ENSMUSG00000018500, ENSMUSG00000021457, ENSMUSG00000036353, ENSMUSG00000026177, ENSMUSG00000059498, ENSMUSG00000045502, ENSMUSG00000030616, ENSMUSG00000005089, ENSMUSG00000024399, ENSMUSG00000029468, ENSMUSG00000079293, ENSMUSG00000054342, ENSMUSG00000032691, ENSMUSG00000025888, ENSMUSG00000074677, ENSMUSG00000022878,…	1011	132	13588	2.74912	0.0116197	0.000105289	0.00685283
GOTERM_BP_FAT	GO:0002894~positive regulation of type II hypersensitivity	7	0.492958	4.08653e-06	ENSMUSG00000015947, ENSMUSG00000059498, ENSMUSG00000076614, ENSMUSG00000058715, ENSMUSG00000024164, ENSMUSG00000076612, ENSMUSG00000076613	1011	8	13588	11.7601	0.0125077	0.000112373	0.00737981
GOTERM_BP_FAT	GO:0001796~regulation of type IIa hypersensitivity	7	0.492958	4.08653e-06	ENSMUSG00000015947, ENSMUSG00000059498, ENSMUSG00000076614, ENSMUSG00000058715, ENSMUSG00000024164, ENSMUSG00000076612, ENSMUSG00000076613	1011	8	13588	11.7601	0.0125077	0.000112373	0.00737981
GOTERM_BP_FAT	GO:0001798~positive regulation of type IIa hypersensitivity	7	0.492958	4.08653e-06	ENSMUSG00000015947, ENSMUSG00000059498, ENSMUSG00000076614, ENSMUSG00000058715, ENSMUSG00000024164, ENSMUSG00000076612, ENSMUSG00000076613	1011	8	13588	11.7601	0.0125077	0.000112373	0.00737981
GOTERM_BP_FAT	GO:0002892~regulation of type II hypersensitivity	7	0.492958	4.08653e-06	ENSMUSG00000015947, ENSMUSG00000059498, ENSMUSG00000076614, ENSMUSG00000058715, ENSMUSG00000024164, ENSMUSG00000076612, ENSMUSG00000076613	1011	8	13588	11.7601	0.0125077	0.000112373	0.00737981
GOTERM_BP_FAT	GO:0002888~positive regulation of myeloid leukocyte mediated immunity	7	0.492958	4.08653e-06	ENSMUSG00000015947, ENSMUSG00000059498, ENSMUSG00000076614, ENSMUSG00000058715, ENSMUSG00000024164, ENSMUSG00000076612, ENSMUSG00000076613	1011	8	13588	11.7601	0.0125077	0.000112373	0.00737981
GOTERM_BP_FAT	GO:0006928~cell motion	53	3.73239	4.67224e-06	ENSMUSG00000049130, ENSMUSG00000002603, ENSMUSG00000000489, ENSMUSG00000001741, ENSMUSG00000062991, ENSMUSG00000037868, ENSMUSG00000030786, ENSMUSG00000056427, ENSMUSG00000000416, ENSMUSG00000028583, ENSMUSG00000039239, ENSMUSG00000022443, ENSMUSG00000027398, ENSMUSG00000001507, ENSMUSG00000027009, ENSMUSG00000015647, ENSMUSG00000030707, ENSMUSG00000058715, ENSMUSG00000020609, ENSMUSG00000026580,…	1011	367	13588	1.94095	0.0142875	0.000127342	0.00843751
GOTERM_BP_FAT	GO:0002712~regulation of B cell mediated immunity	12	0.84507	5.30338e-06	ENSMUSG00000026012, ENSMUSG00000015947, ENSMUSG00000059498, ENSMUSG00000076614, ENSMUSG00000058715, ENSMUSG00000002603, ENSMUSG00000026395, ENSMUSG00000034227, ENSMUSG00000024164, ENSMUSG00000017652, ENSMUSG00000076612, ENSMUSG00000076613	1011	30	13588	5.37606	0.0162018	0.000143274	0.00957721
GOTERM_BP_FAT	GO:0002889~regulation of immunoglobulin mediated immune response	12	0.84507	5.30338e-06	ENSMUSG00000026012, ENSMUSG00000015947, ENSMUSG00000059498, ENSMUSG00000076614, ENSMUSG00000058715, ENSMUSG00000002603, ENSMUSG00000026395, ENSMUSG00000034227, ENSMUSG00000024164, ENSMUSG00000017652, ENSMUSG00000076612, ENSMUSG00000076613	1011	30	13588	5.37606	0.0162018	0.000143274	0.00957721
GOTERM_BP_FAT	GO:0051674~localization of cell	44	3.09859	5.85587e-06	ENSMUSG00000040907, ENSMUSG00000049130, ENSMUSG00000024401, ENSMUSG00000002603, ENSMUSG00000025804, ENSMUSG00000034227, ENSMUSG00000000489, ENSMUSG00000001741, ENSMUSG00000005672, ENSMUSG00000062991, ENSMUSG00000048163, ENSMUSG00000030786, ENSMUSG00000024486, ENSMUSG00000047139, ENSMUSG00000059498, ENSMUSG00000019997, ENSMUSG00000009418, ENSMUSG00000043557, ENSMUSG00000000416, ENSMUSG00000040511,…	1011	284	13588	2.08228	0.0178744	0.000156824	0.0105749
GOTERM_BP_FAT	GO:0048870~cell motility	44	3.09859	5.85587e-06	ENSMUSG00000040907, ENSMUSG00000049130, ENSMUSG00000024401, ENSMUSG00000002603, ENSMUSG00000025804, ENSMUSG00000034227, ENSMUSG00000000489, ENSMUSG00000001741, ENSMUSG00000005672, ENSMUSG00000062991, ENSMUSG00000048163, ENSMUSG00000030786, ENSMUSG00000024486, ENSMUSG00000047139, ENSMUSG00000059498, ENSMUSG00000019997, ENSMUSG00000009418, ENSMUSG00000043557, ENSMUSG00000000416, ENSMUSG00000040511,…	1011	284	13588	2.08228	0.0178744	0.000156824	0.0105749
GOTERM_BP_FAT	GO:0050851~antigen receptor-mediated signaling pathway	13	0.915493	6.25375e-06	ENSMUSG00000032093, ENSMUSG00000058099, ENSMUSG00000040751, ENSMUSG00000027843, ENSMUSG00000026395, ENSMUSG00000021457, ENSMUSG00000026117, ENSMUSG00000049109, ENSMUSG00000003352, ENSMUSG00000040592, ENSMUSG00000051998, ENSMUSG00000076617, ENSMUSG00000032011	1011	36	13588	4.85339	0.0190773	0.000166035	0.0112934
GOTERM_BP_FAT	GO:0042060~wound healing	24	1.69014	6.57379e-06	ENSMUSG00000033860, ENSMUSG00000046223, ENSMUSG00000021754, ENSMUSG00000033831, ENSMUSG00000002603, ENSMUSG00000036353, ENSMUSG00000015085, ENSMUSG00000001930, ENSMUSG00000022875, ENSMUSG00000039109, ENSMUSG00000024486, ENSMUSG00000021678, ENSMUSG00000026177, ENSMUSG00000026193, ENSMUSG00000000049, ENSMUSG00000000078, ENSMUSG00000028128, ENSMUSG00000031778, ENSMUSG00000039239, ENSMUSG00000005087,…	1011	112	13588	2.88003	0.0200437	0.000173039	0.0118713
GOTERM_BP_FAT	GO:0019886~antigen processing and presentation of exogenous peptide antigen via MHC class II	9	0.633803	6.80382e-06	ENSMUSG00000036594, ENSMUSG00000037649, ENSMUSG00000024610, ENSMUSG00000036908, ENSMUSG00000058715, ENSMUSG00000004552, ENSMUSG00000037548, ENSMUSG00000073421, ENSMUSG00000060586	1011	16	13588	7.56009	0.0207378	0.000177576	0.0122867
GOTERM_BP_FAT	GO:0002495~antigen processing and presentation of peptide antigen via MHC class II	9	0.633803	6.80382e-06	ENSMUSG00000036594, ENSMUSG00000037649, ENSMUSG00000024610, ENSMUSG00000036908, ENSMUSG00000058715, ENSMUSG00000004552, ENSMUSG00000037548, ENSMUSG00000073421, ENSMUSG00000060586	1011	16	13588	7.56009	0.0207378	0.000177576	0.0122867
GOTERM_BP_FAT	GO:0043068~positive regulation of programmed cell death	40	2.8169	7.65677e-06	ENSMUSG00000048138, ENSMUSG00000015947, ENSMUSG00000024401, ENSMUSG00000007872, ENSMUSG00000002603, ENSMUSG00000037580, ENSMUSG00000026395, ENSMUSG00000002985, ENSMUSG00000070691, ENSMUSG00000024521, ENSMUSG00000070034, ENSMUSG00000026012, ENSMUSG00000047139, ENSMUSG00000059498, ENSMUSG00000053175, ENSMUSG00000045502, ENSMUSG00000030278, ENSMUSG00000036931, ENSMUSG00000023067, ENSMUSG00000039239,…	1011	250	13588	2.15043	0.023307	0.000198156	0.0138268
GOTERM_BP_FAT	GO:0002366~leukocyte activation during immune response	12	0.84507	7.67091e-06	ENSMUSG00000053175, ENSMUSG00000016206, ENSMUSG00000026177, ENSMUSG00000035673, ENSMUSG00000021998, ENSMUSG00000040751, ENSMUSG00000052336, ENSMUSG00000051212, ENSMUSG00000024300, ENSMUSG00000030742, ENSMUSG00000002983, ENSMUSG00000016024	1011	31	13588	5.20264	0.0233496	0.000196868	0.0138524
GOTERM_BP_FAT	GO:0002263~cell activation during immune response	12	0.84507	7.67091e-06	ENSMUSG00000053175, ENSMUSG00000016206, ENSMUSG00000026177, ENSMUSG00000035673, ENSMUSG00000021998, ENSMUSG00000040751, ENSMUSG00000052336, ENSMUSG00000051212, ENSMUSG00000024300, ENSMUSG00000030742, ENSMUSG00000002983, ENSMUSG00000016024	1011	31	13588	5.20264	0.0233496	0.000196868	0.0138524
GOTERM_BP_FAT	GO:0012501~programmed cell death	63	4.43662	7.7532e-06	ENSMUSG00000001082, ENSMUSG00000020227, ENSMUSG00000071203, ENSMUSG00000040687, ENSMUSG00000026942, ENSMUSG00000024521, ENSMUSG00000018819, ENSMUSG00000015312, ENSMUSG00000035105, ENSMUSG00000022500, ENSMUSG00000026430, ENSMUSG00000039239, ENSMUSG00000024399, ENSMUSG00000026749, ENSMUSG00000026875, ENSMUSG00000028163, ENSMUSG00000024353, ENSMUSG00000035775, ENSMUSG00000025887, ENSMUSG00000025888,…	1011	473	13588	1.79013	0.0235971	0.000197335	0.014001
GOTERM_BP_FAT	GO:0002683~negative regulation of immune system process	19	1.33803	8.29411e-06	ENSMUSG00000051457, ENSMUSG00000020227, ENSMUSG00000052013, ENSMUSG00000002603, ENSMUSG00000079298, ENSMUSG00000026395, ENSMUSG00000010142, ENSMUSG00000034227, ENSMUSG00000026288, ENSMUSG00000003882, ENSMUSG00000051076, ENSMUSG00000047139, ENSMUSG00000035914, ENSMUSG00000005413, ENSMUSG00000024610, ENSMUSG00000036931, ENSMUSG00000032011, ENSMUSG00000030157, ENSMUSG00000023224	1011	76	13588	3.36004	0.0252224	0.000209371	0.0149777
GOTERM_BP_FAT	GO:0051130~positive regulation of cellular component organization	25	1.76056	9.07018e-06	ENSMUSG00000015947, ENSMUSG00000024401, ENSMUSG00000055447, ENSMUSG00000002603, ENSMUSG00000047139, ENSMUSG00000050192, ENSMUSG00000026012, ENSMUSG00000026177, ENSMUSG00000059498, ENSMUSG00000000416, ENSMUSG00000020120, ENSMUSG00000024399, ENSMUSG00000021754, ENSMUSG00000079293, ENSMUSG00000074677, ENSMUSG00000002489, ENSMUSG00000023905, ENSMUSG00000027859, ENSMUSG00000076614, ENSMUSG00000058715,…	1011	122	13588	2.75413	0.0275497	0.000227098	0.016379
GOTERM_BP_FAT	GO:0010942~positive regulation of cell death	40	2.8169	9.27987e-06	ENSMUSG00000048138, ENSMUSG00000015947, ENSMUSG00000024401, ENSMUSG00000007872, ENSMUSG00000002603, ENSMUSG00000037580, ENSMUSG00000026395, ENSMUSG00000002985, ENSMUSG00000070691, ENSMUSG00000024521, ENSMUSG00000070034, ENSMUSG00000026012, ENSMUSG00000047139, ENSMUSG00000059498, ENSMUSG00000053175, ENSMUSG00000045502, ENSMUSG00000030278, ENSMUSG00000036931, ENSMUSG00000023067, ENSMUSG00000039239,…	1011	252	13588	2.13336	0.0281775	0.000230474	0.0167577
GOTERM_BP_FAT	GO:0032675~regulation of interleukin-6 production	12	0.84507	1.09083e-05	ENSMUSG00000039005, ENSMUSG00000029468, ENSMUSG00000031639, ENSMUSG00000020227, ENSMUSG00000024401, ENSMUSG00000027398, ENSMUSG00000032508, ENSMUSG00000058715, ENSMUSG00000018500, ENSMUSG00000027995, ENSMUSG00000034227, ENSMUSG00000026288	1011	32	13588	5.04006	0.0330396	0.000268746	0.019698
GOTERM_BP_FAT	GO:0045060~negative thymic T cell selection	7	0.492958	1.14849e-05	ENSMUSG00000032093, ENSMUSG00000051457, ENSMUSG00000026012, ENSMUSG00000024610, ENSMUSG00000026395, ENSMUSG00000020143, ENSMUSG00000026117	1011	9	13588	10.4535	0.0347554	0.000280705	0.0207392
GOTERM_BP_FAT	GO:0030593~neutrophil chemotaxis	9	0.633803	1.20145e-05	ENSMUSG00000030786, ENSMUSG00000058427, ENSMUSG00000059498, ENSMUSG00000049130, ENSMUSG00000027398, ENSMUSG00000058715, ENSMUSG00000031778, ENSMUSG00000039239, ENSMUSG00000000290	1011	17	13588	7.11538	0.0363285	0.000291334	0.0216953
GOTERM_BP_FAT	GO:0002474~antigen processing and presentation of peptide antigen via MHC class I	9	0.633803	1.20145e-05	ENSMUSG00000073411, ENSMUSG00000038213, ENSMUSG00000015947, ENSMUSG00000059498, ENSMUSG00000024308, ENSMUSG00000079507, ENSMUSG00000058715, ENSMUSG00000061232, ENSMUSG00000060802	1011	17	13588	7.11538	0.0363285	0.000291334	0.0216953
GOTERM_BP_FAT	GO:0002883~regulation of hypersensitivity	8	0.56338	1.41481e-05	ENSMUSG00000051457, ENSMUSG00000015947, ENSMUSG00000059498, ENSMUSG00000076614, ENSMUSG00000058715, ENSMUSG00000024164, ENSMUSG00000076612, ENSMUSG00000076613	1011	13	13588	8.27087	0.0426405	0.000340382	0.0255476
GOTERM_BP_FAT	GO:0002864~regulation of acute inflammatory response to antigenic stimulus	8	0.56338	1.41481e-05	ENSMUSG00000051457, ENSMUSG00000015947, ENSMUSG00000059498, ENSMUSG00000076614, ENSMUSG00000058715, ENSMUSG00000024164, ENSMUSG00000076612, ENSMUSG00000076613	1011	13	13588	8.27087	0.0426405	0.000340382	0.0255476
GOTERM_BP_FAT	GO:0045619~regulation of lymphocyte differentiation	16	1.12676	1.50223e-05	ENSMUSG00000058099, ENSMUSG00000037649, ENSMUSG00000028076, ENSMUSG00000015396, ENSMUSG00000026395, ENSMUSG00000021457, ENSMUSG00000034227, ENSMUSG00000026117, ENSMUSG00000003882, ENSMUSG00000026288, ENSMUSG00000018654, ENSMUSG00000036594, ENSMUSG00000047139, ENSMUSG00000036526, ENSMUSG00000024610, ENSMUSG00000036931	1011	58	13588	3.70763	0.0452148	0.000358609	0.027126
GOTERM_BP_FAT	GO:0043065~positive regulation of apoptosis	39	2.74648	1.51967e-05	ENSMUSG00000048138, ENSMUSG00000015947, ENSMUSG00000024401, ENSMUSG00000007872, ENSMUSG00000002603, ENSMUSG00000037580, ENSMUSG00000026395, ENSMUSG00000002985, ENSMUSG00000070691, ENSMUSG00000024521, ENSMUSG00000070034, ENSMUSG00000026012, ENSMUSG00000047139, ENSMUSG00000059498, ENSMUSG00000053175, ENSMUSG00000045502, ENSMUSG00000030278, ENSMUSG00000036931, ENSMUSG00000039239, ENSMUSG00000022346,…	1011	248	13588	2.11357	0.0457278	0.000359983	0.027441
GOTERM_BP_FAT	GO:0051173~positive regulation of nitrogen compound metabolic process	67	4.71831	1.65287e-05	ENSMUSG00000009569, ENSMUSG00000078249, ENSMUSG00000032508, ENSMUSG00000003032, ENSMUSG00000042292, ENSMUSG00000002603, ENSMUSG00000028341, ENSMUSG00000024927, ENSMUSG00000026395, ENSMUSG00000015619, ENSMUSG00000018500, ENSMUSG00000038418, ENSMUSG00000029335, ENSMUSG00000022504, ENSMUSG00000021356, ENSMUSG00000037868, ENSMUSG00000055148, ENSMUSG00000026012, ENSMUSG00000053175, ENSMUSG00000022952,…	1011	526	13588	1.71196	0.0496347	0.000388541	0.0298458
GOTERM_BP_FAT	GO:0030100~regulation of endocytosis	15	1.05634	1.75193e-05	ENSMUSG00000040276, ENSMUSG00000015947, ENSMUSG00000079293, ENSMUSG00000055447, ENSMUSG00000002603, ENSMUSG00000074677, ENSMUSG00000026177, ENSMUSG00000059498, ENSMUSG00000076614, ENSMUSG00000020961, ENSMUSG00000058715, ENSMUSG00000076617, ENSMUSG00000076612, ENSMUSG00000024164, ENSMUSG00000076613	1011	52	13588	3.87697	0.0525298	0.000408703	0.0316342
GOTERM_BP_FAT	GO:0006915~apoptosis	61	4.29577	1.7613e-05	ENSMUSG00000001082, ENSMUSG00000020227, ENSMUSG00000071203, ENSMUSG00000040687, ENSMUSG00000026942, ENSMUSG00000024521, ENSMUSG00000018819, ENSMUSG00000015312, ENSMUSG00000035105, ENSMUSG00000022500, ENSMUSG00000026430, ENSMUSG00000039239, ENSMUSG00000024399, ENSMUSG00000026749, ENSMUSG00000026875, ENSMUSG00000028163, ENSMUSG00000024353, ENSMUSG00000035775, ENSMUSG00000025887, ENSMUSG00000025888,…	1011	465	13588	1.76312	0.0528033	0.0004078	0.0318034
GOTERM_BP_FAT	GO:0032755~positive regulation of interleukin-6 production	9	0.633803	2.02186e-05	ENSMUSG00000039005, ENSMUSG00000029468, ENSMUSG00000031639, ENSMUSG00000024401, ENSMUSG00000027398, ENSMUSG00000032508, ENSMUSG00000058715, ENSMUSG00000018500, ENSMUSG00000027995	1011	18	13588	6.72008	0.0603744	0.000464622	0.0365074
GOTERM_BP_FAT	GO:0031343~positive regulation of cell killing	10	0.704225	2.10364e-05	ENSMUSG00000032076, ENSMUSG00000030149, ENSMUSG00000029468, ENSMUSG00000016206, ENSMUSG00000079507, ENSMUSG00000028076, ENSMUSG00000026395, ENSMUSG00000024339, ENSMUSG00000061232, ENSMUSG00000060802	1011	23	13588	5.84355	0.0627383	0.000479831	0.0379839
GOTERM_BP_FAT	GO:0001912~positive regulation of leukocyte mediated cytotoxicity	10	0.704225	2.10364e-05	ENSMUSG00000032076, ENSMUSG00000030149, ENSMUSG00000029468, ENSMUSG00000016206, ENSMUSG00000079507, ENSMUSG00000028076, ENSMUSG00000026395, ENSMUSG00000024339, ENSMUSG00000061232, ENSMUSG00000060802	1011	23	13588	5.84355	0.0627383	0.000479831	0.0379839
GOTERM_BP_FAT	GO:0002573~myeloid leukocyte differentiation	12	0.84507	2.10673e-05	ENSMUSG00000002111, ENSMUSG00000022443, ENSMUSG00000006362, ENSMUSG00000024401, ENSMUSG00000002603, ENSMUSG00000058818, ENSMUSG00000047798, ENSMUSG00000008193, ENSMUSG00000023964, ENSMUSG00000002983, ENSMUSG00000021356, ENSMUSG00000005672	1011	34	13588	4.74359	0.0628277	0.000477004	0.0380397
GOTERM_BP_FAT	GO:0045807~positive regulation of endocytosis	12	0.84507	2.10673e-05	ENSMUSG00000074677, ENSMUSG00000015947, ENSMUSG00000059498, ENSMUSG00000079293, ENSMUSG00000026177, ENSMUSG00000055447, ENSMUSG00000076614, ENSMUSG00000058715, ENSMUSG00000076617, ENSMUSG00000024164, ENSMUSG00000076612, ENSMUSG00000076613	1011	34	13588	4.74359	0.0628277	0.000477004	0.0380397
GOTERM_BP_FAT	GO:0002891~positive regulation of immunoglobulin mediated immune response	8	0.56338	2.64793e-05	ENSMUSG00000015947, ENSMUSG00000059498, ENSMUSG00000076614, ENSMUSG00000058715, ENSMUSG00000026395, ENSMUSG00000024164, ENSMUSG00000076612, ENSMUSG00000076613	1011	14	13588	7.68009	0.07832	0.000595131	0.0478094
GOTERM_BP_FAT	GO:0002218~activation of innate immune response	8	0.56338	2.64793e-05	ENSMUSG00000039005, ENSMUSG00000030149, ENSMUSG00000021025, ENSMUSG00000079293, ENSMUSG00000032508, ENSMUSG00000036908, ENSMUSG00000024927, ENSMUSG00000027995	1011	14	13588	7.68009	0.07832	0.000595131	0.0478094
GOTERM_BP_FAT	GO:0002714~positive regulation of B cell mediated immunity	8	0.56338	2.64793e-05	ENSMUSG00000015947, ENSMUSG00000059498, ENSMUSG00000076614, ENSMUSG00000058715, ENSMUSG00000026395, ENSMUSG00000024164, ENSMUSG00000076612, ENSMUSG00000076613	1011	14	13588	7.68009	0.07832	0.000595131	0.0478094
GOTERM_BP_FAT	GO:0002866~positive regulation of acute inflammatory response to antigenic stimulus	7	0.492958	2.69005e-05	ENSMUSG00000015947, ENSMUSG00000059498, ENSMUSG00000076614, ENSMUSG00000058715, ENSMUSG00000024164, ENSMUSG00000076612, ENSMUSG00000076613	1011	10	13588	9.40811	0.079515	0.000600215	0.0485698
GOTERM_BP_FAT	GO:0043368~positive T cell selection	7	0.492958	2.69005e-05	ENSMUSG00000049109, ENSMUSG00000037649, ENSMUSG00000024610, ENSMUSG00000028076, ENSMUSG00000026395, ENSMUSG00000020143, ENSMUSG00000026117	1011	10	13588	9.40811	0.079515	0.000600215	0.0485698
GOTERM_BP_FAT	GO:0002885~positive regulation of hypersensitivity	7	0.492958	2.69005e-05	ENSMUSG00000015947, ENSMUSG00000059498, ENSMUSG00000076614, ENSMUSG00000058715, ENSMUSG00000024164, ENSMUSG00000076612, ENSMUSG00000076613	1011	10	13588	9.40811	0.079515	0.000600215	0.0485698

## Sheet: WT-UUO vs WT-Nor
Category	Term	Count	%	Pvalue	Genes	List Total	Pop Hits	Pop Total	Fold Enrichment	Bonferroni	Benjamini	FDR		Category	Term	Count	%	Pvalue	Genes	List Total	Pop Hits	Pop Total	Fold Enrichment	Bonferroni	Benjamini	FDR		Category	Term	Count	%	Pvalue	Genes	List Total	Pop Hits	Pop Total	Fold Enrichment	Bonferroni	Benjamini	FDR
GOTERM_BP_FAT	GO:0006955~immune response	213	7.88597	1.86963e-62	ENSMUSG00000029380, ENSMUSG00000033777, ENSMUSG00000000134, ENSMUSG00000032508, ENSMUSG00000070427, ENSMUSG00000024778, ENSMUSG00000026395, ENSMUSG00000016283, ENSMUSG00000022504, ENSMUSG00000031392, ENSMUSG00000001128, ENSMUSG00000029379, ENSMUSG00000044811, ENSMUSG00000034438, ENSMUSG00000073421, ENSMUSG00000029373, ENSMUSG00000029372, ENSMUSG00000023224, ENSMUSG00000029371, ENSMUSG00000057948,…	1901	471	13588	3.23245	7.45981e-59	7.45981e-59	3.47347e-59		GOTERM_MF_FAT	GO:0032553~ribonucleotide binding	364	13.4765	1.88297e-15	ENSMUSG00000026737, ENSMUSG00000018707, ENSMUSG00000068606, ENSMUSG00000032254, ENSMUSG00000028702, ENSMUSG00000001127, ENSMUSG00000022504, ENSMUSG00000031112, ENSMUSG00000032501, ENSMUSG00000031392, ENSMUSG00000078606, ENSMUSG00000029580, ENSMUSG00000048852, ENSMUSG00000019979, ENSMUSG00000022952, ENSMUSG00000034438, ENSMUSG00000004317, ENSMUSG00000001525, ENSMUSG00000069793, ENSMUSG00000024789,…	1853	1796	13288	1.45338	2.26863e-12	2.26863e-12	3.05311e-12		GOTERM_CC_FAT	GO:0044421~extracellular region part	229	8.47834	1.87997e-31	ENSMUSG00000029380, ENSMUSG00000031502, ENSMUSG00000031503, ENSMUSG00000026639, ENSMUSG00000030111, ENSMUSG00000030116, ENSMUSG00000000693, ENSMUSG00000031119, ENSMUSG00000026193, ENSMUSG00000029379, ENSMUSG00000029378, ENSMUSG00000029377, ENSMUSG00000029373, ENSMUSG00000023224, ENSMUSG00000029371, ENSMUSG00000051457, ENSMUSG00000046186, ENSMUSG00000029163, ENSMUSG00000001506, ENSMUSG00000036545,…	1743	774	12504	2.12249	9.83222e-29	9.83222e-29	2.72434e-28
GOTERM_BP_FAT	GO:0009611~response to wounding	148	5.47945	2.09991e-39	ENSMUSG00000029380, ENSMUSG00000033777, ENSMUSG00000020676, ENSMUSG00000056529, ENSMUSG00000032508, ENSMUSG00000033831, ENSMUSG00000055994, ENSMUSG00000035107, ENSMUSG00000021624, ENSMUSG00000022504, ENSMUSG00000001128, ENSMUSG00000032440, ENSMUSG00000035373, ENSMUSG00000021262, ENSMUSG00000026193, ENSMUSG00000029379, ENSMUSG00000000078, ENSMUSG00000032041, ENSMUSG00000079227, ENSMUSG00000036931,…	1901	347	13588	3.04864	8.37864e-36	4.18932e-36	3.9013e-36		GOTERM_MF_FAT	GO:0032555~purine ribonucleotide binding	364	13.4765	1.88297e-15	ENSMUSG00000026737, ENSMUSG00000018707, ENSMUSG00000068606, ENSMUSG00000032254, ENSMUSG00000028702, ENSMUSG00000001127, ENSMUSG00000022504, ENSMUSG00000031112, ENSMUSG00000032501, ENSMUSG00000031392, ENSMUSG00000078606, ENSMUSG00000029580, ENSMUSG00000048852, ENSMUSG00000019979, ENSMUSG00000022952, ENSMUSG00000034438, ENSMUSG00000004317, ENSMUSG00000001525, ENSMUSG00000069793, ENSMUSG00000024789,…	1853	1796	13288	1.45338	2.26863e-12	2.26863e-12	3.05311e-12		GOTERM_CC_FAT	GO:0009986~cell surface	120	4.4428	2.58591e-28	ENSMUSG00000030830, ENSMUSG00000055994, ENSMUSG00000024778, ENSMUSG00000026395, ENSMUSG00000010142, ENSMUSG00000029436, ENSMUSG00000016283, ENSMUSG00000035107, ENSMUSG00000032440, ENSMUSG00000031119, ENSMUSG00000006800, ENSMUSG00000015355, ENSMUSG00000079227, ENSMUSG00000000791, ENSMUSG00000073421, ENSMUSG00000031391, ENSMUSG00000020689, ENSMUSG00000040249, ENSMUSG00000051457, ENSMUSG00000076934,…	1743	305	12504	2.82249	1.35243e-25	6.76215e-26	3.74736e-25
GOTERM_BP_FAT	GO:0006954~inflammatory response	107	3.9615	1.56859e-33	ENSMUSG00000020676, ENSMUSG00000033777, ENSMUSG00000029380, ENSMUSG00000056529, ENSMUSG00000055994, ENSMUSG00000032508, ENSMUSG00000021624, ENSMUSG00000022504, ENSMUSG00000001128, ENSMUSG00000035373, ENSMUSG00000029379, ENSMUSG00000026193, ENSMUSG00000032041, ENSMUSG00000079227, ENSMUSG00000036931, ENSMUSG00000023224, ENSMUSG00000029371, ENSMUSG00000057948, ENSMUSG00000027398, ENSMUSG00000061878,…	1901	225	13588	3.39918	6.25867e-30	2.08622e-30	2.91419e-30		GOTERM_MF_FAT	GO:0019955~cytokine binding	44	1.62903	4.21546e-15	ENSMUSG00000007613, ENSMUSG00000026770, ENSMUSG00000070427, ENSMUSG00000022146, ENSMUSG00000027947, ENSMUSG00000026180, ENSMUSG00000025804, ENSMUSG00000003882, ENSMUSG00000017057, ENSMUSG00000048521, ENSMUSG00000032089, ENSMUSG00000022971, ENSMUSG00000070942, ENSMUSG00000049103, ENSMUSG00000024610, ENSMUSG00000020009, ENSMUSG00000079227, ENSMUSG00000000791, ENSMUSG00000026073, ENSMUSG00000026072,…	1853	88	13288	3.58554	5.07105e-12	2.53553e-12	6.81677e-12		GOTERM_CC_FAT	GO:0005886~plasma membrane	588	21.7697	1.89766e-27	ENSMUSG00000026395, ENSMUSG00000018500, ENSMUSG00000025892, ENSMUSG00000018507, ENSMUSG00000039942, ENSMUSG00000026193, ENSMUSG00000000791, ENSMUSG00000073421, ENSMUSG00000056481, ENSMUSG00000046186, ENSMUSG00000075415, ENSMUSG00000037902, ENSMUSG00000001507, ENSMUSG00000030536, ENSMUSG00000034810, ENSMUSG00000054342, ENSMUSG00000027646, ENSMUSG00000020900, ENSMUSG00000063193, ENSMUSG00000026069,…	1743	2906	12504	1.45155	9.92474e-25	3.30825e-25	2.74998e-24
GOTERM_BP_FAT	GO:0002684~positive regulation of immune system process	101	3.73936	4.61132e-33	ENSMUSG00000030830, ENSMUSG00000055994, ENSMUSG00000032508, ENSMUSG00000018500, ENSMUSG00000026395, ENSMUSG00000021457, ENSMUSG00000031392, ENSMUSG00000001128, ENSMUSG00000032440, ENSMUSG00000029377, ENSMUSG00000023224, ENSMUSG00000051457, ENSMUSG00000039377, ENSMUSG00000022637, ENSMUSG00000030748, ENSMUSG00000040751, ENSMUSG00000004296, ENSMUSG00000026117, ENSMUSG00000031101, ENSMUSG00000036896,…	1901	206	13588	3.50451	1.83992e-29	4.5998e-30	8.56712e-30		GOTERM_MF_FAT	GO:0017076~purine nucleotide binding	371	13.7357	2.78329e-14	ENSMUSG00000026737, ENSMUSG00000018707, ENSMUSG00000068606, ENSMUSG00000032254, ENSMUSG00000028702, ENSMUSG00000001127, ENSMUSG00000022504, ENSMUSG00000031112, ENSMUSG00000032501, ENSMUSG00000031392, ENSMUSG00000078606, ENSMUSG00000029580, ENSMUSG00000048852, ENSMUSG00000019979, ENSMUSG00000022952, ENSMUSG00000034438, ENSMUSG00000036932, ENSMUSG00000004317, ENSMUSG00000001525, ENSMUSG00000069793,…	1853	1871	13288	1.42195	3.34957e-11	1.11652e-11	4.5064e-11		GOTERM_CC_FAT	GO:0031012~extracellular matrix	113	4.18364	1.37897e-23	ENSMUSG00000031502, ENSMUSG00000025064, ENSMUSG00000031503, ENSMUSG00000026639, ENSMUSG00000029436, ENSMUSG00000024053, ENSMUSG00000027966, ENSMUSG00000030116, ENSMUSG00000031119, ENSMUSG00000026193, ENSMUSG00000051457, ENSMUSG00000032572, ENSMUSG00000029163, ENSMUSG00000001506, ENSMUSG00000036545, ENSMUSG00000001131, ENSMUSG00000015647, ENSMUSG00000059049, ENSMUSG00000036446, ENSMUSG00000002900,…	1743	309	12504	2.62344	7.21199e-21	1.803e-21	1.99832e-20
GOTERM_BP_FAT	GO:0006952~defense response	161	5.96076	3.58145e-32	ENSMUSG00000029380, ENSMUSG00000033777, ENSMUSG00000020676, ENSMUSG00000056529, ENSMUSG00000032508, ENSMUSG00000055994, ENSMUSG00000026395, ENSMUSG00000021624, ENSMUSG00000022504, ENSMUSG00000031392, ENSMUSG00000079575, ENSMUSG00000031393, ENSMUSG00000001128, ENSMUSG00000035373, ENSMUSG00000026193, ENSMUSG00000029379, ENSMUSG00000019979, ENSMUSG00000032041, ENSMUSG00000079227, ENSMUSG00000036931,…	1901	448	13588	2.56875	1.429e-28	2.858e-29	6.65377e-29		GOTERM_MF_FAT	GO:0030695~GTPase regulator activity	104	3.85043	1.88459e-13	ENSMUSG00000041115, ENSMUSG00000028059, ENSMUSG00000040345, ENSMUSG00000020121, ENSMUSG00000056917, ENSMUSG00000031255, ENSMUSG00000022436, ENSMUSG00000030257, ENSMUSG00000031453, ENSMUSG00000028068, ENSMUSG00000031709, ENSMUSG00000037946, ENSMUSG00000017631, ENSMUSG00000036246, ENSMUSG00000040247, ENSMUSG00000030536, ENSMUSG00000039621, ENSMUSG00000026930, ENSMUSG00000062232, ENSMUSG00000048865,…	1853	361	13288	2.0659	2.26463e-10	5.66156e-11	3.04656e-10		GOTERM_CC_FAT	GO:0005578~proteinaceous extracellular matrix	109	4.03554	6.51121e-23	ENSMUSG00000031502, ENSMUSG00000025064, ENSMUSG00000031503, ENSMUSG00000026639, ENSMUSG00000029436, ENSMUSG00000024053, ENSMUSG00000027966, ENSMUSG00000030116, ENSMUSG00000031119, ENSMUSG00000026193, ENSMUSG00000051457, ENSMUSG00000032572, ENSMUSG00000029163, ENSMUSG00000001506, ENSMUSG00000036545, ENSMUSG00000001131, ENSMUSG00000015647, ENSMUSG00000059049, ENSMUSG00000036446, ENSMUSG00000002900,…	1743	297	12504	2.63282	3.40536e-20	6.81072e-21	9.43568e-20
GOTERM_BP_FAT	GO:0001775~cell activation	105	3.88745	4.85872e-28	ENSMUSG00000030830, ENSMUSG00000033831, ENSMUSG00000024778, ENSMUSG00000026395, ENSMUSG00000038418, ENSMUSG00000021457, ENSMUSG00000079575, ENSMUSG00000032440, ENSMUSG00000021262, ENSMUSG00000015355, ENSMUSG00000029373, ENSMUSG00000020120, ENSMUSG00000051457, ENSMUSG00000057948, ENSMUSG00000022443, ENSMUSG00000022637, ENSMUSG00000026648, ENSMUSG00000040751, ENSMUSG00000008496, ENSMUSG00000001131,…	1901	246	13588	3.0509	1.93863e-24	3.23105e-25	9.02674e-25		GOTERM_MF_FAT	GO:0060589~nucleoside-triphosphatase regulator activity	104	3.85043	5.88095e-13	ENSMUSG00000041115, ENSMUSG00000028059, ENSMUSG00000040345, ENSMUSG00000020121, ENSMUSG00000056917, ENSMUSG00000031255, ENSMUSG00000022436, ENSMUSG00000030257, ENSMUSG00000031453, ENSMUSG00000028068, ENSMUSG00000031709, ENSMUSG00000037946, ENSMUSG00000017631, ENSMUSG00000036246, ENSMUSG00000040247, ENSMUSG00000030536, ENSMUSG00000039621, ENSMUSG00000026930, ENSMUSG00000062232, ENSMUSG00000048865,…	1853	367	13288	2.03213	7.06878e-10	1.41376e-10	9.50939e-10		GOTERM_CC_FAT	GO:0009897~external side of plasma membrane	85	3.14698	8.61568e-22	ENSMUSG00000030156, ENSMUSG00000030830, ENSMUSG00000052013, ENSMUSG00000026770, ENSMUSG00000024778, ENSMUSG00000058571, ENSMUSG00000079507, ENSMUSG00000026395, ENSMUSG00000042284, ENSMUSG00000010142, ENSMUSG00000029436, ENSMUSG00000026980, ENSMUSG00000003882, ENSMUSG00000030786, ENSMUSG00000032440, ENSMUSG00000035914, ENSMUSG00000026012, ENSMUSG00000030789, ENSMUSG00000031119, ENSMUSG00000015355,…	1743	206	12504	2.96008	4.506e-19	7.51e-20	1.24854e-18
GOTERM_BP_FAT	GO:0007155~cell adhesion	176	6.51611	5.1391e-27	ENSMUSG00000025969, ENSMUSG00000013236, ENSMUSG00000029816, ENSMUSG00000027381, ENSMUSG00000030830, ENSMUSG00000020473, ENSMUSG00000024965, ENSMUSG00000026639, ENSMUSG00000026395, ENSMUSG00000035107, ENSMUSG00000024053, ENSMUSG00000027966, ENSMUSG00000021823, ENSMUSG00000023972, ENSMUSG00000027962, ENSMUSG00000026193, ENSMUSG00000051790, ENSMUSG00000025964, ENSMUSG00000031391, ENSMUSG00000022439,…	1901	561	13588	2.24245	2.0505e-23	2.92929e-24	9.54764e-24		GOTERM_MF_FAT	GO:0003779~actin binding	87	3.22103	1.28485e-12	ENSMUSG00000009569, ENSMUSG00000016382, ENSMUSG00000031161, ENSMUSG00000029381, ENSMUSG00000032643, ENSMUSG00000042292, ENSMUSG00000022021, ENSMUSG00000049775, ENSMUSG00000068876, ENSMUSG00000031214, ENSMUSG00000033066, ENSMUSG00000018819, ENSMUSG00000028649, ENSMUSG00000029581, ENSMUSG00000019261, ENSMUSG00000014778, ENSMUSG00000021823, ENSMUSG00000027254, ENSMUSG00000041773, ENSMUSG00000021262,…	1853	288	13288	2.16626	1.5444e-09	2.57401e-10	2.07763e-09		GOTERM_CC_FAT	GO:0044420~extracellular matrix part	51	1.88819	5.37081e-20	ENSMUSG00000031502, ENSMUSG00000025064, ENSMUSG00000027204, ENSMUSG00000031503, ENSMUSG00000026639, ENSMUSG00000027966, ENSMUSG00000030116, ENSMUSG00000024529, ENSMUSG00000026193, ENSMUSG00000026479, ENSMUSG00000025650, ENSMUSG00000026478, ENSMUSG00000001435, ENSMUSG00000051457, ENSMUSG00000028339, ENSMUSG00000001506, ENSMUSG00000001131, ENSMUSG00000059049, ENSMUSG00000015647, ENSMUSG00000002900,…	1743	92	12504	3.9768	2.80893e-17	4.01276e-18	7.78308e-17
GOTERM_BP_FAT	GO:0022610~biological adhesion	176	6.51611	6.47475e-27	ENSMUSG00000025969, ENSMUSG00000013236, ENSMUSG00000029816, ENSMUSG00000027381, ENSMUSG00000030830, ENSMUSG00000020473, ENSMUSG00000024965, ENSMUSG00000026639, ENSMUSG00000026395, ENSMUSG00000035107, ENSMUSG00000024053, ENSMUSG00000027966, ENSMUSG00000021823, ENSMUSG00000023972, ENSMUSG00000027962, ENSMUSG00000026193, ENSMUSG00000051790, ENSMUSG00000025964, ENSMUSG00000031391, ENSMUSG00000022439,…	1901	562	13588	2.23846	2.58343e-23	3.22928e-24	1.20291e-23		GOTERM_MF_FAT	GO:0005524~ATP binding	289	10.6997	1.41877e-11	ENSMUSG00000026737, ENSMUSG00000018707, ENSMUSG00000028702, ENSMUSG00000032254, ENSMUSG00000001127, ENSMUSG00000022504, ENSMUSG00000031112, ENSMUSG00000032501, ENSMUSG00000031392, ENSMUSG00000029580, ENSMUSG00000019979, ENSMUSG00000022952, ENSMUSG00000004317, ENSMUSG00000069793, ENSMUSG00000024789, ENSMUSG00000041187, ENSMUSG00000026749, ENSMUSG00000042817, ENSMUSG00000027646, ENSMUSG00000019577,…	1853	1443	13288	1.4362	1.70537e-08	2.43624e-09	2.29417e-08		GOTERM_CC_FAT	GO:0044459~plasma membrane part	346	12.8101	3.33329e-18	ENSMUSG00000029381, ENSMUSG00000003573, ENSMUSG00000024778, ENSMUSG00000025892, ENSMUSG00000026395, ENSMUSG00000016283, ENSMUSG00000022500, ENSMUSG00000021262, ENSMUSG00000031119, ENSMUSG00000026193, ENSMUSG00000000791, ENSMUSG00000073421, ENSMUSG00000051331, ENSMUSG00000031391, ENSMUSG00000076934, ENSMUSG00000051457, ENSMUSG00000001525, ENSMUSG00000024789, ENSMUSG00000075415, ENSMUSG00000041189,…	1743	1633	12504	1.51999	1.74331e-15	2.17914e-16	4.83042e-15
GOTERM_BP_FAT	GO:0050778~positive regulation of immune response	68	2.51759	5.07208e-23	ENSMUSG00000055994, ENSMUSG00000032508, ENSMUSG00000079507, ENSMUSG00000024927, ENSMUSG00000026395, ENSMUSG00000021457, ENSMUSG00000004266, ENSMUSG00000031392, ENSMUSG00000001128, ENSMUSG00000026012, ENSMUSG00000029377, ENSMUSG00000026365, ENSMUSG00000023224, ENSMUSG00000021025, ENSMUSG00000029468, ENSMUSG00000026928, ENSMUSG00000040751, ENSMUSG00000036908, ENSMUSG00000026405, ENSMUSG00000036905,…	1901	136	13588	3.57391	2.02376e-19	2.24862e-20	9.42314e-20		GOTERM_MF_FAT	GO:0032559~adenyl ribonucleotide binding	291	10.7738	2.11742e-11	ENSMUSG00000026737, ENSMUSG00000018707, ENSMUSG00000028702, ENSMUSG00000032254, ENSMUSG00000001127, ENSMUSG00000022504, ENSMUSG00000031112, ENSMUSG00000032501, ENSMUSG00000031392, ENSMUSG00000029580, ENSMUSG00000019979, ENSMUSG00000022952, ENSMUSG00000004317, ENSMUSG00000069793, ENSMUSG00000024789, ENSMUSG00000041187, ENSMUSG00000026749, ENSMUSG00000042817, ENSMUSG00000027646, ENSMUSG00000019577,…	1853	1460	13288	1.4293	2.54514e-08	3.18142e-09	3.42387e-08		GOTERM_CC_FAT	GO:0005604~basement membrane	40	1.48093	1.64736e-15	ENSMUSG00000019899, ENSMUSG00000031502, ENSMUSG00000025064, ENSMUSG00000005397, ENSMUSG00000028364, ENSMUSG00000031503, ENSMUSG00000026639, ENSMUSG00000018593, ENSMUSG00000032231, ENSMUSG00000022665, ENSMUSG00000026193, ENSMUSG00000026479, ENSMUSG00000025650, ENSMUSG00000031273, ENSMUSG00000031274, ENSMUSG00000026478, ENSMUSG00000028763, ENSMUSG00000001435, ENSMUSG00000051457, ENSMUSG00000028339,…	1743	73	12504	3.93087	8.7097e-13	9.68114e-14	2.40918e-12
GOTERM_BP_FAT	GO:0048584~positive regulation of response to stimulus	81	2.99889	1.98107e-22	ENSMUSG00000037820, ENSMUSG00000055994, ENSMUSG00000032508, ENSMUSG00000079507, ENSMUSG00000024927, ENSMUSG00000026395, ENSMUSG00000018500, ENSMUSG00000021457, ENSMUSG00000004266, ENSMUSG00000001741, ENSMUSG00000031392, ENSMUSG00000001128, ENSMUSG00000026012, ENSMUSG00000029377, ENSMUSG00000026365, ENSMUSG00000023224, ENSMUSG00000021025, ENSMUSG00000029468, ENSMUSG00000026928, ENSMUSG00000024789,…	1901	186	13588	3.11276	7.90445e-19	7.90445e-20	3.68051e-19		GOTERM_MF_FAT	GO:0008092~cytoskeletal protein binding	109	4.03554	2.39541e-11	ENSMUSG00000016382, ENSMUSG00000009569, ENSMUSG00000029381, ENSMUSG00000027381, ENSMUSG00000032643, ENSMUSG00000068876, ENSMUSG00000049775, ENSMUSG00000028059, ENSMUSG00000033066, ENSMUSG00000029581, ENSMUSG00000028649, ENSMUSG00000019261, ENSMUSG00000014778, ENSMUSG00000021823, ENSMUSG00000027254, ENSMUSG00000021262, ENSMUSG00000041773, ENSMUSG00000019978, ENSMUSG00000022439, ENSMUSG00000022443,…	1853	414	13288	1.88804	2.87928e-08	3.1992e-09	3.87338e-08		GOTERM_CC_FAT	GO:0005576~extracellular region	341	12.625	1.07829e-14	ENSMUSG00000029380, ENSMUSG00000031502, ENSMUSG00000031503, ENSMUSG00000070427, ENSMUSG00000026639, ENSMUSG00000024778, ENSMUSG00000030111, ENSMUSG00000001123, ENSMUSG00000022780, ENSMUSG00000001128, ENSMUSG00000000693, ENSMUSG00000030116, ENSMUSG00000031119, ENSMUSG00000029379, ENSMUSG00000026193, ENSMUSG00000031399, ENSMUSG00000029378, ENSMUSG00000031253, ENSMUSG00000029377, ENSMUSG00000029373,…	1743	1680	12504	1.45612	5.63227e-12	5.63216e-13	1.56097e-11
GOTERM_BP_FAT	GO:0006935~chemotaxis	59	2.18438	2.92208e-22	ENSMUSG00000025969, ENSMUSG00000020676, ENSMUSG00000028195, ENSMUSG00000056529, ENSMUSG00000049130, ENSMUSG00000028883, ENSMUSG00000031875, ENSMUSG00000042284, ENSMUSG00000022883, ENSMUSG00000001741, ENSMUSG00000018819, ENSMUSG00000030786, ENSMUSG00000035373, ENSMUSG00000035042, ENSMUSG00000074715, ENSMUSG00000031398, ENSMUSG00000029379, ENSMUSG00000000982, ENSMUSG00000029373, ENSMUSG00000029371,…	1901	109	13588	3.869	1.16591e-18	1.05992e-19	5.42877e-19		GOTERM_MF_FAT	GO:0008009~chemokine activity	24	0.88856	3.40884e-11	ENSMUSG00000020676, ENSMUSG00000029380, ENSMUSG00000035352, ENSMUSG00000060183, ENSMUSG00000018920, ENSMUSG00000019122, ENSMUSG00000029417, ENSMUSG00000009185, ENSMUSG00000034855, ENSMUSG00000058427, ENSMUSG00000035373, ENSMUSG00000074715, ENSMUSG00000035042, ENSMUSG00000000982, ENSMUSG00000029379, ENSMUSG00000021508, ENSMUSG00000031778, ENSMUSG00000026166, ENSMUSG00000031779, ENSMUSG00000018927,…	1853	38	13288	4.5291	4.09743e-08	4.09743e-09	5.51211e-08		GOTERM_CC_FAT	GO:0005615~extracellular space	134	4.96113	1.11019e-13	ENSMUSG00000029380, ENSMUSG00000020676, ENSMUSG00000033831, ENSMUSG00000030111, ENSMUSG00000031875, ENSMUSG00000020077, ENSMUSG00000000693, ENSMUSG00000035373, ENSMUSG00000031119, ENSMUSG00000056427, ENSMUSG00000006800, ENSMUSG00000029379, ENSMUSG00000050395, ENSMUSG00000029378, ENSMUSG00000029377, ENSMUSG00000029811, ENSMUSG00000029373, ENSMUSG00000023224, ENSMUSG00000029371, ENSMUSG00000051457,…	1743	511	12504	1.8812	5.80647e-11	5.27856e-12	1.60882e-10
GOTERM_BP_FAT	GO:0042330~taxis	59	2.18438	2.92208e-22	ENSMUSG00000025969, ENSMUSG00000020676, ENSMUSG00000028195, ENSMUSG00000056529, ENSMUSG00000049130, ENSMUSG00000028883, ENSMUSG00000031875, ENSMUSG00000042284, ENSMUSG00000022883, ENSMUSG00000001741, ENSMUSG00000018819, ENSMUSG00000030786, ENSMUSG00000035373, ENSMUSG00000035042, ENSMUSG00000074715, ENSMUSG00000031398, ENSMUSG00000029379, ENSMUSG00000000982, ENSMUSG00000029373, ENSMUSG00000029371,…	1901	109	13588	3.869	1.16591e-18	1.05992e-19	5.42877e-19		GOTERM_MF_FAT	GO:0000166~nucleotide binding	405	14.9944	3.92617e-11	ENSMUSG00000018707, ENSMUSG00000068606, ENSMUSG00000028702, ENSMUSG00000032501, ENSMUSG00000078606, ENSMUSG00000029580, ENSMUSG00000048852, ENSMUSG00000022952, ENSMUSG00000019979, ENSMUSG00000079362, ENSMUSG00000079363, ENSMUSG00000042817, ENSMUSG00000027646, ENSMUSG00000019577, ENSMUSG00000020900, ENSMUSG00000039954, ENSMUSG00000006456, ENSMUSG00000048779, ENSMUSG00000024247, ENSMUSG00000040907,…	1853	2183	13288	1.33041	4.71926e-08	4.29023e-09	6.34863e-08		GOTERM_CC_FAT	GO:0005856~cytoskeleton	231	8.55239	1.48389e-10	ENSMUSG00000058070, ENSMUSG00000029381, ENSMUSG00000032643, ENSMUSG00000003573, ENSMUSG00000018707, ENSMUSG00000034573, ENSMUSG00000032254, ENSMUSG00000033066, ENSMUSG00000043051, ENSMUSG00000029580, ENSMUSG00000027254, ENSMUSG00000003178, ENSMUSG00000021262, ENSMUSG00000019978, ENSMUSG00000001525, ENSMUSG00000037946, ENSMUSG00000024789, ENSMUSG00000075415, ENSMUSG00000054855, ENSMUSG00000035299,…	1743	1122	12504	1.47697	7.76073e-08	6.46727e-09	2.15037e-07
GOTERM_BP_FAT	GO:0045321~leukocyte activation	87	3.22103	7.44997e-21	ENSMUSG00000030830, ENSMUSG00000031165, ENSMUSG00000002699, ENSMUSG00000024778, ENSMUSG00000002603, ENSMUSG00000026395, ENSMUSG00000038418, ENSMUSG00000021457, ENSMUSG00000003882, ENSMUSG00000021356, ENSMUSG00000079575, ENSMUSG00000030786, ENSMUSG00000032440, ENSMUSG00000026012, ENSMUSG00000030789, ENSMUSG00000053175, ENSMUSG00000035673, ENSMUSG00000015355, ENSMUSG00000051457, ENSMUSG00000023274,…	1901	219	13588	2.83954	2.97254e-17	2.47712e-18	1.38409e-17		GOTERM_MF_FAT	GO:0042379~chemokine receptor binding	24	0.88856	7.21468e-11	ENSMUSG00000020676, ENSMUSG00000029380, ENSMUSG00000035352, ENSMUSG00000060183, ENSMUSG00000018920, ENSMUSG00000019122, ENSMUSG00000029417, ENSMUSG00000009185, ENSMUSG00000034855, ENSMUSG00000058427, ENSMUSG00000035373, ENSMUSG00000074715, ENSMUSG00000035042, ENSMUSG00000000982, ENSMUSG00000029379, ENSMUSG00000021508, ENSMUSG00000031778, ENSMUSG00000026166, ENSMUSG00000031779, ENSMUSG00000018927,…	1853	39	13288	4.41297	8.67205e-08	7.22671e-09	1.16662e-07		GOTERM_CC_FAT	GO:0045121~membrane raft	32	1.18475	1.58701e-07	ENSMUSG00000026880, ENSMUSG00000058099, ENSMUSG00000037936, ENSMUSG00000024401, ENSMUSG00000031217, ENSMUSG00000032440, ENSMUSG00000061607, ENSMUSG00000051439, ENSMUSG00000043557, ENSMUSG00000051331, ENSMUSG00000040659, ENSMUSG00000020654, ENSMUSG00000003153, ENSMUSG00000034342, ENSMUSG00000001525, ENSMUSG00000023274, ENSMUSG00000045103, ENSMUSG00000024789, ENSMUSG00000003541, ENSMUSG00000028978,…	1743	85	12504	2.70074	8.29972e-05	6.38464e-06	0.00022998
GOTERM_BP_FAT	GO:0050865~regulation of cell activation	69	2.55461	1.18323e-19	ENSMUSG00000030830, ENSMUSG00000052013, ENSMUSG00000026770, ENSMUSG00000032508, ENSMUSG00000024778, ENSMUSG00000002603, ENSMUSG00000031217, ENSMUSG00000026395, ENSMUSG00000018500, ENSMUSG00000020178, ENSMUSG00000010142, ENSMUSG00000021457, ENSMUSG00000003882, ENSMUSG00000004266, ENSMUSG00000051076, ENSMUSG00000032440, ENSMUSG00000026012, ENSMUSG00000035914, ENSMUSG00000036931, ENSMUSG00000023067,…	1901	156	13588	3.16153	4.72109e-16	3.63161e-17	2.19826e-16		GOTERM_MF_FAT	GO:0030246~carbohydrate binding	88	3.25805	1.35141e-10	ENSMUSG00000030156, ENSMUSG00000029816, ENSMUSG00000028195, ENSMUSG00000027204, ENSMUSG00000053846, ENSMUSG00000055994, ENSMUSG00000001123, ENSMUSG00000026395, ENSMUSG00000026980, ENSMUSG00000042286, ENSMUSG00000031825, ENSMUSG00000030786, ENSMUSG00000035373, ENSMUSG00000019929, ENSMUSG00000026193, ENSMUSG00000026479, ENSMUSG00000030413, ENSMUSG00000026365, ENSMUSG00000036103, ENSMUSG00000029811,…	1853	317	13288	1.99071	1.62439e-07	1.24953e-08	2.18523e-07		GOTERM_CC_FAT	GO:0005581~collagen	13	0.481303	1.00326e-06	ENSMUSG00000031502, ENSMUSG00000004098, ENSMUSG00000031503, ENSMUSG00000001506, ENSMUSG00000033327, ENSMUSG00000026043, ENSMUSG00000026042, ENSMUSG00000027966, ENSMUSG00000029661, ENSMUSG00000024529, ENSMUSG00000031273, ENSMUSG00000031274, ENSMUSG00000026837	1743	19	12504	4.90842	0.000524566	3.74781e-05	0.00145385
GOTERM_BP_FAT	GO:0001817~regulation of cytokine production	64	2.36949	2.29885e-19	ENSMUSG00000020227, ENSMUSG00000055994, ENSMUSG00000032508, ENSMUSG00000079507, ENSMUSG00000024927, ENSMUSG00000018500, ENSMUSG00000020077, ENSMUSG00000021457, ENSMUSG00000021356, ENSMUSG00000026012, ENSMUSG00000035914, ENSMUSG00000053175, ENSMUSG00000029377, ENSMUSG00000024399, ENSMUSG00000051457, ENSMUSG00000029468, ENSMUSG00000026928, ENSMUSG00000027398, ENSMUSG00000061878, ENSMUSG00000015396,…	1901	139	13588	3.29108	9.1724e-16	6.55171e-17	4.2709e-16		GOTERM_MF_FAT	GO:0001882~nucleoside binding	303	11.2181	1.40869e-10	ENSMUSG00000026737, ENSMUSG00000018707, ENSMUSG00000028702, ENSMUSG00000032254, ENSMUSG00000001127, ENSMUSG00000022504, ENSMUSG00000031112, ENSMUSG00000032501, ENSMUSG00000031392, ENSMUSG00000029580, ENSMUSG00000019979, ENSMUSG00000022952, ENSMUSG00000036932, ENSMUSG00000004317, ENSMUSG00000069793, ENSMUSG00000024789, ENSMUSG00000041187, ENSMUSG00000026749, ENSMUSG00000042817, ENSMUSG00000027646,…	1853	1558	13288	1.39463	1.69325e-07	1.20946e-08	2.27786e-07		GOTERM_CC_FAT	GO:0043235~receptor complex	29	1.07368	3.74623e-06	ENSMUSG00000030830, ENSMUSG00000015533, ENSMUSG00000001281, ENSMUSG00000025892, ENSMUSG00000020886, ENSMUSG00000042284, ENSMUSG00000021457, ENSMUSG00000004266, ENSMUSG00000030786, ENSMUSG00000032440, ENSMUSG00000014599, ENSMUSG00000030789, ENSMUSG00000051439, ENSMUSG00000039115, ENSMUSG00000000157, ENSMUSG00000020689, ENSMUSG00000039005, ENSMUSG00000056130, ENSMUSG00000076934, ENSMUSG00000041189,…	1743	83	12504	2.50652	0.00195736	0.00013061	0.0054287
GOTERM_BP_FAT	GO:0002694~regulation of leukocyte activation	67	2.48056	1.19678e-18	ENSMUSG00000030830, ENSMUSG00000052013, ENSMUSG00000026770, ENSMUSG00000032508, ENSMUSG00000024778, ENSMUSG00000002603, ENSMUSG00000031217, ENSMUSG00000026395, ENSMUSG00000018500, ENSMUSG00000020178, ENSMUSG00000010142, ENSMUSG00000021457, ENSMUSG00000003882, ENSMUSG00000004266, ENSMUSG00000051076, ENSMUSG00000032440, ENSMUSG00000026012, ENSMUSG00000035914, ENSMUSG00000036931, ENSMUSG00000023067,…	1901	154	13588	3.10976	4.77515e-15	3.18343e-16	2.22343e-15		GOTERM_MF_FAT	GO:0005096~GTPase activator activity	62	2.29545	1.55128e-10	ENSMUSG00000038860, ENSMUSG00000026678, ENSMUSG00000031214, ENSMUSG00000031216, ENSMUSG00000040345, ENSMUSG00000056917, ENSMUSG00000020121, ENSMUSG00000022436, ENSMUSG00000015291, ENSMUSG00000030257, ENSMUSG00000031355, ENSMUSG00000026475, ENSMUSG00000028068, ENSMUSG00000031709, ENSMUSG00000031453, ENSMUSG00000024883, ENSMUSG00000017631, ENSMUSG00000036246, ENSMUSG00000040247, ENSMUSG00000030536,…	1853	192	13288	2.31566	1.86464e-07	1.24309e-08	2.50843e-07		GOTERM_CC_FAT	GO:0015629~actin cytoskeleton	54	1.99926	3.83141e-06	ENSMUSG00000026094, ENSMUSG00000032643, ENSMUSG00000031165, ENSMUSG00000024965, ENSMUSG00000068876, ENSMUSG00000031214, ENSMUSG00000033066, ENSMUSG00000028649, ENSMUSG00000021823, ENSMUSG00000020437, ENSMUSG00000019978, ENSMUSG00000034675, ENSMUSG00000031355, ENSMUSG00000024397, ENSMUSG00000022443, ENSMUSG00000051747, ENSMUSG00000032220, ENSMUSG00000030707, ENSMUSG00000020900, ENSMUSG00000042064,…	1743	205	12504	1.88969	0.00200182	0.000125232	0.00555212
GOTERM_BP_FAT	GO:0051249~regulation of lymphocyte activation	64	2.36949	2.07057e-18	ENSMUSG00000030830, ENSMUSG00000026770, ENSMUSG00000052013, ENSMUSG00000032508, ENSMUSG00000024778, ENSMUSG00000002603, ENSMUSG00000031217, ENSMUSG00000026395, ENSMUSG00000020178, ENSMUSG00000010142, ENSMUSG00000021457, ENSMUSG00000003882, ENSMUSG00000004266, ENSMUSG00000051076, ENSMUSG00000032440, ENSMUSG00000026012, ENSMUSG00000035914, ENSMUSG00000036931, ENSMUSG00000023067, ENSMUSG00000051457,…	1901	144	13588	3.17681	8.26159e-15	5.16349e-16	3.8468e-15		GOTERM_MF_FAT	GO:0001883~purine nucleoside binding	301	11.144	1.66697e-10	ENSMUSG00000026737, ENSMUSG00000018707, ENSMUSG00000028702, ENSMUSG00000032254, ENSMUSG00000001127, ENSMUSG00000022504, ENSMUSG00000031112, ENSMUSG00000032501, ENSMUSG00000031392, ENSMUSG00000029580, ENSMUSG00000019979, ENSMUSG00000022952, ENSMUSG00000036932, ENSMUSG00000004317, ENSMUSG00000069793, ENSMUSG00000024789, ENSMUSG00000041187, ENSMUSG00000026749, ENSMUSG00000042817, ENSMUSG00000027646,…	1853	1548	13288	1.39438	2.0037e-07	1.25231e-08	2.6955e-07		GOTERM_CC_FAT	GO:0008305~integrin complex	15	0.55535	5.79171e-06	ENSMUSG00000020689, ENSMUSG00000030830, ENSMUSG00000020758, ENSMUSG00000015533, ENSMUSG00000001281, ENSMUSG00000001507, ENSMUSG00000027009, ENSMUSG00000042284, ENSMUSG00000000290, ENSMUSG00000000555, ENSMUSG00000027087, ENSMUSG00000030786, ENSMUSG00000030789, ENSMUSG00000039115, ENSMUSG00000000157	1743	28	12504	3.84313	0.00302449	0.000178165	0.0083927
GOTERM_BP_FAT	GO:0002252~immune effector process	58	2.14735	1.30672e-17	ENSMUSG00000055994, ENSMUSG00000032508, ENSMUSG00000024778, ENSMUSG00000079507, ENSMUSG00000026395, ENSMUSG00000003882, ENSMUSG00000004266, ENSMUSG00000001128, ENSMUSG00000053175, ENSMUSG00000026365, ENSMUSG00000023224, ENSMUSG00000057948, ENSMUSG00000026928, ENSMUSG00000019726, ENSMUSG00000020641, ENSMUSG00000040751, ENSMUSG00000008496, ENSMUSG00000026405, ENSMUSG00000036905, ENSMUSG00000031497,…	1901	126	13588	3.29026	5.21382e-14	3.06696e-15	2.42769e-14		GOTERM_MF_FAT	GO:0030554~adenyl nucleotide binding	298	11.033	2.54539e-10	ENSMUSG00000026737, ENSMUSG00000018707, ENSMUSG00000028702, ENSMUSG00000032254, ENSMUSG00000001127, ENSMUSG00000022504, ENSMUSG00000031112, ENSMUSG00000032501, ENSMUSG00000031392, ENSMUSG00000029580, ENSMUSG00000019979, ENSMUSG00000022952, ENSMUSG00000036932, ENSMUSG00000004317, ENSMUSG00000069793, ENSMUSG00000024789, ENSMUSG00000041187, ENSMUSG00000026749, ENSMUSG00000042817, ENSMUSG00000027646,…	1853	1535	13288	1.39217	3.05956e-07	1.79974e-08	4.11591e-07		GOTERM_CC_FAT	GO:0005925~focal adhesion	22	0.814513	1.29849e-05	ENSMUSG00000037926, ENSMUSG00000006219, ENSMUSG00000074570, ENSMUSG00000039960, ENSMUSG00000040990, ENSMUSG00000026786, ENSMUSG00000026395, ENSMUSG00000020422, ENSMUSG00000025278, ENSMUSG00000031216, ENSMUSG00000017607, ENSMUSG00000028465, ENSMUSG00000021823, ENSMUSG00000022799, ENSMUSG00000036452, ENSMUSG00000021262, ENSMUSG00000029860, ENSMUSG00000030403, ENSMUSG00000015143, ENSMUSG00000029552,…	1743	57	12504	2.76885	0.00676812	0.000377214	0.0188153
GOTERM_BP_FAT	GO:0002253~activation of immune response	46	1.70307	3.23913e-17	ENSMUSG00000036887, ENSMUSG00000058099, ENSMUSG00000055994, ENSMUSG00000032508, ENSMUSG00000027843, ENSMUSG00000024927, ENSMUSG00000026395, ENSMUSG00000021457, ENSMUSG00000004266, ENSMUSG00000031392, ENSMUSG00000049109, ENSMUSG00000003352, ENSMUSG00000043008, ENSMUSG00000058952, ENSMUSG00000001128, ENSMUSG00000041135, ENSMUSG00000042228, ENSMUSG00000026365, ENSMUSG00000023224, ENSMUSG00000039005,…	1901	86	13588	3.82325	1.29241e-13	7.18007e-15	6.01779e-14		GOTERM_MF_FAT	GO:0004896~cytokine receptor activity	28	1.03665	4.74724e-10	ENSMUSG00000026770, ENSMUSG00000022146, ENSMUSG00000027947, ENSMUSG00000026180, ENSMUSG00000003882, ENSMUSG00000017057, ENSMUSG00000022971, ENSMUSG00000032089, ENSMUSG00000070942, ENSMUSG00000000791, ENSMUSG00000026073, ENSMUSG00000026072, ENSMUSG00000030748, ENSMUSG00000021756, ENSMUSG00000071714, ENSMUSG00000030745, ENSMUSG00000052336, ENSMUSG00000004296, ENSMUSG00000071713, ENSMUSG00000057722,…	1853	55	13288	3.65073	5.70618e-07	3.1701e-08	7.6763e-07		GOTERM_CC_FAT	GO:0044430~cytoskeletal part	150	5.5535	1.41394e-05	ENSMUSG00000058070, ENSMUSG00000059248, ENSMUSG00000029381, ENSMUSG00000032643, ENSMUSG00000003573, ENSMUSG00000001986, ENSMUSG00000026121, ENSMUSG00000038241, ENSMUSG00000036768, ENSMUSG00000024965, ENSMUSG00000022456, ENSMUSG00000020886, ENSMUSG00000018707, ENSMUSG00000068876, ENSMUSG00000032254, ENSMUSG00000033066, ENSMUSG00000028059, ENSMUSG00000043051, ENSMUSG00000019261, ENSMUSG00000027254,…	1743	774	12504	1.39028	0.00736768	0.000389132	0.0204881
GOTERM_BP_FAT	GO:0045087~innate immune response	52	1.92521	4.3528e-17	ENSMUSG00000033777, ENSMUSG00000032508, ENSMUSG00000055994, ENSMUSG00000002603, ENSMUSG00000021624, ENSMUSG00000004266, ENSMUSG00000022504, ENSMUSG00000031392, ENSMUSG00000001128, ENSMUSG00000000386, ENSMUSG00000032041, ENSMUSG00000026365, ENSMUSG00000023224, ENSMUSG00000023341, ENSMUSG00000057948, ENSMUSG00000026070, ENSMUSG00000026405, ENSMUSG00000036905, ENSMUSG00000051498, ENSMUSG00000036896,…	1901	107	13588	3.47371	1.73677e-13	9.14088e-15	8.08682e-14		GOTERM_MF_FAT	GO:0005509~calcium ion binding	181	6.70122	6.36756e-10	ENSMUSG00000016382, ENSMUSG00000030830, ENSMUSG00000032776, ENSMUSG00000029436, ENSMUSG00000018507, ENSMUSG00000028649, ENSMUSG00000040033, ENSMUSG00000056427, ENSMUSG00000006800, ENSMUSG00000029811, ENSMUSG00000024960, ENSMUSG00000051331, ENSMUSG00000021596, ENSMUSG00000034040, ENSMUSG00000020674, ENSMUSG00000031444, ENSMUSG00000056481, ENSMUSG00000040249, ENSMUSG00000055670, ENSMUSG00000031709,…	1853	840	13288	1.5452	7.6538e-07	4.02832e-08	1.02964e-06		GOTERM_CC_FAT	GO:0030055~cell-substrate junction	24	0.88856	1.48031e-05	ENSMUSG00000037926, ENSMUSG00000025064, ENSMUSG00000045103, ENSMUSG00000006219, ENSMUSG00000074570, ENSMUSG00000039960, ENSMUSG00000040990, ENSMUSG00000026395, ENSMUSG00000026786, ENSMUSG00000020422, ENSMUSG00000025278, ENSMUSG00000031216, ENSMUSG00000017607, ENSMUSG00000028465, ENSMUSG00000021823, ENSMUSG00000022799, ENSMUSG00000036452, ENSMUSG00000021262, ENSMUSG00000029860, ENSMUSG00000030403,…	1743	66	12504	2.60867	0.00771216	0.000387028	0.0214496
GOTERM_BP_FAT	GO:0046649~lymphocyte activation	72	2.66568	7.72572e-16	ENSMUSG00000030830, ENSMUSG00000031165, ENSMUSG00000024778, ENSMUSG00000002603, ENSMUSG00000026395, ENSMUSG00000038418, ENSMUSG00000021457, ENSMUSG00000003882, ENSMUSG00000079575, ENSMUSG00000030786, ENSMUSG00000026012, ENSMUSG00000030789, ENSMUSG00000053175, ENSMUSG00000015355, ENSMUSG00000051457, ENSMUSG00000023274, ENSMUSG00000057948, ENSMUSG00000029468, ENSMUSG00000022443, ENSMUSG00000022637,…	1901	191	13588	2.69447	3.10085e-12	1.54987e-13	1.44329e-12		GOTERM_MF_FAT	GO:0008047~enzyme activator activity	71	2.62866	2.89315e-09	ENSMUSG00000038860, ENSMUSG00000026678, ENSMUSG00000031214, ENSMUSG00000031216, ENSMUSG00000040345, ENSMUSG00000019979, ENSMUSG00000026193, ENSMUSG00000056917, ENSMUSG00000020121, ENSMUSG00000022436, ENSMUSG00000015291, ENSMUSG00000030257, ENSMUSG00000048895, ENSMUSG00000031355, ENSMUSG00000026475, ENSMUSG00000028068, ENSMUSG00000031709, ENSMUSG00000031453, ENSMUSG00000024883, ENSMUSG00000051748,…	1853	249	13288	2.04476	3.47756e-06	1.73878e-07	4.67823e-06		GOTERM_CC_FAT	GO:0032432~actin filament bundle	13	0.481303	2.7327e-05	ENSMUSG00000032643, ENSMUSG00000021493, ENSMUSG00000068270, ENSMUSG00000022443, ENSMUSG00000018830, ENSMUSG00000032231, ENSMUSG00000025278, ENSMUSG00000020900, ENSMUSG00000036718, ENSMUSG00000005057, ENSMUSG00000043079, ENSMUSG00000015143, ENSMUSG00000032322	1743	24	12504	3.88583	0.0141906	0.00068035	0.0395935
GOTERM_BP_FAT	GO:0050867~positive regulation of cell activation	46	1.70307	7.98439e-14	ENSMUSG00000030830, ENSMUSG00000037649, ENSMUSG00000026770, ENSMUSG00000032508, ENSMUSG00000028076, ENSMUSG00000002603, ENSMUSG00000031217, ENSMUSG00000018500, ENSMUSG00000026395, ENSMUSG00000021457, ENSMUSG00000003882, ENSMUSG00000018654, ENSMUSG00000036594, ENSMUSG00000032440, ENSMUSG00000026012, ENSMUSG00000041135, ENSMUSG00000024610, ENSMUSG00000023067, ENSMUSG00000020120, ENSMUSG00000039005,…	1901	101	13588	3.25544	3.18502e-10	1.51668e-11	1.48304e-10		GOTERM_MF_FAT	GO:0005083~small GTPase regulator activity	63	2.33247	3.62559e-08	ENSMUSG00000038860, ENSMUSG00000066406, ENSMUSG00000020021, ENSMUSG00000031165, ENSMUSG00000018008, ENSMUSG00000041115, ENSMUSG00000030589, ENSMUSG00000028059, ENSMUSG00000040687, ENSMUSG00000032875, ENSMUSG00000019467, ENSMUSG00000025555, ENSMUSG00000024013, ENSMUSG00000020121, ENSMUSG00000037337, ENSMUSG00000031255, ENSMUSG00000015291, ENSMUSG00000031355, ENSMUSG00000004562, ENSMUSG00000028068,…	1853	223	13288	2.02591	4.35786e-05	2.07522e-06	5.86259e-05		GOTERM_CC_FAT	GO:0005912~adherens junction	32	1.18475	3.0904e-05	ENSMUSG00000021782, ENSMUSG00000029381, ENSMUSG00000006219, ENSMUSG00000039960, ENSMUSG00000026395, ENSMUSG00000031216, ENSMUSG00000017607, ENSMUSG00000028465, ENSMUSG00000021823, ENSMUSG00000036452, ENSMUSG00000021262, ENSMUSG00000022865, ENSMUSG00000022240, ENSMUSG00000022439, ENSMUSG00000037926, ENSMUSG00000030516, ENSMUSG00000022443, ENSMUSG00000074570, ENSMUSG00000040990, ENSMUSG00000026786,…	1743	106	12504	2.16569	0.0160331	0.000734414	0.0447751
GOTERM_BP_FAT	GO:0002460~adaptive immune response based on somatic recombination of immune receptors built from immunoglobulin superfamily domains	41	1.51796	1.28102e-13	ENSMUSG00000025225, ENSMUSG00000036887, ENSMUSG00000015947, ENSMUSG00000037649, ENSMUSG00000070427, ENSMUSG00000055994, ENSMUSG00000032508, ENSMUSG00000024778, ENSMUSG00000002983, ENSMUSG00000036594, ENSMUSG00000043008, ENSMUSG00000058952, ENSMUSG00000059498, ENSMUSG00000026177, ENSMUSG00000053175, ENSMUSG00000024610, ENSMUSG00000021948, ENSMUSG00000023224, ENSMUSG00000024371, ENSMUSG00000057948,…	1901	84	13588	3.48882	5.11198e-10	2.32363e-11	2.38032e-10		GOTERM_MF_FAT	GO:0005125~cytokine activity	54	1.99926	4.50304e-08	ENSMUSG00000029380, ENSMUSG00000026984, ENSMUSG00000020676, ENSMUSG00000031875, ENSMUSG00000001741, ENSMUSG00000035373, ENSMUSG00000074715, ENSMUSG00000035042, ENSMUSG00000029379, ENSMUSG00000000982, ENSMUSG00000029378, ENSMUSG00000050395, ENSMUSG00000030413, ENSMUSG00000029373, ENSMUSG00000029372, ENSMUSG00000029371, ENSMUSG00000024399, ENSMUSG00000044103, ENSMUSG00000018920, ENSMUSG00000027398,…	1853	180	13288	2.15132	5.4125e-05	2.46029e-06	7.28142e-05		GOTERM_CC_FAT	GO:0005938~cell cortex	36	1.33284	3.29793e-05	ENSMUSG00000059248, ENSMUSG00000068270, ENSMUSG00000064302, ENSMUSG00000006219, ENSMUSG00000031402, ENSMUSG00000033831, ENSMUSG00000022456, ENSMUSG00000029761, ENSMUSG00000002006, ENSMUSG00000050379, ENSMUSG00000028649, ENSMUSG00000029580, ENSMUSG00000032300, ENSMUSG00000024300, ENSMUSG00000032322, ENSMUSG00000069662, ENSMUSG00000033860, ENSMUSG00000038976, ENSMUSG00000031328, ENSMUSG00000022443,…	1743	126	12504	2.04967	0.0171005	0.000749651	0.0477811
GOTERM_BP_FAT	GO:0002250~adaptive immune response	41	1.51796	1.28102e-13	ENSMUSG00000025225, ENSMUSG00000036887, ENSMUSG00000015947, ENSMUSG00000037649, ENSMUSG00000070427, ENSMUSG00000055994, ENSMUSG00000032508, ENSMUSG00000024778, ENSMUSG00000002983, ENSMUSG00000036594, ENSMUSG00000043008, ENSMUSG00000058952, ENSMUSG00000059498, ENSMUSG00000026177, ENSMUSG00000053175, ENSMUSG00000024610, ENSMUSG00000021948, ENSMUSG00000023224, ENSMUSG00000024371, ENSMUSG00000057948,…	1901	84	13588	3.48882	5.11198e-10	2.32363e-11	2.38032e-10		GOTERM_MF_FAT	GO:0005201~extracellular matrix structural constituent	18	0.66642	5.17503e-08	ENSMUSG00000001435, ENSMUSG00000031502, ENSMUSG00000027204, ENSMUSG00000004098, ENSMUSG00000031503, ENSMUSG00000029163, ENSMUSG00000001506, ENSMUSG00000002900, ENSMUSG00000026043, ENSMUSG00000026042, ENSMUSG00000027966, ENSMUSG00000030116, ENSMUSG00000029661, ENSMUSG00000031273, ENSMUSG00000031274, ENSMUSG00000026478, ENSMUSG00000026837, ENSMUSG00000024598	1853	30	13288	4.30264	6.2202e-05	2.70451e-06	8.36804e-05
GOTERM_BP_FAT	GO:0002443~leukocyte mediated immunity	42	1.55498	2.57199e-13	ENSMUSG00000036887, ENSMUSG00000015947, ENSMUSG00000037649, ENSMUSG00000055994, ENSMUSG00000032508, ENSMUSG00000024778, ENSMUSG00000004266, ENSMUSG00000036594, ENSMUSG00000058952, ENSMUSG00000059498, ENSMUSG00000026177, ENSMUSG00000053175, ENSMUSG00000024610, ENSMUSG00000021948, ENSMUSG00000024300, ENSMUSG00000023224, ENSMUSG00000024371, ENSMUSG00000057948, ENSMUSG00000019726, ENSMUSG00000079343,…	1901	89	13588	3.37313	1.02638e-09	4.46253e-11	4.77907e-10		GOTERM_MF_FAT	GO:0019904~protein domain specific binding	55	2.03628	1.80637e-07	ENSMUSG00000054520, ENSMUSG00000003573, ENSMUSG00000001986, ENSMUSG00000037820, ENSMUSG00000055994, ENSMUSG00000031012, ENSMUSG00000073062, ENSMUSG00000004266, ENSMUSG00000035109, ENSMUSG00000019823, ENSMUSG00000022500, ENSMUSG00000021262, ENSMUSG00000041112, ENSMUSG00000019978, ENSMUSG00000019461, ENSMUSG00000022436, ENSMUSG00000031355, ENSMUSG00000034342, ENSMUSG00000038668, ENSMUSG00000045103,…	1853	192	13288	2.05421	0.000217102	9.04685e-06	0.00029209
GOTERM_BP_FAT	GO:0050863~regulation of T cell activation	47	1.7401	3.18554e-13	ENSMUSG00000030830, ENSMUSG00000037649, ENSMUSG00000026770, ENSMUSG00000052013, ENSMUSG00000028076, ENSMUSG00000002603, ENSMUSG00000031217, ENSMUSG00000026395, ENSMUSG00000020178, ENSMUSG00000021457, ENSMUSG00000034227, ENSMUSG00000003882, ENSMUSG00000004266, ENSMUSG00000018654, ENSMUSG00000036594, ENSMUSG00000051076, ENSMUSG00000032440, ENSMUSG00000026012, ENSMUSG00000041135, ENSMUSG00000035914,…	1901	108	13588	3.11062	1.27091e-09	5.29544e-11	5.91771e-10		GOTERM_MF_FAT	GO:0030247~polysaccharide binding	41	1.51796	3.56471e-07	ENSMUSG00000031994, ENSMUSG00000029816, ENSMUSG00000028195, ENSMUSG00000027204, ENSMUSG00000004098, ENSMUSG00000053846, ENSMUSG00000055994, ENSMUSG00000040152, ENSMUSG00000026395, ENSMUSG00000042286, ENSMUSG00000033327, ENSMUSG00000031375, ENSMUSG00000040809, ENSMUSG00000031825, ENSMUSG00000030786, ENSMUSG00000022665, ENSMUSG00000019929, ENSMUSG00000035373, ENSMUSG00000026193, ENSMUSG00000026249,…	1853	128	13288	2.29698	0.000428386	1.7139e-05	0.000576413
GOTERM_BP_FAT	GO:0002822~regulation of adaptive immune response based on somatic recombination of immune receptors built from immunoglobulin superfamily domains	32	1.18475	4.10291e-13	ENSMUSG00000015947, ENSMUSG00000055994, ENSMUSG00000079507, ENSMUSG00000028076, ENSMUSG00000002603, ENSMUSG00000026395, ENSMUSG00000060550, ENSMUSG00000034227, ENSMUSG00000003882, ENSMUSG00000004266, ENSMUSG00000061232, ENSMUSG00000026012, ENSMUSG00000041135, ENSMUSG00000059498, ENSMUSG00000026177, ENSMUSG00000073409, ENSMUSG00000051457, ENSMUSG00000029468, ENSMUSG00000039377, ENSMUSG00000030748,…	1901	56	13588	4.08447	1.63725e-09	6.54901e-11	7.62346e-10		GOTERM_MF_FAT	GO:0001871~pattern binding	41	1.51796	3.56471e-07	ENSMUSG00000031994, ENSMUSG00000029816, ENSMUSG00000028195, ENSMUSG00000027204, ENSMUSG00000004098, ENSMUSG00000053846, ENSMUSG00000055994, ENSMUSG00000040152, ENSMUSG00000026395, ENSMUSG00000042286, ENSMUSG00000033327, ENSMUSG00000031375, ENSMUSG00000040809, ENSMUSG00000031825, ENSMUSG00000030786, ENSMUSG00000022665, ENSMUSG00000019929, ENSMUSG00000035373, ENSMUSG00000026193, ENSMUSG00000026249,…	1853	128	13288	2.29698	0.000428386	1.7139e-05	0.000576413
GOTERM_BP_FAT	GO:0002819~regulation of adaptive immune response	32	1.18475	4.10291e-13	ENSMUSG00000015947, ENSMUSG00000055994, ENSMUSG00000079507, ENSMUSG00000028076, ENSMUSG00000002603, ENSMUSG00000026395, ENSMUSG00000060550, ENSMUSG00000034227, ENSMUSG00000003882, ENSMUSG00000004266, ENSMUSG00000061232, ENSMUSG00000026012, ENSMUSG00000041135, ENSMUSG00000059498, ENSMUSG00000026177, ENSMUSG00000073409, ENSMUSG00000051457, ENSMUSG00000029468, ENSMUSG00000039377, ENSMUSG00000030748,…	1901	56	13588	4.08447	1.63725e-09	6.54901e-11	7.62346e-10		GOTERM_MF_FAT	GO:0005539~glycosaminoglycan binding	37	1.36986	1.02215e-06	ENSMUSG00000031994, ENSMUSG00000029816, ENSMUSG00000028195, ENSMUSG00000004098, ENSMUSG00000053846, ENSMUSG00000055994, ENSMUSG00000040152, ENSMUSG00000026395, ENSMUSG00000042286, ENSMUSG00000033327, ENSMUSG00000031375, ENSMUSG00000030786, ENSMUSG00000022665, ENSMUSG00000031825, ENSMUSG00000019929, ENSMUSG00000035373, ENSMUSG00000026193, ENSMUSG00000026249, ENSMUSG00000026365, ENSMUSG00000026479,…	1853	114	13288	2.32745	0.00122787	4.72536e-05	0.0016528
GOTERM_BP_FAT	GO:0002696~positive regulation of leukocyte activation	44	1.62903	8.35808e-13	ENSMUSG00000030830, ENSMUSG00000037649, ENSMUSG00000026770, ENSMUSG00000032508, ENSMUSG00000028076, ENSMUSG00000002603, ENSMUSG00000031217, ENSMUSG00000018500, ENSMUSG00000026395, ENSMUSG00000021457, ENSMUSG00000003882, ENSMUSG00000018654, ENSMUSG00000036594, ENSMUSG00000032440, ENSMUSG00000026012, ENSMUSG00000041135, ENSMUSG00000024610, ENSMUSG00000023067, ENSMUSG00000039005, ENSMUSG00000051457,…	1901	99	13588	3.17681	3.33475e-09	1.28259e-10	1.55274e-09		GOTERM_MF_FAT	GO:0008201~heparin binding	29	1.07368	3.79733e-06	ENSMUSG00000031994, ENSMUSG00000029816, ENSMUSG00000028195, ENSMUSG00000004098, ENSMUSG00000053846, ENSMUSG00000040152, ENSMUSG00000026395, ENSMUSG00000033327, ENSMUSG00000022665, ENSMUSG00000030786, ENSMUSG00000031825, ENSMUSG00000035373, ENSMUSG00000026249, ENSMUSG00000026193, ENSMUSG00000026365, ENSMUSG00000026479, ENSMUSG00000029811, ENSMUSG00000032496, ENSMUSG00000029373, ENSMUSG00000022893,…	1853	83	13288	2.50556	0.004554	0.000169038	0.00614012
GOTERM_BP_FAT	GO:0002697~regulation of immune effector process	41	1.51796	8.64528e-13	ENSMUSG00000015947, ENSMUSG00000040296, ENSMUSG00000055994, ENSMUSG00000024401, ENSMUSG00000079507, ENSMUSG00000028076, ENSMUSG00000002603, ENSMUSG00000018500, ENSMUSG00000026395, ENSMUSG00000060550, ENSMUSG00000034227, ENSMUSG00000021457, ENSMUSG00000003882, ENSMUSG00000004266, ENSMUSG00000061232, ENSMUSG00000026012, ENSMUSG00000059498, ENSMUSG00000073406, ENSMUSG00000026365, ENSMUSG00000073409,…	1901	88	13588	3.33023	3.44948e-09	1.27758e-10	1.60616e-09		GOTERM_MF_FAT	GO:0017048~Rho GTPase binding	14	0.518327	3.98665e-06	ENSMUSG00000038608, ENSMUSG00000031328, ENSMUSG00000034480, ENSMUSG00000037679, ENSMUSG00000036053, ENSMUSG00000024456, ENSMUSG00000022021, ENSMUSG00000028059, ENSMUSG00000028556, ENSMUSG00000030447, ENSMUSG00000026480, ENSMUSG00000023008, ENSMUSG00000020121, ENSMUSG00000031093	1853	24	13288	4.18313	0.0047805	0.000171127	0.00644623
GOTERM_BP_FAT	GO:0007626~locomotory behavior	77	2.8508	9.79242e-13	ENSMUSG00000020676, ENSMUSG00000025969, ENSMUSG00000028195, ENSMUSG00000056529, ENSMUSG00000049130, ENSMUSG00000028883, ENSMUSG00000031875, ENSMUSG00000036437, ENSMUSG00000020178, ENSMUSG00000042284, ENSMUSG00000020886, ENSMUSG00000022883, ENSMUSG00000001741, ENSMUSG00000062991, ENSMUSG00000018819, ENSMUSG00000031393, ENSMUSG00000030786, ENSMUSG00000035373, ENSMUSG00000035042, ENSMUSG00000074715,…	1901	239	13588	2.30285	3.90707e-09	1.39538e-10	1.81923e-09		GOTERM_MF_FAT	GO:0004672~protein kinase activity	120	4.4428	7.48738e-06	ENSMUSG00000022433, ENSMUSG00000020785, ENSMUSG00000053137, ENSMUSG00000036334, ENSMUSG00000013629, ENSMUSG00000021457, ENSMUSG00000001127, ENSMUSG00000032501, ENSMUSG00000031112, ENSMUSG00000031392, ENSMUSG00000032440, ENSMUSG00000023972, ENSMUSG00000031314, ENSMUSG00000042249, ENSMUSG00000029231, ENSMUSG00000031065, ENSMUSG00000012519, ENSMUSG00000053819, ENSMUSG00000024789, ENSMUSG00000038379,…	1853	583	13288	1.47604	0.00895948	0.000310292	0.0121064
GOTERM_BP_FAT	GO:0042110~T cell activation	48	1.77712	1.59648e-12	ENSMUSG00000030830, ENSMUSG00000037649, ENSMUSG00000031165, ENSMUSG00000024778, ENSMUSG00000028076, ENSMUSG00000027843, ENSMUSG00000002603, ENSMUSG00000026395, ENSMUSG00000038418, ENSMUSG00000021457, ENSMUSG00000003882, ENSMUSG00000002983, ENSMUSG00000018654, ENSMUSG00000000861, ENSMUSG00000049109, ENSMUSG00000030786, ENSMUSG00000026012, ENSMUSG00000041135, ENSMUSG00000030789, ENSMUSG00000053175,…	1901	116	13588	2.95772	6.37004e-09	2.19657e-10	2.96605e-09		GOTERM_MF_FAT	GO:0004715~non-membrane spanning protein tyrosine kinase activity	18	0.66642	9.57528e-06	ENSMUSG00000028874, ENSMUSG00000024789, ENSMUSG00000019843, ENSMUSG00000053158, ENSMUSG00000021457, ENSMUSG00000026117, ENSMUSG00000027646, ENSMUSG00000001588, ENSMUSG00000003283, ENSMUSG00000004933, ENSMUSG00000074305, ENSMUSG00000026596, ENSMUSG00000031805, ENSMUSG00000042228, ENSMUSG00000000409, ENSMUSG00000032175, ENSMUSG00000020395, ENSMUSG00000031264	1853	40	13288	3.22698	0.0114436	0.000383578	0.0154821
GOTERM_BP_FAT	GO:0002764~immune response-regulating signal transduction	30	1.1107	1.82612e-12	ENSMUSG00000058099, ENSMUSG00000052013, ENSMUSG00000055994, ENSMUSG00000032508, ENSMUSG00000027843, ENSMUSG00000024927, ENSMUSG00000026395, ENSMUSG00000021457, ENSMUSG00000004266, ENSMUSG00000031392, ENSMUSG00000003352, ENSMUSG00000043008, ENSMUSG00000049109, ENSMUSG00000041135, ENSMUSG00000042228, ENSMUSG00000021025, ENSMUSG00000079293, ENSMUSG00000036908, ENSMUSG00000040751, ENSMUSG00000027995,…	1901	52	13588	4.12374	7.28612e-09	2.42871e-10	3.3926e-09		GOTERM_MF_FAT	GO:0019899~enzyme binding	56	2.07331	2.65834e-05	ENSMUSG00000021720, ENSMUSG00000047407, ENSMUSG00000027368, ENSMUSG00000044562, ENSMUSG00000055994, ENSMUSG00000054453, ENSMUSG00000036053, ENSMUSG00000026395, ENSMUSG00000022021, ENSMUSG00000025422, ENSMUSG00000027469, ENSMUSG00000053063, ENSMUSG00000028059, ENSMUSG00000031392, ENSMUSG00000024998, ENSMUSG00000036478, ENSMUSG00000032440, ENSMUSG00000031371, ENSMUSG00000051391, ENSMUSG00000032715,…	1853	229	13288	1.75363	0.0314485	0.00103023	0.0429767
GOTERM_BP_FAT	GO:0001819~positive regulation of cytokine production	33	1.22177	2.232e-12	ENSMUSG00000044583, ENSMUSG00000040296, ENSMUSG00000055994, ENSMUSG00000032508, ENSMUSG00000024401, ENSMUSG00000079507, ENSMUSG00000018500, ENSMUSG00000060550, ENSMUSG00000041135, ENSMUSG00000026177, ENSMUSG00000053175, ENSMUSG00000051439, ENSMUSG00000029377, ENSMUSG00000073409, ENSMUSG00000039005, ENSMUSG00000029468, ENSMUSG00000026928, ENSMUSG00000079293, ENSMUSG00000027398, ENSMUSG00000015396,…	1901	62	13588	3.80448	8.90565e-09	2.87279e-10	4.14669e-09		GOTERM_MF_FAT	GO:0005529~sugar binding	47	1.7401	2.67068e-05	ENSMUSG00000030156, ENSMUSG00000071537, ENSMUSG00000001123, ENSMUSG00000026980, ENSMUSG00000037605, ENSMUSG00000053063, ENSMUSG00000030474, ENSMUSG00000040809, ENSMUSG00000048163, ENSMUSG00000027435, ENSMUSG00000032855, ENSMUSG00000037280, ENSMUSG00000004609, ENSMUSG00000020695, ENSMUSG00000036103, ENSMUSG00000026712, ENSMUSG00000030157, ENSMUSG00000034040, ENSMUSG00000031391, ENSMUSG00000056481,…	1853	181	13288	1.8621	0.0315922	0.00100268	0.0431762
GOTERM_BP_FAT	GO:0051251~positive regulation of lymphocyte activation	42	1.55498	2.39971e-12	ENSMUSG00000030830, ENSMUSG00000037649, ENSMUSG00000026770, ENSMUSG00000032508, ENSMUSG00000028076, ENSMUSG00000002603, ENSMUSG00000031217, ENSMUSG00000026395, ENSMUSG00000021457, ENSMUSG00000003882, ENSMUSG00000018654, ENSMUSG00000036594, ENSMUSG00000032440, ENSMUSG00000026012, ENSMUSG00000041135, ENSMUSG00000024610, ENSMUSG00000023067, ENSMUSG00000039005, ENSMUSG00000051457, ENSMUSG00000023274,…	1901	94	13588	3.19371	9.57499e-09	2.99218e-10	4.45836e-09
GOTERM_BP_FAT	GO:0002449~lymphocyte mediated immunity	37	1.36986	2.6124e-12	ENSMUSG00000036887, ENSMUSG00000015947, ENSMUSG00000037649, ENSMUSG00000055994, ENSMUSG00000032508, ENSMUSG00000024778, ENSMUSG00000004266, ENSMUSG00000036594, ENSMUSG00000058952, ENSMUSG00000059498, ENSMUSG00000026177, ENSMUSG00000053175, ENSMUSG00000021948, ENSMUSG00000024610, ENSMUSG00000023224, ENSMUSG00000024371, ENSMUSG00000057948, ENSMUSG00000019726, ENSMUSG00000079343, ENSMUSG00000008496,…	1901	76	13588	3.47986	1.04233e-08	3.15857e-10	4.85335e-09
GOTERM_BP_FAT	GO:0030029~actin filament-based process	62	2.29545	2.88745e-12	ENSMUSG00000016382, ENSMUSG00000029381, ENSMUSG00000032643, ENSMUSG00000031165, ENSMUSG00000022021, ENSMUSG00000049775, ENSMUSG00000031214, ENSMUSG00000000489, ENSMUSG00000028059, ENSMUSG00000033066, ENSMUSG00000032875, ENSMUSG00000014778, ENSMUSG00000021262, ENSMUSG00000041112, ENSMUSG00000019978, ENSMUSG00000034675, ENSMUSG00000004665, ENSMUSG00000031355, ENSMUSG00000024397, ENSMUSG00000034480,…	1901	176	13588	2.51798	1.1521e-08	3.38853e-10	5.36446e-09
GOTERM_BP_FAT	GO:0019221~cytokine-mediated signaling pathway	31	1.14772	3.08326e-12	ENSMUSG00000020227, ENSMUSG00000059883, ENSMUSG00000032508, ENSMUSG00000024401, ENSMUSG00000027947, ENSMUSG00000026104, ENSMUSG00000004266, ENSMUSG00000031392, ENSMUSG00000049103, ENSMUSG00000000078, ENSMUSG00000031805, ENSMUSG00000029377, ENSMUSG00000062939, ENSMUSG00000029373, ENSMUSG00000026072, ENSMUSG00000024789, ENSMUSG00000027398, ENSMUSG00000030341, ENSMUSG00000021756, ENSMUSG00000071714,…	1901	56	13588	3.95683	1.23024e-08	3.51497e-10	5.72831e-09
GOTERM_BP_FAT	GO:0002703~regulation of leukocyte mediated immunity	35	1.29582	4.31761e-12	ENSMUSG00000015947, ENSMUSG00000055994, ENSMUSG00000079507, ENSMUSG00000028076, ENSMUSG00000002603, ENSMUSG00000018500, ENSMUSG00000026395, ENSMUSG00000060550, ENSMUSG00000021457, ENSMUSG00000034227, ENSMUSG00000003882, ENSMUSG00000004266, ENSMUSG00000061232, ENSMUSG00000026012, ENSMUSG00000059498, ENSMUSG00000073406, ENSMUSG00000073409, ENSMUSG00000030157, ENSMUSG00000051457, ENSMUSG00000029468,…	1901	70	13588	3.57391	1.72275e-08	4.7854e-10	8.02153e-09
GOTERM_BP_FAT	GO:0030036~actin cytoskeleton organization	59	2.18438	5.0911e-12	ENSMUSG00000016382, ENSMUSG00000029381, ENSMUSG00000032643, ENSMUSG00000031165, ENSMUSG00000022021, ENSMUSG00000049775, ENSMUSG00000031214, ENSMUSG00000000489, ENSMUSG00000028059, ENSMUSG00000033066, ENSMUSG00000032875, ENSMUSG00000014778, ENSMUSG00000021262, ENSMUSG00000041112, ENSMUSG00000019978, ENSMUSG00000034675, ENSMUSG00000004665, ENSMUSG00000031355, ENSMUSG00000024397, ENSMUSG00000034480,…	1901	165	13588	2.55589	2.03137e-08	5.49019e-10	9.45856e-09
GOTERM_BP_FAT	GO:0002757~immune response-activating signal transduction	28	1.03665	8.10519e-12	ENSMUSG00000058099, ENSMUSG00000032508, ENSMUSG00000055994, ENSMUSG00000027843, ENSMUSG00000024927, ENSMUSG00000026395, ENSMUSG00000021457, ENSMUSG00000004266, ENSMUSG00000031392, ENSMUSG00000003352, ENSMUSG00000043008, ENSMUSG00000049109, ENSMUSG00000041135, ENSMUSG00000042228, ENSMUSG00000021025, ENSMUSG00000079293, ENSMUSG00000036908, ENSMUSG00000040751, ENSMUSG00000027995, ENSMUSG00000026117,…	1901	48	13588	4.16956	3.23397e-08	8.51044e-10	1.50582e-08
GOTERM_BP_FAT	GO:0048534~hemopoietic or lymphoid organ development	83	3.07294	1.93179e-11	ENSMUSG00000038692, ENSMUSG00000007613, ENSMUSG00000040274, ENSMUSG00000027381, ENSMUSG00000064796, ENSMUSG00000031400, ENSMUSG00000031168, ENSMUSG00000024778, ENSMUSG00000002603, ENSMUSG00000026395, ENSMUSG00000038418, ENSMUSG00000021457, ENSMUSG00000042594, ENSMUSG00000003882, ENSMUSG00000021356, ENSMUSG00000079575, ENSMUSG00000032440, ENSMUSG00000026321, ENSMUSG00000031540, ENSMUSG00000026012,…	1901	281	13588	2.11128	7.70783e-08	1.97637e-09	3.58896e-08
GOTERM_BP_FAT	GO:0042127~regulation of cell proliferation	133	4.9241	1.96555e-11	ENSMUSG00000030830, ENSMUSG00000001517, ENSMUSG00000044562, ENSMUSG00000032508, ENSMUSG00000026395, ENSMUSG00000037568, ENSMUSG00000010142, ENSMUSG00000021457, ENSMUSG00000000489, ENSMUSG00000079575, ENSMUSG00000031393, ENSMUSG00000032440, ENSMUSG00000029377, ENSMUSG00000047945, ENSMUSG00000021318, ENSMUSG00000051457, ENSMUSG00000039377, ENSMUSG00000024789, ENSMUSG00000028978, ENSMUSG00000022637,…	1901	538	13588	1.76703	7.84254e-08	1.96064e-09	3.65168e-08
GOTERM_BP_FAT	GO:0009617~response to bacterium	56	2.07331	2.10509e-11	ENSMUSG00000020227, ENSMUSG00000056529, ENSMUSG00000049130, ENSMUSG00000055994, ENSMUSG00000032508, ENSMUSG00000022126, ENSMUSG00000024927, ENSMUSG00000042286, ENSMUSG00000031392, ENSMUSG00000079575, ENSMUSG00000053175, ENSMUSG00000032041, ENSMUSG00000079227, ENSMUSG00000030413, ENSMUSG00000032484, ENSMUSG00000051457, ENSMUSG00000021025, ENSMUSG00000029468, ENSMUSG00000051748, ENSMUSG00000028874,…	1901	157	13588	2.54954	8.39932e-08	2.04862e-09	3.91093e-08
GOTERM_BP_FAT	GO:0031349~positive regulation of defense response	30	1.1107	3.81166e-11	ENSMUSG00000015947, ENSMUSG00000037820, ENSMUSG00000032508, ENSMUSG00000055994, ENSMUSG00000055447, ENSMUSG00000024927, ENSMUSG00000018500, ENSMUSG00000031392, ENSMUSG00000026012, ENSMUSG00000041135, ENSMUSG00000059498, ENSMUSG00000029377, ENSMUSG00000039005, ENSMUSG00000021025, ENSMUSG00000079293, ENSMUSG00000026928, ENSMUSG00000030341, ENSMUSG00000036908, ENSMUSG00000027995, ENSMUSG00000032076,…	1901	57	13588	3.76201	1.52085e-07	3.62108e-09	7.08147e-08
GOTERM_BP_FAT	GO:0002521~leukocyte differentiation	52	1.92521	3.94785e-11	ENSMUSG00000024778, ENSMUSG00000002603, ENSMUSG00000026395, ENSMUSG00000021457, ENSMUSG00000038418, ENSMUSG00000003882, ENSMUSG00000021356, ENSMUSG00000079575, ENSMUSG00000032440, ENSMUSG00000026012, ENSMUSG00000053175, ENSMUSG00000051457, ENSMUSG00000023274, ENSMUSG00000022443, ENSMUSG00000006362, ENSMUSG00000026648, ENSMUSG00000008496, ENSMUSG00000004296, ENSMUSG00000042817, ENSMUSG00000026117,…	1901	142	13588	2.61751	1.57519e-07	3.66324e-09	7.33449e-08
GOTERM_BP_FAT	GO:0002520~immune system development	85	3.14698	4.42573e-11	ENSMUSG00000038692, ENSMUSG00000007613, ENSMUSG00000040274, ENSMUSG00000027381, ENSMUSG00000064796, ENSMUSG00000031400, ENSMUSG00000031168, ENSMUSG00000024778, ENSMUSG00000002603, ENSMUSG00000026395, ENSMUSG00000038418, ENSMUSG00000021457, ENSMUSG00000042594, ENSMUSG00000003882, ENSMUSG00000021356, ENSMUSG00000079575, ENSMUSG00000026321, ENSMUSG00000032440, ENSMUSG00000031540, ENSMUSG00000026012,…	1901	295	13588	2.05954	1.76586e-07	4.01333e-09	8.22231e-08
GOTERM_BP_FAT	GO:0019724~B cell mediated immunity	32	1.18475	6.91032e-11	ENSMUSG00000036887, ENSMUSG00000037649, ENSMUSG00000015947, ENSMUSG00000032508, ENSMUSG00000055994, ENSMUSG00000024778, ENSMUSG00000036594, ENSMUSG00000058952, ENSMUSG00000059498, ENSMUSG00000053175, ENSMUSG00000021948, ENSMUSG00000024610, ENSMUSG00000023224, ENSMUSG00000024371, ENSMUSG00000079343, ENSMUSG00000008496, ENSMUSG00000026405, ENSMUSG00000036905, ENSMUSG00000026288, ENSMUSG00000036896,…	1901	65	13588	3.51893	2.75722e-07	6.12715e-09	1.28383e-07
GOTERM_BP_FAT	GO:0002706~regulation of lymphocyte mediated immunity	32	1.18475	6.91032e-11	ENSMUSG00000015947, ENSMUSG00000055994, ENSMUSG00000079507, ENSMUSG00000028076, ENSMUSG00000002603, ENSMUSG00000026395, ENSMUSG00000060550, ENSMUSG00000034227, ENSMUSG00000003882, ENSMUSG00000004266, ENSMUSG00000061232, ENSMUSG00000026012, ENSMUSG00000059498, ENSMUSG00000073406, ENSMUSG00000073409, ENSMUSG00000030157, ENSMUSG00000051457, ENSMUSG00000029468, ENSMUSG00000079298, ENSMUSG00000024339,…	1901	65	13588	3.51893	2.75722e-07	6.12715e-09	1.28383e-07
GOTERM_BP_FAT	GO:0002683~negative regulation of immune system process	35	1.29582	7.62466e-11	ENSMUSG00000020227, ENSMUSG00000026770, ENSMUSG00000052013, ENSMUSG00000055994, ENSMUSG00000024778, ENSMUSG00000002603, ENSMUSG00000026395, ENSMUSG00000020178, ENSMUSG00000010142, ENSMUSG00000034227, ENSMUSG00000003882, ENSMUSG00000004266, ENSMUSG00000051076, ENSMUSG00000035914, ENSMUSG00000024610, ENSMUSG00000073406, ENSMUSG00000036931, ENSMUSG00000023224, ENSMUSG00000030157, ENSMUSG00000051457,…	1901	76	13588	3.29176	3.04224e-07	6.61357e-09	1.41654e-07
GOTERM_BP_FAT	GO:0007242~intracellular signaling cascade	198	7.33062	8.09998e-11	ENSMUSG00000032508, ENSMUSG00000018500, ENSMUSG00000026395, ENSMUSG00000046688, ENSMUSG00000001127, ENSMUSG00000042594, ENSMUSG00000059866, ENSMUSG00000039942, ENSMUSG00000020121, ENSMUSG00000020120, ENSMUSG00000024789, ENSMUSG00000017631, ENSMUSG00000041187, ENSMUSG00000064147, ENSMUSG00000022637, ENSMUSG00000030536, ENSMUSG00000054855, ENSMUSG00000062232, ENSMUSG00000031659, ENSMUSG00000031384,…	1901	915	13588	1.54674	3.23189e-07	6.87636e-09	1.50485e-07
GOTERM_BP_FAT	GO:0030097~hemopoiesis	75	2.77675	1.10572e-10	ENSMUSG00000038692, ENSMUSG00000040274, ENSMUSG00000064796, ENSMUSG00000031400, ENSMUSG00000031168, ENSMUSG00000024778, ENSMUSG00000002603, ENSMUSG00000026395, ENSMUSG00000038418, ENSMUSG00000021457, ENSMUSG00000042594, ENSMUSG00000003882, ENSMUSG00000021356, ENSMUSG00000079575, ENSMUSG00000032440, ENSMUSG00000026012, ENSMUSG00000031540, ENSMUSG00000053175, ENSMUSG00000022952, ENSMUSG00000032041,…	1901	251	13588	2.1358	4.41182e-07	9.19129e-09	2.05425e-07
GOTERM_BP_FAT	GO:0002237~response to molecule of bacterial origin	27	0.99963	1.15792e-10	ENSMUSG00000020227, ENSMUSG00000056529, ENSMUSG00000049130, ENSMUSG00000032508, ENSMUSG00000055994, ENSMUSG00000022126, ENSMUSG00000024927, ENSMUSG00000026104, ENSMUSG00000031392, ENSMUSG00000041135, ENSMUSG00000026177, ENSMUSG00000051439, ENSMUSG00000039005, ENSMUSG00000021025, ENSMUSG00000029468, ENSMUSG00000051748, ENSMUSG00000026928, ENSMUSG00000027398, ENSMUSG00000027995, ENSMUSG00000024339,…	1901	49	13588	3.93859	4.62009e-07	9.42876e-09	2.15123e-07
GOTERM_BP_FAT	GO:0042035~regulation of cytokine biosynthetic process	31	1.14772	2.39909e-10	ENSMUSG00000044583, ENSMUSG00000032508, ENSMUSG00000028076, ENSMUSG00000024927, ENSMUSG00000037035, ENSMUSG00000021457, ENSMUSG00000034227, ENSMUSG00000021356, ENSMUSG00000026012, ENSMUSG00000035914, ENSMUSG00000053175, ENSMUSG00000059498, ENSMUSG00000029377, ENSMUSG00000056501, ENSMUSG00000051457, ENSMUSG00000024399, ENSMUSG00000039005, ENSMUSG00000026928, ENSMUSG00000027398, ENSMUSG00000031438,…	1901	64	13588	3.46222	9.57238e-07	1.91448e-08	4.45714e-07
GOTERM_BP_FAT	GO:0043062~extracellular structure organization	52	1.92521	2.92537e-10	ENSMUSG00000007613, ENSMUSG00000028195, ENSMUSG00000020886, ENSMUSG00000062991, ENSMUSG00000031393, ENSMUSG00000026574, ENSMUSG00000027966, ENSMUSG00000031825, ENSMUSG00000053175, ENSMUSG00000024529, ENSMUSG00000029231, ENSMUSG00000051790, ENSMUSG00000026478, ENSMUSG00000066392, ENSMUSG00000001435, ENSMUSG00000029163, ENSMUSG00000063727, ENSMUSG00000036545, ENSMUSG00000034656, ENSMUSG00000047910,…	1901	149	13588	2.49454	1.16722e-06	2.28867e-08	5.43488e-07
GOTERM_BP_FAT	GO:0051094~positive regulation of developmental process	66	2.44354	3.83753e-10	ENSMUSG00000009569, ENSMUSG00000026395, ENSMUSG00000037568, ENSMUSG00000021457, ENSMUSG00000003882, ENSMUSG00000062991, ENSMUSG00000031393, ENSMUSG00000036478, ENSMUSG00000032440, ENSMUSG00000030022, ENSMUSG00000035914, ENSMUSG00000031681, ENSMUSG00000022952, ENSMUSG00000020027, ENSMUSG00000026536, ENSMUSG00000021318, ENSMUSG00000026923, ENSMUSG00000029468, ENSMUSG00000039377, ENSMUSG00000028978,…	1901	214	13588	2.20447	1.53117e-06	2.94457e-08	7.12953e-07
GOTERM_BP_FAT	GO:0045619~regulation of lymphocyte differentiation	29	1.07368	4.0305e-10	ENSMUSG00000058099, ENSMUSG00000037649, ENSMUSG00000024778, ENSMUSG00000028076, ENSMUSG00000026395, ENSMUSG00000021457, ENSMUSG00000034227, ENSMUSG00000003882, ENSMUSG00000004266, ENSMUSG00000018654, ENSMUSG00000036594, ENSMUSG00000032440, ENSMUSG00000041135, ENSMUSG00000024610, ENSMUSG00000036931, ENSMUSG00000015217, ENSMUSG00000039377, ENSMUSG00000024238, ENSMUSG00000040423, ENSMUSG00000030748,…	1901	58	13588	3.57391	1.60817e-06	3.03428e-08	7.48803e-07
GOTERM_BP_FAT	GO:0042060~wound healing	43	1.592	4.421e-10	ENSMUSG00000028413, ENSMUSG00000033831, ENSMUSG00000002603, ENSMUSG00000035107, ENSMUSG00000036353, ENSMUSG00000027611, ENSMUSG00000032440, ENSMUSG00000021262, ENSMUSG00000026177, ENSMUSG00000020611, ENSMUSG00000026193, ENSMUSG00000000078, ENSMUSG00000024909, ENSMUSG00000022912, ENSMUSG00000029373, ENSMUSG00000005087, ENSMUSG00000023224, ENSMUSG00000031444, ENSMUSG00000020120, ENSMUSG00000020716,…	1901	112	13588	2.74425	1.76398e-06	3.26663e-08	8.21354e-07
GOTERM_BP_FAT	GO:0060326~cell chemotaxis	19	0.703443	5.14929e-10	ENSMUSG00000019726, ENSMUSG00000049130, ENSMUSG00000027398, ENSMUSG00000052336, ENSMUSG00000042284, ENSMUSG00000000290, ENSMUSG00000025804, ENSMUSG00000030707, ENSMUSG00000001741, ENSMUSG00000028859, ENSMUSG00000056071, ENSMUSG00000030786, ENSMUSG00000058427, ENSMUSG00000059498, ENSMUSG00000029379, ENSMUSG00000058715, ENSMUSG00000031778, ENSMUSG00000029373, ENSMUSG00000016024	1901	27	13588	5.02995	2.05456e-06	3.73557e-08	9.56657e-07
GOTERM_BP_FAT	GO:0030595~leukocyte chemotaxis	19	0.703443	5.14929e-10	ENSMUSG00000019726, ENSMUSG00000049130, ENSMUSG00000027398, ENSMUSG00000052336, ENSMUSG00000042284, ENSMUSG00000000290, ENSMUSG00000025804, ENSMUSG00000030707, ENSMUSG00000001741, ENSMUSG00000028859, ENSMUSG00000056071, ENSMUSG00000030786, ENSMUSG00000058427, ENSMUSG00000059498, ENSMUSG00000029379, ENSMUSG00000058715, ENSMUSG00000031778, ENSMUSG00000029373, ENSMUSG00000016024	1901	27	13588	5.02995	2.05456e-06	3.73557e-08	9.56657e-07
GOTERM_BP_FAT	GO:0050870~positive regulation of T cell activation	31	1.14772	6.14103e-10	ENSMUSG00000030830, ENSMUSG00000037649, ENSMUSG00000026770, ENSMUSG00000028076, ENSMUSG00000031217, ENSMUSG00000026395, ENSMUSG00000021457, ENSMUSG00000003882, ENSMUSG00000018654, ENSMUSG00000036594, ENSMUSG00000032440, ENSMUSG00000026012, ENSMUSG00000041135, ENSMUSG00000024610, ENSMUSG00000051457, ENSMUSG00000023274, ENSMUSG00000039377, ENSMUSG00000030748, ENSMUSG00000015396, ENSMUSG00000004296,…	1901	66	13588	3.35731	2.45027e-06	4.37549e-08	1.14091e-06
GOTERM_BP_FAT	GO:0002526~acute inflammatory response	35	1.29582	6.22981e-10	ENSMUSG00000028413, ENSMUSG00000036887, ENSMUSG00000015947, ENSMUSG00000058952, ENSMUSG00000074115, ENSMUSG00000001128, ENSMUSG00000059498, ENSMUSG00000026193, ENSMUSG00000026365, ENSMUSG00000021091, ENSMUSG00000023224, ENSMUSG00000039005, ENSMUSG00000024371, ENSMUSG00000031196, ENSMUSG00000057465, ENSMUSG00000027398, ENSMUSG00000079343, ENSMUSG00000026405, ENSMUSG00000027399, ENSMUSG00000036905,…	1901	81	13588	3.08856	2.48569e-06	4.36087e-08	1.1574e-06
GOTERM_BP_FAT	GO:0030198~extracellular matrix organization	40	1.48093	6.79684e-10	ENSMUSG00000007613, ENSMUSG00000028195, ENSMUSG00000025225, ENSMUSG00000005397, ENSMUSG00000028413, ENSMUSG00000004098, ENSMUSG00000024401, ENSMUSG00000003051, ENSMUSG00000018830, ENSMUSG00000032231, ENSMUSG00000033327, ENSMUSG00000031825, ENSMUSG00000022665, ENSMUSG00000027966, ENSMUSG00000026574, ENSMUSG00000053175, ENSMUSG00000024529, ENSMUSG00000033792, ENSMUSG00000031273, ENSMUSG00000029231,…	1901	101	13588	2.83082	2.71194e-06	4.67576e-08	1.26275e-06
GOTERM_BP_FAT	GO:0016064~immunoglobulin mediated immune response	30	1.1107	8.18639e-10	ENSMUSG00000036887, ENSMUSG00000037649, ENSMUSG00000015947, ENSMUSG00000032508, ENSMUSG00000055994, ENSMUSG00000036594, ENSMUSG00000058952, ENSMUSG00000053175, ENSMUSG00000059498, ENSMUSG00000021948, ENSMUSG00000024610, ENSMUSG00000023224, ENSMUSG00000024371, ENSMUSG00000079343, ENSMUSG00000008496, ENSMUSG00000026405, ENSMUSG00000036905, ENSMUSG00000026288, ENSMUSG00000036896, ENSMUSG00000055172,…	1901	63	13588	3.40372	3.26637e-06	5.53622e-08	1.5209e-06
GOTERM_BP_FAT	GO:0030098~lymphocyte differentiation	43	1.592	8.36253e-10	ENSMUSG00000022475, ENSMUSG00000058099, ENSMUSG00000037649, ENSMUSG00000024778, ENSMUSG00000028076, ENSMUSG00000027843, ENSMUSG00000002603, ENSMUSG00000026395, ENSMUSG00000051212, ENSMUSG00000038418, ENSMUSG00000021457, ENSMUSG00000003882, ENSMUSG00000002983, ENSMUSG00000018654, ENSMUSG00000000861, ENSMUSG00000049109, ENSMUSG00000079575, ENSMUSG00000026012, ENSMUSG00000053175, ENSMUSG00000024610,…	1901	114	13588	2.69611	3.33664e-06	5.56108e-08	1.55363e-06
GOTERM_BP_FAT	GO:0045088~regulation of innate immune response	25	0.925583	9.52395e-10	ENSMUSG00000020227, ENSMUSG00000032508, ENSMUSG00000055994, ENSMUSG00000024927, ENSMUSG00000031392, ENSMUSG00000041135, ENSMUSG00000027639, ENSMUSG00000073406, ENSMUSG00000029377, ENSMUSG00000024300, ENSMUSG00000023224, ENSMUSG00000030157, ENSMUSG00000039005, ENSMUSG00000021025, ENSMUSG00000079293, ENSMUSG00000026928, ENSMUSG00000036908, ENSMUSG00000079298, ENSMUSG00000027995, ENSMUSG00000032076,…	1901	46	13588	3.88468	3.80005e-06	6.2296e-08	1.7694e-06
GOTERM_BP_FAT	GO:0050900~leukocyte migration	24	0.88856	1.1178e-09	ENSMUSG00000028413, ENSMUSG00000019726, ENSMUSG00000049130, ENSMUSG00000027398, ENSMUSG00000024401, ENSMUSG00000052336, ENSMUSG00000042284, ENSMUSG00000025804, ENSMUSG00000034227, ENSMUSG00000000290, ENSMUSG00000030707, ENSMUSG00000001741, ENSMUSG00000028859, ENSMUSG00000056071, ENSMUSG00000030786, ENSMUSG00000048163, ENSMUSG00000058427, ENSMUSG00000059498, ENSMUSG00000029379, ENSMUSG00000058715,…	1901	43	13588	3.98948	4.46002e-06	7.1936e-08	2.0767e-06
GOTERM_BP_FAT	GO:0001568~blood vessel development	71	2.62866	1.30243e-09	ENSMUSG00000009569, ENSMUSG00000021127, ENSMUSG00000007613, ENSMUSG00000028195, ENSMUSG00000001517, ENSMUSG00000037820, ENSMUSG00000021367, ENSMUSG00000031740, ENSMUSG00000079575, ENSMUSG00000032440, ENSMUSG00000024529, ENSMUSG00000029377, ENSMUSG00000026923, ENSMUSG00000001435, ENSMUSG00000025314, ENSMUSG00000007817, ENSMUSG00000022443, ENSMUSG00000028978, ENSMUSG00000031349, ENSMUSG00000027398,…	1901	244	13588	2.0799	5.19669e-06	8.24874e-08	2.41972e-06
GOTERM_BP_FAT	GO:0002824~positive regulation of adaptive immune response based on somatic recombination of immune receptors built from immunoglobulin superfamily domains	21	0.77749	1.44342e-09	ENSMUSG00000029468, ENSMUSG00000015947, ENSMUSG00000055994, ENSMUSG00000079507, ENSMUSG00000028076, ENSMUSG00000026395, ENSMUSG00000031497, ENSMUSG00000060550, ENSMUSG00000024339, ENSMUSG00000031101, ENSMUSG00000061232, ENSMUSG00000005465, ENSMUSG00000041135, ENSMUSG00000016206, ENSMUSG00000059498, ENSMUSG00000026177, ENSMUSG00000076614, ENSMUSG00000058715, ENSMUSG00000073409, ENSMUSG00000024164,…	1901	34	13588	4.41483	5.75922e-06	8.99881e-08	2.68164e-06
GOTERM_BP_FAT	GO:0002821~positive regulation of adaptive immune response	21	0.77749	1.44342e-09	ENSMUSG00000029468, ENSMUSG00000015947, ENSMUSG00000055994, ENSMUSG00000079507, ENSMUSG00000028076, ENSMUSG00000026395, ENSMUSG00000031497, ENSMUSG00000060550, ENSMUSG00000024339, ENSMUSG00000031101, ENSMUSG00000061232, ENSMUSG00000005465, ENSMUSG00000041135, ENSMUSG00000016206, ENSMUSG00000059498, ENSMUSG00000026177, ENSMUSG00000076614, ENSMUSG00000058715, ENSMUSG00000073409, ENSMUSG00000024164,…	1901	34	13588	4.41483	5.75922e-06	8.99881e-08	2.68164e-06
GOTERM_BP_FAT	GO:0001944~vasculature development	72	2.66568	1.60678e-09	ENSMUSG00000009569, ENSMUSG00000021127, ENSMUSG00000007613, ENSMUSG00000028195, ENSMUSG00000001517, ENSMUSG00000037820, ENSMUSG00000021367, ENSMUSG00000031740, ENSMUSG00000079575, ENSMUSG00000032440, ENSMUSG00000024529, ENSMUSG00000029377, ENSMUSG00000026923, ENSMUSG00000001435, ENSMUSG00000025314, ENSMUSG00000007817, ENSMUSG00000022443, ENSMUSG00000001506, ENSMUSG00000028978, ENSMUSG00000031349,…	1901	250	13588	2.05857	6.41105e-06	9.86319e-08	2.98515e-06
GOTERM_BP_FAT	GO:0007010~cytoskeleton organization	87	3.22103	1.75378e-09	ENSMUSG00000016382, ENSMUSG00000040586, ENSMUSG00000029381, ENSMUSG00000032643, ENSMUSG00000031165, ENSMUSG00000022021, ENSMUSG00000049775, ENSMUSG00000000489, ENSMUSG00000031214, ENSMUSG00000017146, ENSMUSG00000033066, ENSMUSG00000028059, ENSMUSG00000032875, ENSMUSG00000032085, ENSMUSG00000018819, ENSMUSG00000014778, ENSMUSG00000019261, ENSMUSG00000021262, ENSMUSG00000041112, ENSMUSG00000019978,…	1901	326	13588	1.90755	6.99755e-06	1.06024e-07	3.25825e-06
GOTERM_BP_FAT	GO:0002768~immune response-regulating cell surface receptor signaling pathway	24	0.88856	2.03291e-09	ENSMUSG00000058099, ENSMUSG00000052013, ENSMUSG00000079293, ENSMUSG00000040751, ENSMUSG00000027843, ENSMUSG00000026395, ENSMUSG00000027995, ENSMUSG00000021457, ENSMUSG00000004266, ENSMUSG00000026117, ENSMUSG00000017652, ENSMUSG00000003352, ENSMUSG00000043008, ENSMUSG00000049109, ENSMUSG00000030149, ENSMUSG00000041135, ENSMUSG00000005057, ENSMUSG00000058715, ENSMUSG00000051998, ENSMUSG00000042228,…	1901	44	13588	3.89881	8.11126e-06	1.21064e-07	3.77682e-06
GOTERM_BP_FAT	GO:0002274~myeloid leukocyte activation	21	0.77749	2.92543e-09	ENSMUSG00000002111, ENSMUSG00000039005, ENSMUSG00000022148, ENSMUSG00000002699, ENSMUSG00000040751, ENSMUSG00000002603, ENSMUSG00000052336, ENSMUSG00000030742, ENSMUSG00000002983, ENSMUSG00000021356, ENSMUSG00000032440, ENSMUSG00000059498, ENSMUSG00000026177, ENSMUSG00000029204, ENSMUSG00000035673, ENSMUSG00000058715, ENSMUSG00000058818, ENSMUSG00000024300, ENSMUSG00000025867, ENSMUSG00000016024,…	1901	35	13588	4.28869	1.16724e-05	1.71654e-07	5.435e-06
GOTERM_BP_FAT	GO:0032675~regulation of interleukin-6 production	20	0.740466	3.00509e-09	ENSMUSG00000039005, ENSMUSG00000044583, ENSMUSG00000029468, ENSMUSG00000020227, ENSMUSG00000026928, ENSMUSG00000027398, ENSMUSG00000055994, ENSMUSG00000032508, ENSMUSG00000024401, ENSMUSG00000018500, ENSMUSG00000027995, ENSMUSG00000034227, ENSMUSG00000026288, ENSMUSG00000051498, ENSMUSG00000041135, ENSMUSG00000038058, ENSMUSG00000058715, ENSMUSG00000029377, ENSMUSG00000056501, ENSMUSG00000044827	1901	32	13588	4.46739	1.19903e-05	1.73773e-07	5.58299e-06
GOTERM_BP_FAT	GO:0019882~antigen processing and presentation	35	1.29582	5.81353e-09	ENSMUSG00000015947, ENSMUSG00000037649, ENSMUSG00000024308, ENSMUSG00000079507, ENSMUSG00000028076, ENSMUSG00000075297, ENSMUSG00000060550, ENSMUSG00000037548, ENSMUSG00000016283, ENSMUSG00000061232, ENSMUSG00000002983, ENSMUSG00000036594, ENSMUSG00000038213, ENSMUSG00000027611, ENSMUSG00000073403, ENSMUSG00000059498, ENSMUSG00000073402, ENSMUSG00000026177, ENSMUSG00000073405, ENSMUSG00000024610,…	1901	87	13588	2.87556	2.31957e-05	3.31371e-07	1.08006e-05
GOTERM_BP_FAT	GO:0002699~positive regulation of immune effector process	24	0.88856	6.26655e-09	ENSMUSG00000015947, ENSMUSG00000055994, ENSMUSG00000079507, ENSMUSG00000028076, ENSMUSG00000026395, ENSMUSG00000018500, ENSMUSG00000060550, ENSMUSG00000021457, ENSMUSG00000061232, ENSMUSG00000059498, ENSMUSG00000073409, ENSMUSG00000029468, ENSMUSG00000024339, ENSMUSG00000031101, ENSMUSG00000032076, ENSMUSG00000030149, ENSMUSG00000016206, ENSMUSG00000076614, ENSMUSG00000058715, ENSMUSG00000079685,…	1901	46	13588	3.7293	2.50032e-05	3.52163e-07	1.16423e-05
GOTERM_BP_FAT	GO:0051050~positive regulation of transport	45	1.66605	1.20855e-08	ENSMUSG00000015947, ENSMUSG00000055994, ENSMUSG00000024401, ENSMUSG00000055447, ENSMUSG00000017978, ENSMUSG00000037035, ENSMUSG00000018500, ENSMUSG00000020178, ENSMUSG00000021457, ENSMUSG00000036353, ENSMUSG00000001729, ENSMUSG00000059498, ENSMUSG00000026177, ENSMUSG00000045502, ENSMUSG00000057789, ENSMUSG00000021318, ENSMUSG00000030616, ENSMUSG00000005089, ENSMUSG00000024399, ENSMUSG00000055653,…	1901	132	13588	2.43676	4.82199e-05	6.69737e-07	2.24529e-05
GOTERM_BP_FAT	GO:0009891~positive regulation of biosynthetic process	127	4.70196	1.30248e-08	ENSMUSG00000009569, ENSMUSG00000000134, ENSMUSG00000078249, ENSMUSG00000001517, ENSMUSG00000032508, ENSMUSG00000055994, ENSMUSG00000019256, ENSMUSG00000063632, ENSMUSG00000018500, ENSMUSG00000038418, ENSMUSG00000021457, ENSMUSG00000022504, ENSMUSG00000037868, ENSMUSG00000031393, ENSMUSG00000055148, ENSMUSG00000022952, ENSMUSG00000000078, ENSMUSG00000029377, ENSMUSG00000046711, ENSMUSG00000021318,…	1901	557	13588	1.62975	5.19677e-05	7.11904e-07	2.41981e-05
GOTERM_BP_FAT	GO:0031328~positive regulation of cellular biosynthetic process	126	4.66494	1.40565e-08	ENSMUSG00000009569, ENSMUSG00000000134, ENSMUSG00000078249, ENSMUSG00000001517, ENSMUSG00000032508, ENSMUSG00000055994, ENSMUSG00000019256, ENSMUSG00000063632, ENSMUSG00000018500, ENSMUSG00000038418, ENSMUSG00000021457, ENSMUSG00000022504, ENSMUSG00000037868, ENSMUSG00000031393, ENSMUSG00000055148, ENSMUSG00000022952, ENSMUSG00000000078, ENSMUSG00000029377, ENSMUSG00000046711, ENSMUSG00000021318,…	1901	552	13588	1.63157	5.60839e-05	7.57911e-07	2.61148e-05
GOTERM_BP_FAT	GO:0002429~immune response-activating cell surface receptor signaling pathway	22	0.814513	1.65131e-08	ENSMUSG00000058099, ENSMUSG00000079293, ENSMUSG00000040751, ENSMUSG00000027843, ENSMUSG00000026395, ENSMUSG00000027995, ENSMUSG00000021457, ENSMUSG00000004266, ENSMUSG00000026117, ENSMUSG00000003352, ENSMUSG00000043008, ENSMUSG00000049109, ENSMUSG00000030149, ENSMUSG00000041135, ENSMUSG00000005057, ENSMUSG00000058715, ENSMUSG00000051998, ENSMUSG00000042228, ENSMUSG00000000409, ENSMUSG00000076617,…	1901	41	13588	3.83541	6.58853e-05	8.78499e-07	3.06788e-05
GOTERM_BP_FAT	GO:0042325~regulation of phosphorylation	77	2.8508	2.10308e-08	ENSMUSG00000020227, ENSMUSG00000021070, ENSMUSG00000055994, ENSMUSG00000026395, ENSMUSG00000020178, ENSMUSG00000021457, ENSMUSG00000000489, ENSMUSG00000004266, ENSMUSG00000021367, ENSMUSG00000019876, ENSMUSG00000037239, ENSMUSG00000032501, ENSMUSG00000040687, ENSMUSG00000031392, ENSMUSG00000062991, ENSMUSG00000026196, ENSMUSG00000015312, ENSMUSG00000032440, ENSMUSG00000050395, ENSMUSG00000032041,…	1901	290	13588	1.89787	8.39094e-05	1.10412e-06	3.90719e-05
GOTERM_BP_FAT	GO:0045765~regulation of angiogenesis	23	0.851536	2.27707e-08	ENSMUSG00000054364, ENSMUSG00000020716, ENSMUSG00000022893, ENSMUSG00000031503, ENSMUSG00000027398, ENSMUSG00000028978, ENSMUSG00000040152, ENSMUSG00000027399, ENSMUSG00000018500, ENSMUSG00000037568, ENSMUSG00000052336, ENSMUSG00000000753, ENSMUSG00000000290, ENSMUSG00000042286, ENSMUSG00000037411, ENSMUSG00000036478, ENSMUSG00000041688, ENSMUSG00000022952, ENSMUSG00000021583, ENSMUSG00000031778,…	1901	45	13588	3.65333	9.08511e-05	1.17994e-06	4.23044e-05
GOTERM_BP_FAT	GO:0048002~antigen processing and presentation of peptide antigen	20	0.740466	2.30439e-08	ENSMUSG00000037649, ENSMUSG00000015947, ENSMUSG00000024308, ENSMUSG00000036908, ENSMUSG00000079507, ENSMUSG00000060550, ENSMUSG00000037548, ENSMUSG00000024339, ENSMUSG00000061232, ENSMUSG00000036594, ENSMUSG00000073411, ENSMUSG00000038213, ENSMUSG00000073403, ENSMUSG00000016206, ENSMUSG00000059498, ENSMUSG00000026177, ENSMUSG00000073402, ENSMUSG00000024610, ENSMUSG00000058715, ENSMUSG00000073409,…	1901	35	13588	4.08447	9.19409e-05	1.17878e-06	4.28119e-05
GOTERM_BP_FAT	GO:0050830~defense response to Gram-positive bacterium	16	0.592373	2.34465e-08	ENSMUSG00000029468, ENSMUSG00000028874, ENSMUSG00000049130, ENSMUSG00000026928, ENSMUSG00000032508, ENSMUSG00000055994, ENSMUSG00000027995, ENSMUSG00000069516, ENSMUSG00000005465, ENSMUSG00000079563, ENSMUSG00000003283, ENSMUSG00000041135, ENSMUSG00000038058, ENSMUSG00000024300, ENSMUSG00000016024, ENSMUSG00000015950	1901	23	13588	4.97239	9.35473e-05	1.1842e-06	4.356e-05
GOTERM_BP_FAT	GO:0051240~positive regulation of multicellular organismal process	51	1.88819	2.81849e-08	ENSMUSG00000055994, ENSMUSG00000032508, ENSMUSG00000079507, ENSMUSG00000018500, ENSMUSG00000020178, ENSMUSG00000021367, ENSMUSG00000031393, ENSMUSG00000035914, ENSMUSG00000053175, ENSMUSG00000029377, ENSMUSG00000024399, ENSMUSG00000029468, ENSMUSG00000026928, ENSMUSG00000027398, ENSMUSG00000015396, ENSMUSG00000027399, ENSMUSG00000031101, ENSMUSG00000024393, ENSMUSG00000005465, ENSMUSG00000025888,…	1901	163	13588	2.23643	0.000112451	1.40572e-06	5.23631e-05
GOTERM_BP_FAT	GO:0042108~positive regulation of cytokine biosynthetic process	22	0.814513	2.86852e-08	ENSMUSG00000051457, ENSMUSG00000024399, ENSMUSG00000039005, ENSMUSG00000044583, ENSMUSG00000027398, ENSMUSG00000032508, ENSMUSG00000028076, ENSMUSG00000024927, ENSMUSG00000021457, ENSMUSG00000051498, ENSMUSG00000021356, ENSMUSG00000045322, ENSMUSG00000020275, ENSMUSG00000026012, ENSMUSG00000059498, ENSMUSG00000053175, ENSMUSG00000036526, ENSMUSG00000040522, ENSMUSG00000029377, ENSMUSG00000000732,…	1901	42	13588	3.74409	0.000114447	1.41301e-06	5.32925e-05
GOTERM_BP_FAT	GO:0006909~phagocytosis	24	0.88856	2.90546e-08	ENSMUSG00000040249, ENSMUSG00000057948, ENSMUSG00000037936, ENSMUSG00000029468, ENSMUSG00000015947, ENSMUSG00000079293, ENSMUSG00000034116, ENSMUSG00000037902, ENSMUSG00000055447, ENSMUSG00000035722, ENSMUSG00000027832, ENSMUSG00000027087, ENSMUSG00000003283, ENSMUSG00000059498, ENSMUSG00000026177, ENSMUSG00000041112, ENSMUSG00000015243, ENSMUSG00000076614, ENSMUSG00000058715, ENSMUSG00000041515,…	1901	49	13588	3.50097	0.000115921	1.41375e-06	5.39789e-05
GOTERM_BP_FAT	GO:0042981~regulation of apoptosis	125	4.62792	2.92349e-08	ENSMUSG00000027381, ENSMUSG00000021070, ENSMUSG00000055994, ENSMUSG00000024778, ENSMUSG00000026395, ENSMUSG00000031112, ENSMUSG00000031393, ENSMUSG00000020573, ENSMUSG00000026196, ENSMUSG00000019979, ENSMUSG00000050395, ENSMUSG00000038612, ENSMUSG00000036931, ENSMUSG00000021318, ENSMUSG00000051457, ENSMUSG00000057948, ENSMUSG00000079036, ENSMUSG00000061878, ENSMUSG00000001131, ENSMUSG00000039959,…	1901	553	13588	1.61569	0.00011664	1.40539e-06	5.43139e-05
GOTERM_BP_FAT	GO:0043067~regulation of programmed cell death	126	4.66494	3.38881e-08	ENSMUSG00000027381, ENSMUSG00000021070, ENSMUSG00000055994, ENSMUSG00000024778, ENSMUSG00000026395, ENSMUSG00000031112, ENSMUSG00000031393, ENSMUSG00000020573, ENSMUSG00000026196, ENSMUSG00000019979, ENSMUSG00000050395, ENSMUSG00000038612, ENSMUSG00000036931, ENSMUSG00000021318, ENSMUSG00000051457, ENSMUSG00000057948, ENSMUSG00000079036, ENSMUSG00000061878, ENSMUSG00000001131, ENSMUSG00000039959,…	1901	560	13588	1.60826	0.000135204	1.60968e-06	6.29587e-05
GOTERM_BP_FAT	GO:0050670~regulation of lymphocyte proliferation	32	1.18475	3.42544e-08	ENSMUSG00000030830, ENSMUSG00000026770, ENSMUSG00000052013, ENSMUSG00000032508, ENSMUSG00000002603, ENSMUSG00000031217, ENSMUSG00000026395, ENSMUSG00000010142, ENSMUSG00000021457, ENSMUSG00000034227, ENSMUSG00000004266, ENSMUSG00000026012, ENSMUSG00000041135, ENSMUSG00000035914, ENSMUSG00000023067, ENSMUSG00000051457, ENSMUSG00000039005, ENSMUSG00000029084, ENSMUSG00000022637, ENSMUSG00000004296,…	1901	80	13588	2.85913	0.000136666	1.60794e-06	6.36393e-05
GOTERM_BP_FAT	GO:0032944~regulation of mononuclear cell proliferation	32	1.18475	3.42544e-08	ENSMUSG00000030830, ENSMUSG00000026770, ENSMUSG00000052013, ENSMUSG00000032508, ENSMUSG00000002603, ENSMUSG00000031217, ENSMUSG00000026395, ENSMUSG00000010142, ENSMUSG00000021457, ENSMUSG00000034227, ENSMUSG00000004266, ENSMUSG00000026012, ENSMUSG00000041135, ENSMUSG00000035914, ENSMUSG00000023067, ENSMUSG00000051457, ENSMUSG00000039005, ENSMUSG00000029084, ENSMUSG00000022637, ENSMUSG00000004296,…	1901	80	13588	2.85913	0.000136666	1.60794e-06	6.36393e-05
GOTERM_BP_FAT	GO:0050866~negative regulation of cell activation	25	0.925583	3.48974e-08	ENSMUSG00000051457, ENSMUSG00000015217, ENSMUSG00000040423, ENSMUSG00000039377, ENSMUSG00000052013, ENSMUSG00000026770, ENSMUSG00000022637, ENSMUSG00000024778, ENSMUSG00000030748, ENSMUSG00000002603, ENSMUSG00000020178, ENSMUSG00000010142, ENSMUSG00000042817, ENSMUSG00000034227, ENSMUSG00000026288, ENSMUSG00000004266, ENSMUSG00000073412, ENSMUSG00000051076, ENSMUSG00000035914, ENSMUSG00000005413,…	1901	53	13588	3.37161	0.000139231	1.61908e-06	6.48339e-05
GOTERM_BP_FAT	GO:0002695~negative regulation of leukocyte activation	25	0.925583	3.48974e-08	ENSMUSG00000051457, ENSMUSG00000015217, ENSMUSG00000040423, ENSMUSG00000039377, ENSMUSG00000052013, ENSMUSG00000026770, ENSMUSG00000022637, ENSMUSG00000024778, ENSMUSG00000030748, ENSMUSG00000002603, ENSMUSG00000020178, ENSMUSG00000010142, ENSMUSG00000042817, ENSMUSG00000034227, ENSMUSG00000026288, ENSMUSG00000004266, ENSMUSG00000073412, ENSMUSG00000051076, ENSMUSG00000035914, ENSMUSG00000005413,…	1901	53	13588	3.37161	0.000139231	1.61908e-06	6.48339e-05
GOTERM_BP_FAT	GO:0010647~positive regulation of cell communication	56	2.07331	4.43287e-08	ENSMUSG00000030830, ENSMUSG00000037820, ENSMUSG00000032508, ENSMUSG00000055994, ENSMUSG00000030589, ENSMUSG00000026395, ENSMUSG00000020178, ENSMUSG00000021457, ENSMUSG00000000489, ENSMUSG00000062991, ENSMUSG00000031393, ENSMUSG00000022500, ENSMUSG00000029377, ENSMUSG00000031391, ENSMUSG00000024399, ENSMUSG00000023274, ENSMUSG00000038668, ENSMUSG00000029468, ENSMUSG00000024789, ENSMUSG00000026928,…	1901	189	13588	2.11787	0.000176856	2.033e-06	8.23557e-05
GOTERM_BP_FAT	GO:0010941~regulation of cell death	126	4.66494	4.69334e-08	ENSMUSG00000027381, ENSMUSG00000021070, ENSMUSG00000055994, ENSMUSG00000024778, ENSMUSG00000026395, ENSMUSG00000031112, ENSMUSG00000031393, ENSMUSG00000020573, ENSMUSG00000026196, ENSMUSG00000019979, ENSMUSG00000050395, ENSMUSG00000038612, ENSMUSG00000036931, ENSMUSG00000021318, ENSMUSG00000051457, ENSMUSG00000057948, ENSMUSG00000079036, ENSMUSG00000061878, ENSMUSG00000001131, ENSMUSG00000039959,…	1901	563	13588	1.59969	0.000187247	2.128e-06	8.71949e-05
GOTERM_BP_FAT	GO:0006959~humoral immune response	25	0.925583	5.4528e-08	ENSMUSG00000000134, ENSMUSG00000024371, ENSMUSG00000036887, ENSMUSG00000024401, ENSMUSG00000079343, ENSMUSG00000026405, ENSMUSG00000036905, ENSMUSG00000051212, ENSMUSG00000034227, ENSMUSG00000036896, ENSMUSG00000058952, ENSMUSG00000001128, ENSMUSG00000055172, ENSMUSG00000053175, ENSMUSG00000049103, ENSMUSG00000076614, ENSMUSG00000073418, ENSMUSG00000026365, ENSMUSG00000038521, ENSMUSG00000067149,…	1901	54	13588	3.30917	0.000217543	2.44457e-06	0.000101305
GOTERM_BP_FAT	GO:0032680~regulation of tumor necrosis factor production	17	0.629397	5.675e-08	ENSMUSG00000051457, ENSMUSG00000039005, ENSMUSG00000020227, ENSMUSG00000079293, ENSMUSG00000026928, ENSMUSG00000032508, ENSMUSG00000055994, ENSMUSG00000027995, ENSMUSG00000031101, ENSMUSG00000041135, ENSMUSG00000059498, ENSMUSG00000053175, ENSMUSG00000051439, ENSMUSG00000038058, ENSMUSG00000058715, ENSMUSG00000016024, ENSMUSG00000044827	1901	27	13588	4.50048	0.000226407	2.51592e-06	0.000105433
GOTERM_BP_FAT	GO:0043068~positive regulation of programmed cell death	68	2.51759	5.68287e-08	ENSMUSG00000026094, ENSMUSG00000007613, ENSMUSG00000027381, ENSMUSG00000037820, ENSMUSG00000026770, ENSMUSG00000024778, ENSMUSG00000002603, ENSMUSG00000026395, ENSMUSG00000020178, ENSMUSG00000004266, ENSMUSG00000017146, ENSMUSG00000024521, ENSMUSG00000022221, ENSMUSG00000026196, ENSMUSG00000026012, ENSMUSG00000053175, ENSMUSG00000019979, ENSMUSG00000036931, ENSMUSG00000023067, ENSMUSG00000048895,…	1901	250	13588	1.94421	0.000226721	2.49172e-06	0.000105579
GOTERM_BP_FAT	GO:0016477~cell migration	66	2.44354	5.81891e-08	ENSMUSG00000025969, ENSMUSG00000007613, ENSMUSG00000049130, ENSMUSG00000002603, ENSMUSG00000031217, ENSMUSG00000042284, ENSMUSG00000000489, ENSMUSG00000001741, ENSMUSG00000062991, ENSMUSG00000030786, ENSMUSG00000029379, ENSMUSG00000020121, ENSMUSG00000026478, ENSMUSG00000029373, ENSMUSG00000048895, ENSMUSG00000022443, ENSMUSG00000079036, ENSMUSG00000019726, ENSMUSG00000027398, ENSMUSG00000001507,…	1901	240	13588	1.96565	0.000232148	2.52364e-06	0.000108106
GOTERM_BP_FAT	GO:0070663~regulation of leukocyte proliferation	32	1.18475	6.71056e-08	ENSMUSG00000030830, ENSMUSG00000026770, ENSMUSG00000052013, ENSMUSG00000032508, ENSMUSG00000002603, ENSMUSG00000031217, ENSMUSG00000026395, ENSMUSG00000010142, ENSMUSG00000021457, ENSMUSG00000034227, ENSMUSG00000004266, ENSMUSG00000026012, ENSMUSG00000041135, ENSMUSG00000035914, ENSMUSG00000023067, ENSMUSG00000051457, ENSMUSG00000039005, ENSMUSG00000029084, ENSMUSG00000022637, ENSMUSG00000004296,…	1901	82	13588	2.78939	0.000267715	2.87904e-06	0.000124672
GOTERM_BP_FAT	GO:0009967~positive regulation of signal transduction	52	1.92521	7.01585e-08	ENSMUSG00000030830, ENSMUSG00000037820, ENSMUSG00000032508, ENSMUSG00000055994, ENSMUSG00000030589, ENSMUSG00000026395, ENSMUSG00000021457, ENSMUSG00000000489, ENSMUSG00000062991, ENSMUSG00000022500, ENSMUSG00000029377, ENSMUSG00000031391, ENSMUSG00000024399, ENSMUSG00000023274, ENSMUSG00000038668, ENSMUSG00000029468, ENSMUSG00000024789, ENSMUSG00000026928, ENSMUSG00000027398, ENSMUSG00000022831,…	1901	172	13588	2.16097	0.000279893	2.978e-06	0.000130344
GOTERM_BP_FAT	GO:0006928~cell motion	90	3.3321	7.20175e-08	ENSMUSG00000025969, ENSMUSG00000007613, ENSMUSG00000049130, ENSMUSG00000028883, ENSMUSG00000031217, ENSMUSG00000002603, ENSMUSG00000042284, ENSMUSG00000022883, ENSMUSG00000000489, ENSMUSG00000001741, ENSMUSG00000062991, ENSMUSG00000028649, ENSMUSG00000037868, ENSMUSG00000030786, ENSMUSG00000021262, ENSMUSG00000041112, ENSMUSG00000056427, ENSMUSG00000031398, ENSMUSG00000029379, ENSMUSG00000020121,…	1901	367	13588	1.75287	0.000287309	3.02473e-06	0.000133797
GOTERM_BP_FAT	GO:0010942~positive regulation of cell death	68	2.51759	7.91973e-08	ENSMUSG00000026094, ENSMUSG00000007613, ENSMUSG00000027381, ENSMUSG00000037820, ENSMUSG00000026770, ENSMUSG00000024778, ENSMUSG00000002603, ENSMUSG00000026395, ENSMUSG00000020178, ENSMUSG00000004266, ENSMUSG00000017146, ENSMUSG00000024521, ENSMUSG00000022221, ENSMUSG00000026196, ENSMUSG00000026012, ENSMUSG00000053175, ENSMUSG00000019979, ENSMUSG00000036931, ENSMUSG00000023067, ENSMUSG00000048895,…	1901	252	13588	1.92878	0.000315947	3.29163e-06	0.000147136
GOTERM_BP_FAT	GO:0046634~regulation of alpha-beta T cell activation	19	0.703443	9.07778e-08	ENSMUSG00000039377, ENSMUSG00000040423, ENSMUSG00000052013, ENSMUSG00000022637, ENSMUSG00000030748, ENSMUSG00000028076, ENSMUSG00000015396, ENSMUSG00000026395, ENSMUSG00000020178, ENSMUSG00000021457, ENSMUSG00000031101, ENSMUSG00000026117, ENSMUSG00000018654, ENSMUSG00000032440, ENSMUSG00000026012, ENSMUSG00000041135, ENSMUSG00000025746, ENSMUSG00000042333, ENSMUSG00000031304	1901	34	13588	3.99437	0.000362138	3.73405e-06	0.000168651
GOTERM_BP_FAT	GO:0045621~positive regulation of lymphocyte differentiation	19	0.703443	9.07778e-08	ENSMUSG00000037649, ENSMUSG00000039377, ENSMUSG00000030748, ENSMUSG00000028076, ENSMUSG00000015396, ENSMUSG00000026395, ENSMUSG00000021457, ENSMUSG00000026288, ENSMUSG00000031101, ENSMUSG00000026117, ENSMUSG00000003882, ENSMUSG00000018654, ENSMUSG00000036594, ENSMUSG00000032440, ENSMUSG00000041135, ENSMUSG00000025746, ENSMUSG00000024610, ENSMUSG00000031304, ENSMUSG00000000409	1901	34	13588	3.99437	0.000362138	3.73405e-06	0.000168651
GOTERM_BP_FAT	GO:0007159~leukocyte adhesion	12	0.44428	9.42467e-08	ENSMUSG00000048163, ENSMUSG00000030786, ENSMUSG00000030830, ENSMUSG00000075256, ENSMUSG00000027962, ENSMUSG00000027009, ENSMUSG00000037405, ENSMUSG00000026395, ENSMUSG00000026580, ENSMUSG00000000290, ENSMUSG00000000555, ENSMUSG00000031391	1901	14	13588	6.1267	0.000375974	3.83718e-06	0.000175096
GOTERM_BP_FAT	GO:0043065~positive regulation of apoptosis	67	2.48056	9.50432e-08	ENSMUSG00000026094, ENSMUSG00000007613, ENSMUSG00000027381, ENSMUSG00000037820, ENSMUSG00000026770, ENSMUSG00000024778, ENSMUSG00000002603, ENSMUSG00000026395, ENSMUSG00000020178, ENSMUSG00000004266, ENSMUSG00000017146, ENSMUSG00000024521, ENSMUSG00000022221, ENSMUSG00000026196, ENSMUSG00000026012, ENSMUSG00000053175, ENSMUSG00000019979, ENSMUSG00000036931, ENSMUSG00000048895, ENSMUSG00000051413,…	1901	248	13588	1.93106	0.000379151	3.83052e-06	0.000176575
GOTERM_BP_FAT	GO:0048514~blood vessel morphogenesis	57	2.11033	9.82588e-08	ENSMUSG00000009569, ENSMUSG00000007613, ENSMUSG00000021127, ENSMUSG00000028195, ENSMUSG00000001517, ENSMUSG00000037820, ENSMUSG00000021367, ENSMUSG00000079575, ENSMUSG00000032440, ENSMUSG00000029377, ENSMUSG00000026923, ENSMUSG00000001435, ENSMUSG00000025314, ENSMUSG00000007817, ENSMUSG00000022443, ENSMUSG00000028978, ENSMUSG00000027398, ENSMUSG00000025880, ENSMUSG00000027009, ENSMUSG00000032220,…	1901	198	13588	2.0577	0.000391976	3.92052e-06	0.000182549
GOTERM_BP_FAT	GO:0045580~regulation of T cell differentiation	23	0.851536	9.92073e-08	ENSMUSG00000040423, ENSMUSG00000037649, ENSMUSG00000024238, ENSMUSG00000039377, ENSMUSG00000030748, ENSMUSG00000028076, ENSMUSG00000015396, ENSMUSG00000026395, ENSMUSG00000021457, ENSMUSG00000034227, ENSMUSG00000031101, ENSMUSG00000026117, ENSMUSG00000003882, ENSMUSG00000018654, ENSMUSG00000036594, ENSMUSG00000032440, ENSMUSG00000041135, ENSMUSG00000025746, ENSMUSG00000036526, ENSMUSG00000024610,…	1901	48	13588	3.425	0.000395759	3.91917e-06	0.000184312
GOTERM_BP_FAT	GO:0019220~regulation of phosphate metabolic process	77	2.8508	1.13014e-07	ENSMUSG00000020227, ENSMUSG00000021070, ENSMUSG00000055994, ENSMUSG00000026395, ENSMUSG00000020178, ENSMUSG00000021457, ENSMUSG00000000489, ENSMUSG00000004266, ENSMUSG00000021367, ENSMUSG00000019876, ENSMUSG00000037239, ENSMUSG00000032501, ENSMUSG00000040687, ENSMUSG00000031392, ENSMUSG00000062991, ENSMUSG00000026196, ENSMUSG00000015312, ENSMUSG00000032440, ENSMUSG00000050395, ENSMUSG00000032041,…	1901	301	13588	1.82851	0.000450825	4.42084e-06	0.000209963
GOTERM_BP_FAT	GO:0051174~regulation of phosphorus metabolic process	77	2.8508	1.13014e-07	ENSMUSG00000020227, ENSMUSG00000021070, ENSMUSG00000055994, ENSMUSG00000026395, ENSMUSG00000020178, ENSMUSG00000021457, ENSMUSG00000000489, ENSMUSG00000004266, ENSMUSG00000021367, ENSMUSG00000019876, ENSMUSG00000037239, ENSMUSG00000032501, ENSMUSG00000040687, ENSMUSG00000031392, ENSMUSG00000062991, ENSMUSG00000026196, ENSMUSG00000015312, ENSMUSG00000032440, ENSMUSG00000050395, ENSMUSG00000032041,…	1901	301	13588	1.82851	0.000450825	4.42084e-06	0.000209963
GOTERM_BP_FAT	GO:0051250~negative regulation of lymphocyte activation	24	0.88856	1.15024e-07	ENSMUSG00000051457, ENSMUSG00000015217, ENSMUSG00000039377, ENSMUSG00000040423, ENSMUSG00000052013, ENSMUSG00000026770, ENSMUSG00000022637, ENSMUSG00000024778, ENSMUSG00000030748, ENSMUSG00000002603, ENSMUSG00000010142, ENSMUSG00000020178, ENSMUSG00000042817, ENSMUSG00000034227, ENSMUSG00000004266, ENSMUSG00000026288, ENSMUSG00000073412, ENSMUSG00000051076, ENSMUSG00000035914, ENSMUSG00000024610,…	1901	52	13588	3.29899	0.000458838	4.45576e-06	0.000213695
GOTERM_BP_FAT	GO:0050764~regulation of phagocytosis	16	0.592373	1.18424e-07	ENSMUSG00000037936, ENSMUSG00000015947, ENSMUSG00000079293, ENSMUSG00000037902, ENSMUSG00000055994, ENSMUSG00000055447, ENSMUSG00000002603, ENSMUSG00000027832, ENSMUSG00000074677, ENSMUSG00000026177, ENSMUSG00000059498, ENSMUSG00000076614, ENSMUSG00000058715, ENSMUSG00000024164, ENSMUSG00000076612, ENSMUSG00000076613	1901	25	13588	4.5746	0.000472401	4.54338e-06	0.000220013
GOTERM_BP_FAT	GO:0030217~T cell differentiation	30	1.1107	1.3974e-07	ENSMUSG00000037649, ENSMUSG00000024778, ENSMUSG00000028076, ENSMUSG00000002603, ENSMUSG00000027843, ENSMUSG00000026395, ENSMUSG00000021457, ENSMUSG00000038418, ENSMUSG00000003882, ENSMUSG00000002983, ENSMUSG00000000861, ENSMUSG00000018654, ENSMUSG00000049109, ENSMUSG00000026012, ENSMUSG00000053175, ENSMUSG00000033792, ENSMUSG00000024610, ENSMUSG00000020143, ENSMUSG00000051457, ENSMUSG00000023274,…	1901	76	13588	2.82151	0.000557409	5.31012e-06	0.000259615
GOTERM_BP_FAT	GO:0010604~positive regulation of macromolecule metabolic process	136	5.03517	1.67146e-07	ENSMUSG00000009569, ENSMUSG00000000134, ENSMUSG00000021720, ENSMUSG00000078249, ENSMUSG00000001517, ENSMUSG00000032508, ENSMUSG00000055994, ENSMUSG00000026395, ENSMUSG00000019256, ENSMUSG00000063632, ENSMUSG00000038418, ENSMUSG00000021457, ENSMUSG00000022504, ENSMUSG00000037868, ENSMUSG00000031393, ENSMUSG00000055148, ENSMUSG00000022952, ENSMUSG00000000078, ENSMUSG00000029377, ENSMUSG00000046711,…	1901	633	13588	1.53571	0.000666688	6.29159e-06	0.00031053
GOTERM_BP_FAT	GO:0006468~protein amino acid phosphorylation	137	5.0722	1.87734e-07	ENSMUSG00000022433, ENSMUSG00000020785, ENSMUSG00000053137, ENSMUSG00000036334, ENSMUSG00000013629, ENSMUSG00000026395, ENSMUSG00000021457, ENSMUSG00000001127, ENSMUSG00000032501, ENSMUSG00000031112, ENSMUSG00000031392, ENSMUSG00000020573, ENSMUSG00000032440, ENSMUSG00000023972, ENSMUSG00000032041, ENSMUSG00000042249, ENSMUSG00000000791, ENSMUSG00000029231, ENSMUSG00000031065, ENSMUSG00000012519,…	1901	640	13588	1.53008	0.000748778	7.00053e-06	0.00034878
GOTERM_BP_FAT	GO:0045582~positive regulation of T cell differentiation	18	0.66642	1.94474e-07	ENSMUSG00000037649, ENSMUSG00000039377, ENSMUSG00000030748, ENSMUSG00000028076, ENSMUSG00000015396, ENSMUSG00000026395, ENSMUSG00000021457, ENSMUSG00000031101, ENSMUSG00000026117, ENSMUSG00000003882, ENSMUSG00000018654, ENSMUSG00000036594, ENSMUSG00000032440, ENSMUSG00000041135, ENSMUSG00000025746, ENSMUSG00000024610, ENSMUSG00000031304, ENSMUSG00000000409	1901	32	13588	4.02065	0.00077565	7.18471e-06	0.000361302
GOTERM_BP_FAT	GO:0042742~defense response to bacterium	37	1.36986	2.51464e-07	ENSMUSG00000015947, ENSMUSG00000049130, ENSMUSG00000055994, ENSMUSG00000032508, ENSMUSG00000024401, ENSMUSG00000042286, ENSMUSG00000061232, ENSMUSG00000079575, ENSMUSG00000041135, ENSMUSG00000026177, ENSMUSG00000053175, ENSMUSG00000041515, ENSMUSG00000079227, ENSMUSG00000030413, ENSMUSG00000032484, ENSMUSG00000024300, ENSMUSG00000051457, ENSMUSG00000039005, ENSMUSG00000029468, ENSMUSG00000028874,…	1901	108	13588	2.44879	0.00100284	9.20492e-06	0.00046718
GOTERM_BP_FAT	GO:0001816~cytokine production	21	0.77749	2.80889e-07	ENSMUSG00000039005, ENSMUSG00000023274, ENSMUSG00000059883, ENSMUSG00000031400, ENSMUSG00000056529, ENSMUSG00000002699, ENSMUSG00000055994, ENSMUSG00000032508, ENSMUSG00000034028, ENSMUSG00000032691, ENSMUSG00000002325, ENSMUSG00000027544, ENSMUSG00000039193, ENSMUSG00000020275, ENSMUSG00000024713, ENSMUSG00000026177, ENSMUSG00000038058, ENSMUSG00000021948, ENSMUSG00000025498, ENSMUSG00000003847,…	1901	43	13588	3.49079	0.00112012	1.01885e-05	0.000521846
GOTERM_BP_FAT	GO:0032760~positive regulation of tumor necrosis factor production	12	0.44428	3.08482e-07	ENSMUSG00000039005, ENSMUSG00000041135, ENSMUSG00000026928, ENSMUSG00000079293, ENSMUSG00000032508, ENSMUSG00000051439, ENSMUSG00000055994, ENSMUSG00000038058, ENSMUSG00000058715, ENSMUSG00000027995, ENSMUSG00000031101, ENSMUSG00000016024	1901	15	13588	5.71825	0.00123009	1.10886e-05	0.00057311
GOTERM_BP_FAT	GO:0045597~positive regulation of cell differentiation	51	1.88819	3.34868e-07	ENSMUSG00000047407, ENSMUSG00000025044, ENSMUSG00000037649, ENSMUSG00000028076, ENSMUSG00000026395, ENSMUSG00000021457, ENSMUSG00000003882, ENSMUSG00000018654, ENSMUSG00000062991, ENSMUSG00000036594, ENSMUSG00000036478, ENSMUSG00000032440, ENSMUSG00000030022, ENSMUSG00000035914, ENSMUSG00000041135, ENSMUSG00000014599, ENSMUSG00000039153, ENSMUSG00000031681, ENSMUSG00000024610, ENSMUSG00000022952,…	1901	175	13588	2.08308	0.00133523	1.19296e-05	0.000622131
GOTERM_BP_FAT	GO:0002708~positive regulation of lymphocyte mediated immunity	20	0.740466	3.69601e-07	ENSMUSG00000029468, ENSMUSG00000015947, ENSMUSG00000055994, ENSMUSG00000079507, ENSMUSG00000028076, ENSMUSG00000026395, ENSMUSG00000060550, ENSMUSG00000024339, ENSMUSG00000031101, ENSMUSG00000061232, ENSMUSG00000032076, ENSMUSG00000030149, ENSMUSG00000016206, ENSMUSG00000059498, ENSMUSG00000076614, ENSMUSG00000058715, ENSMUSG00000073409, ENSMUSG00000079685, ENSMUSG00000024164, ENSMUSG00000076612,…	1901	40	13588	3.57391	0.00147362	1.30504e-05	0.000686658
GOTERM_BP_FAT	GO:0002705~positive regulation of leukocyte mediated immunity	20	0.740466	3.69601e-07	ENSMUSG00000029468, ENSMUSG00000015947, ENSMUSG00000055994, ENSMUSG00000079507, ENSMUSG00000028076, ENSMUSG00000026395, ENSMUSG00000060550, ENSMUSG00000024339, ENSMUSG00000031101, ENSMUSG00000061232, ENSMUSG00000032076, ENSMUSG00000030149, ENSMUSG00000016206, ENSMUSG00000059498, ENSMUSG00000076614, ENSMUSG00000058715, ENSMUSG00000073409, ENSMUSG00000079685, ENSMUSG00000024164, ENSMUSG00000076612,…	1901	40	13588	3.57391	0.00147362	1.30504e-05	0.000686658
GOTERM_BP_FAT	GO:0050864~regulation of B cell activation	24	0.88856	3.98396e-07	ENSMUSG00000039005, ENSMUSG00000015217, ENSMUSG00000058099, ENSMUSG00000029084, ENSMUSG00000052013, ENSMUSG00000024778, ENSMUSG00000002603, ENSMUSG00000026395, ENSMUSG00000010142, ENSMUSG00000031497, ENSMUSG00000042817, ENSMUSG00000021457, ENSMUSG00000034227, ENSMUSG00000004266, ENSMUSG00000026288, ENSMUSG00000031101, ENSMUSG00000017652, ENSMUSG00000005465, ENSMUSG00000026012, ENSMUSG00000036526,…	1901	55	13588	3.11905	0.00158834	1.39438e-05	0.000740155
GOTERM_BP_FAT	GO:0008283~cell proliferation	65	2.40652	4.20722e-07	ENSMUSG00000038692, ENSMUSG00000029478, ENSMUSG00000030830, ENSMUSG00000064796, ENSMUSG00000001228, ENSMUSG00000002603, ENSMUSG00000026395, ENSMUSG00000030589, ENSMUSG00000046179, ENSMUSG00000000489, ENSMUSG00000003882, ENSMUSG00000030786, ENSMUSG00000030789, ENSMUSG00000024014, ENSMUSG00000029378, ENSMUSG00000029377, ENSMUSG00000029468, ENSMUSG00000054387, ENSMUSG00000027398, ENSMUSG00000027399,…	1901	247	13588	1.881	0.00167727	1.45971e-05	0.000781633
GOTERM_BP_FAT	GO:0008284~positive regulation of cell proliferation	72	2.66568	4.41096e-07	ENSMUSG00000030830, ENSMUSG00000001517, ENSMUSG00000044562, ENSMUSG00000026770, ENSMUSG00000037820, ENSMUSG00000032508, ENSMUSG00000026674, ENSMUSG00000027208, ENSMUSG00000031217, ENSMUSG00000002603, ENSMUSG00000029135, ENSMUSG00000026395, ENSMUSG00000037568, ENSMUSG00000021457, ENSMUSG00000000489, ENSMUSG00000021367, ENSMUSG00000031393, ENSMUSG00000079575, ENSMUSG00000032440, ENSMUSG00000026012,…	1901	284	13588	1.81212	0.00175843	1.51721e-05	0.000819485
GOTERM_BP_FAT	GO:0032755~positive regulation of interleukin-6 production	13	0.481303	4.42209e-07	ENSMUSG00000039005, ENSMUSG00000044583, ENSMUSG00000029468, ENSMUSG00000041135, ENSMUSG00000026928, ENSMUSG00000024401, ENSMUSG00000027398, ENSMUSG00000032508, ENSMUSG00000055994, ENSMUSG00000038058, ENSMUSG00000058715, ENSMUSG00000018500, ENSMUSG00000027995	1901	18	13588	5.16231	0.00176286	1.50804e-05	0.000821552
GOTERM_BP_FAT	GO:0007610~behavior	94	3.48019	5.35545e-07	ENSMUSG00000020676, ENSMUSG00000025969, ENSMUSG00000028195, ENSMUSG00000056529, ENSMUSG00000079509, ENSMUSG00000049130, ENSMUSG00000028883, ENSMUSG00000028341, ENSMUSG00000031875, ENSMUSG00000036437, ENSMUSG00000020178, ENSMUSG00000042284, ENSMUSG00000020886, ENSMUSG00000038418, ENSMUSG00000022883, ENSMUSG00000001741, ENSMUSG00000062991, ENSMUSG00000018819, ENSMUSG00000037868, ENSMUSG00000031393,…	1901	405	13588	1.659	0.00213455	1.81085e-05	0.000994955
GOTERM_BP_FAT	GO:0051056~regulation of small GTPase mediated signal transduction	61	2.25842	5.45734e-07	ENSMUSG00000027347, ENSMUSG00000038860, ENSMUSG00000066406, ENSMUSG00000020021, ENSMUSG00000018008, ENSMUSG00000041115, ENSMUSG00000030589, ENSMUSG00000028059, ENSMUSG00000019467, ENSMUSG00000032875, ENSMUSG00000062991, ENSMUSG00000025555, ENSMUSG00000024013, ENSMUSG00000056917, ENSMUSG00000004562, ENSMUSG00000038668, ENSMUSG00000028068, ENSMUSG00000031709, ENSMUSG00000031453, ENSMUSG00000037946,…	1901	228	13588	1.91235	0.00217511	1.8298e-05	0.00101388
GOTERM_BP_FAT	GO:0008219~cell death	112	4.14661	5.6523e-07	ENSMUSG00000027381, ENSMUSG00000024778, ENSMUSG00000019256, ENSMUSG00000020077, ENSMUSG00000071203, ENSMUSG00000031112, ENSMUSG00000019261, ENSMUSG00000022500, ENSMUSG00000041112, ENSMUSG00000019979, ENSMUSG00000050395, ENSMUSG00000026430, ENSMUSG00000036932, ENSMUSG00000038612, ENSMUSG00000024789, ENSMUSG00000026749, ENSMUSG00000028163, ENSMUSG00000024353, ENSMUSG00000069516, ENSMUSG00000039959,…	1901	507	13588	1.579	0.00225273	1.87937e-05	0.0010501
GOTERM_BP_FAT	GO:0010557~positive regulation of macromolecule biosynthetic process	116	4.29471	5.71082e-07	ENSMUSG00000009569, ENSMUSG00000000134, ENSMUSG00000078249, ENSMUSG00000001517, ENSMUSG00000032508, ENSMUSG00000019256, ENSMUSG00000063632, ENSMUSG00000038418, ENSMUSG00000021457, ENSMUSG00000022504, ENSMUSG00000037868, ENSMUSG00000031393, ENSMUSG00000055148, ENSMUSG00000022952, ENSMUSG00000000078, ENSMUSG00000029377, ENSMUSG00000046711, ENSMUSG00000021318, ENSMUSG00000003847, ENSMUSG00000074622,…	1901	530	13588	1.56443	0.00227602	1.88314e-05	0.00106098
GOTERM_BP_FAT	GO:0016265~death	114	4.22066	5.98567e-07	ENSMUSG00000027381, ENSMUSG00000024778, ENSMUSG00000019256, ENSMUSG00000020077, ENSMUSG00000071203, ENSMUSG00000031112, ENSMUSG00000019261, ENSMUSG00000022500, ENSMUSG00000041112, ENSMUSG00000019979, ENSMUSG00000050395, ENSMUSG00000026430, ENSMUSG00000036932, ENSMUSG00000038612, ENSMUSG00000024789, ENSMUSG00000026749, ENSMUSG00000028163, ENSMUSG00000024353, ENSMUSG00000069516, ENSMUSG00000039959,…	1901	519	13588	1.57004	0.00238543	1.95759e-05	0.00111204
GOTERM_BP_FAT	GO:0002366~leukocyte activation during immune response	17	0.629397	7.50028e-07	ENSMUSG00000057948, ENSMUSG00000040751, ENSMUSG00000051212, ENSMUSG00000052336, ENSMUSG00000004296, ENSMUSG00000030742, ENSMUSG00000002983, ENSMUSG00000016206, ENSMUSG00000026177, ENSMUSG00000053175, ENSMUSG00000021998, ENSMUSG00000033792, ENSMUSG00000035673, ENSMUSG00000024300, ENSMUSG00000025867, ENSMUSG00000016024, ENSMUSG00000034330	1901	31	13588	3.91977	0.00298814	2.43299e-05	0.00139343
GOTERM_BP_FAT	GO:0002263~cell activation during immune response	17	0.629397	7.50028e-07	ENSMUSG00000057948, ENSMUSG00000040751, ENSMUSG00000051212, ENSMUSG00000052336, ENSMUSG00000004296, ENSMUSG00000030742, ENSMUSG00000002983, ENSMUSG00000016206, ENSMUSG00000026177, ENSMUSG00000053175, ENSMUSG00000021998, ENSMUSG00000033792, ENSMUSG00000035673, ENSMUSG00000024300, ENSMUSG00000025867, ENSMUSG00000016024, ENSMUSG00000034330	1901	31	13588	3.91977	0.00298814	2.43299e-05	0.00139343
GOTERM_BP_FAT	GO:0032496~response to lipopolysaccharide	19	0.703443	7.90658e-07	ENSMUSG00000039005, ENSMUSG00000021025, ENSMUSG00000029468, ENSMUSG00000020227, ENSMUSG00000051748, ENSMUSG00000056529, ENSMUSG00000027398, ENSMUSG00000032508, ENSMUSG00000055994, ENSMUSG00000022126, ENSMUSG00000026104, ENSMUSG00000031392, ENSMUSG00000041135, ENSMUSG00000026177, ENSMUSG00000048376, ENSMUSG00000051439, ENSMUSG00000074743, ENSMUSG00000016024, ENSMUSG00000034330	1901	38	13588	3.57391	0.00314976	2.5441e-05	0.00146891
GOTERM_BP_FAT	GO:0032494~response to peptidoglycan	10	0.370233	8.46109e-07	ENSMUSG00000031392, ENSMUSG00000021025, ENSMUSG00000020227, ENSMUSG00000041135, ENSMUSG00000026928, ENSMUSG00000049130, ENSMUSG00000032508, ENSMUSG00000055994, ENSMUSG00000024927, ENSMUSG00000027995	1901	11	13588	6.49802	0.00337028	2.70074e-05	0.00157193
GOTERM_BP_FAT	GO:0006796~phosphate metabolic process	172	6.36801	8.61418e-07	ENSMUSG00000013236, ENSMUSG00000022433, ENSMUSG00000020785, ENSMUSG00000031506, ENSMUSG00000053137, ENSMUSG00000036334, ENSMUSG00000034765, ENSMUSG00000013629, ENSMUSG00000026395, ENSMUSG00000021457, ENSMUSG00000034573, ENSMUSG00000001127, ENSMUSG00000032501, ENSMUSG00000031112, ENSMUSG00000031392, ENSMUSG00000020573, ENSMUSG00000031393, ENSMUSG00000032440, ENSMUSG00000023972, ENSMUSG00000032041,…	1901	866	13588	1.41966	0.00343116	2.72779e-05	0.00160037
GOTERM_BP_FAT	GO:0006793~phosphorus metabolic process	172	6.36801	8.61418e-07	ENSMUSG00000013236, ENSMUSG00000022433, ENSMUSG00000020785, ENSMUSG00000031506, ENSMUSG00000053137, ENSMUSG00000036334, ENSMUSG00000034765, ENSMUSG00000013629, ENSMUSG00000026395, ENSMUSG00000021457, ENSMUSG00000034573, ENSMUSG00000001127, ENSMUSG00000032501, ENSMUSG00000031112, ENSMUSG00000031392, ENSMUSG00000020573, ENSMUSG00000031393, ENSMUSG00000032440, ENSMUSG00000023972, ENSMUSG00000032041,…	1901	866	13588	1.41966	0.00343116	2.72779e-05	0.00160037
GOTERM_BP_FAT	GO:0019884~antigen processing and presentation of exogenous antigen	16	0.592373	8.9515e-07	ENSMUSG00000037649, ENSMUSG00000015947, ENSMUSG00000024308, ENSMUSG00000036908, ENSMUSG00000028076, ENSMUSG00000078153, ENSMUSG00000024339, ENSMUSG00000037548, ENSMUSG00000061232, ENSMUSG00000036594, ENSMUSG00000059498, ENSMUSG00000016206, ENSMUSG00000024610, ENSMUSG00000058715, ENSMUSG00000073421, ENSMUSG00000060802	1901	28	13588	4.08447	0.00356528	2.81228e-05	0.00166304
GOTERM_BP_FAT	GO:0007596~blood coagulation	27	0.99963	1.12744e-06	ENSMUSG00000033831, ENSMUSG00000036353, ENSMUSG00000027611, ENSMUSG00000021262, ENSMUSG00000020611, ENSMUSG00000024909, ENSMUSG00000022912, ENSMUSG00000029373, ENSMUSG00000023224, ENSMUSG00000031444, ENSMUSG00000020120, ENSMUSG00000033860, ENSMUSG00000021950, ENSMUSG00000031196, ENSMUSG00000019726, ENSMUSG00000048120, ENSMUSG00000015085, ENSMUSG00000001930, ENSMUSG00000022875, ENSMUSG00000039109,…	1901	70	13588	2.75702	0.00448839	3.51439e-05	0.00209459
GOTERM_BP_FAT	GO:0050817~coagulation	27	0.99963	1.12744e-06	ENSMUSG00000033831, ENSMUSG00000036353, ENSMUSG00000027611, ENSMUSG00000021262, ENSMUSG00000020611, ENSMUSG00000024909, ENSMUSG00000022912, ENSMUSG00000029373, ENSMUSG00000023224, ENSMUSG00000031444, ENSMUSG00000020120, ENSMUSG00000033860, ENSMUSG00000021950, ENSMUSG00000031196, ENSMUSG00000019726, ENSMUSG00000048120, ENSMUSG00000015085, ENSMUSG00000001930, ENSMUSG00000022875, ENSMUSG00000039109,…	1901	70	13588	2.75702	0.00448839	3.51439e-05	0.00209459
GOTERM_BP_FAT	GO:0051173~positive regulation of nitrogen compound metabolic process	114	4.22066	1.17791e-06	ENSMUSG00000009569, ENSMUSG00000000134, ENSMUSG00000078249, ENSMUSG00000001517, ENSMUSG00000032508, ENSMUSG00000026395, ENSMUSG00000019256, ENSMUSG00000018500, ENSMUSG00000063632, ENSMUSG00000038418, ENSMUSG00000022504, ENSMUSG00000037868, ENSMUSG00000031393, ENSMUSG00000055148, ENSMUSG00000022952, ENSMUSG00000000078, ENSMUSG00000029377, ENSMUSG00000046711, ENSMUSG00000021318, ENSMUSG00000003847,…	1901	526	13588	1.54915	0.00468883	3.64323e-05	0.00218834
GOTERM_BP_FAT	GO:0030334~regulation of cell migration	32	1.18475	1.29357e-06	ENSMUSG00000019899, ENSMUSG00000055994, ENSMUSG00000028883, ENSMUSG00000040152, ENSMUSG00000038387, ENSMUSG00000049775, ENSMUSG00000000489, ENSMUSG00000021823, ENSMUSG00000014599, ENSMUSG00000020611, ENSMUSG00000020458, ENSMUSG00000049103, ENSMUSG00000024300, ENSMUSG00000078954, ENSMUSG00000020689, ENSMUSG00000001435, ENSMUSG00000018381, ENSMUSG00000020716, ENSMUSG00000021754, ENSMUSG00000015647,…	1901	92	13588	2.4862	0.00514804	3.97018e-05	0.00240322
GOTERM_BP_FAT	GO:0007599~hemostasis	27	0.99963	1.54423e-06	ENSMUSG00000033831, ENSMUSG00000036353, ENSMUSG00000027611, ENSMUSG00000021262, ENSMUSG00000020611, ENSMUSG00000024909, ENSMUSG00000022912, ENSMUSG00000029373, ENSMUSG00000023224, ENSMUSG00000031444, ENSMUSG00000020120, ENSMUSG00000033860, ENSMUSG00000021950, ENSMUSG00000031196, ENSMUSG00000019726, ENSMUSG00000048120, ENSMUSG00000015085, ENSMUSG00000001930, ENSMUSG00000022875, ENSMUSG00000039109,…	1901	71	13588	2.71818	0.00614254	4.70331e-05	0.0028689
GOTERM_BP_FAT	GO:0002218~activation of innate immune response	11	0.407257	1.63289e-06	ENSMUSG00000031392, ENSMUSG00000039005, ENSMUSG00000030149, ENSMUSG00000021025, ENSMUSG00000041135, ENSMUSG00000079293, ENSMUSG00000032508, ENSMUSG00000055994, ENSMUSG00000036908, ENSMUSG00000024927, ENSMUSG00000027995	1901	14	13588	5.61614	0.00649404	4.93565e-05	0.0030336
GOTERM_BP_FAT	GO:0045089~positive regulation of innate immune response	18	0.66642	1.69274e-06	ENSMUSG00000039005, ENSMUSG00000021025, ENSMUSG00000079293, ENSMUSG00000026928, ENSMUSG00000032508, ENSMUSG00000055994, ENSMUSG00000036908, ENSMUSG00000024927, ENSMUSG00000027995, ENSMUSG00000032076, ENSMUSG00000031392, ENSMUSG00000030149, ENSMUSG00000041135, ENSMUSG00000016206, ENSMUSG00000040522, ENSMUSG00000029377, ENSMUSG00000079685, ENSMUSG00000016024	1901	36	13588	3.57391	0.00673128	5.07809e-05	0.0031448
GOTERM_BP_FAT	GO:0050851~antigen receptor-mediated signaling pathway	18	0.66642	1.69274e-06	ENSMUSG00000058099, ENSMUSG00000040751, ENSMUSG00000027843, ENSMUSG00000026395, ENSMUSG00000021457, ENSMUSG00000004266, ENSMUSG00000026117, ENSMUSG00000003352, ENSMUSG00000043008, ENSMUSG00000049109, ENSMUSG00000041135, ENSMUSG00000005057, ENSMUSG00000051998, ENSMUSG00000042228, ENSMUSG00000000409, ENSMUSG00000076617, ENSMUSG00000032011, ENSMUSG00000034330	1901	36	13588	3.57391	0.00673128	5.07809e-05	0.0031448
GOTERM_BP_FAT	GO:0051270~regulation of cell motion	35	1.29582	1.86673e-06	ENSMUSG00000019899, ENSMUSG00000028413, ENSMUSG00000055994, ENSMUSG00000028883, ENSMUSG00000040152, ENSMUSG00000038387, ENSMUSG00000049775, ENSMUSG00000000489, ENSMUSG00000021823, ENSMUSG00000014599, ENSMUSG00000020611, ENSMUSG00000049103, ENSMUSG00000031398, ENSMUSG00000020458, ENSMUSG00000024300, ENSMUSG00000078954, ENSMUSG00000020689, ENSMUSG00000001435, ENSMUSG00000018381, ENSMUSG00000020716,…	1901	107	13588	2.33807	0.00742058	5.55824e-05	0.00346803
GOTERM_BP_FAT	GO:0012501~programmed cell death	104	3.85043	1.87972e-06	ENSMUSG00000027381, ENSMUSG00000024778, ENSMUSG00000019256, ENSMUSG00000020077, ENSMUSG00000071203, ENSMUSG00000031112, ENSMUSG00000019261, ENSMUSG00000022500, ENSMUSG00000041112, ENSMUSG00000019979, ENSMUSG00000050395, ENSMUSG00000026430, ENSMUSG00000036932, ENSMUSG00000038612, ENSMUSG00000024789, ENSMUSG00000026749, ENSMUSG00000028163, ENSMUSG00000024353, ENSMUSG00000039959, ENSMUSG00000035775,…	1901	473	13588	1.57161	0.00747204	5.55547e-05	0.00349217
GOTERM_BP_FAT	GO:0001932~regulation of protein amino acid phosphorylation	38	1.40689	1.89131e-06	ENSMUSG00000052684, ENSMUSG00000021070, ENSMUSG00000055994, ENSMUSG00000024401, ENSMUSG00000026395, ENSMUSG00000021457, ENSMUSG00000000489, ENSMUSG00000004266, ENSMUSG00000033327, ENSMUSG00000031392, ENSMUSG00000021948, ENSMUSG00000032717, ENSMUSG00000042228, ENSMUSG00000057789, ENSMUSG00000032041, ENSMUSG00000021182, ENSMUSG00000053113, ENSMUSG00000023274, ENSMUSG00000038976, ENSMUSG00000060216,…	1901	121	13588	2.24477	0.00751794	5.54863e-05	0.00351371
GOTERM_BP_FAT	GO:0044093~positive regulation of molecular function	74	2.73973	2.03205e-06	ENSMUSG00000020227, ENSMUSG00000037820, ENSMUSG00000055994, ENSMUSG00000032508, ENSMUSG00000002603, ENSMUSG00000024927, ENSMUSG00000026395, ENSMUSG00000018500, ENSMUSG00000020178, ENSMUSG00000021457, ENSMUSG00000021367, ENSMUSG00000021356, ENSMUSG00000040687, ENSMUSG00000031392, ENSMUSG00000062991, ENSMUSG00000015312, ENSMUSG00000036478, ENSMUSG00000032440, ENSMUSG00000039942, ENSMUSG00000019979,…	1901	306	13588	1.72856	0.00807512	5.918e-05	0.00377517
GOTERM_BP_FAT	GO:0032101~regulation of response to external stimulus	34	1.25879	2.14596e-06	ENSMUSG00000015947, ENSMUSG00000037820, ENSMUSG00000026770, ENSMUSG00000055994, ENSMUSG00000055447, ENSMUSG00000040152, ENSMUSG00000018500, ENSMUSG00000020178, ENSMUSG00000032231, ENSMUSG00000001741, ENSMUSG00000032440, ENSMUSG00000026012, ENSMUSG00000035914, ENSMUSG00000059498, ENSMUSG00000035673, ENSMUSG00000026365, ENSMUSG00000016942, ENSMUSG00000023224, ENSMUSG00000020120, ENSMUSG00000051457,…	1901	103	13588	2.35947	0.00852582	6.20443e-05	0.00398678
GOTERM_BP_FAT	GO:0002478~antigen processing and presentation of exogenous peptide antigen	14	0.518327	2.17651e-06	ENSMUSG00000036594, ENSMUSG00000015947, ENSMUSG00000037649, ENSMUSG00000016206, ENSMUSG00000059498, ENSMUSG00000024308, ENSMUSG00000024610, ENSMUSG00000036908, ENSMUSG00000058715, ENSMUSG00000037548, ENSMUSG00000024339, ENSMUSG00000073421, ENSMUSG00000061232, ENSMUSG00000060802	1901	23	13588	4.35085	0.00864668	6.24749e-05	0.00404354
GOTERM_BP_FAT	GO:0050766~positive regulation of phagocytosis	14	0.518327	2.17651e-06	ENSMUSG00000015947, ENSMUSG00000079293, ENSMUSG00000037902, ENSMUSG00000055994, ENSMUSG00000055447, ENSMUSG00000027832, ENSMUSG00000074677, ENSMUSG00000026177, ENSMUSG00000059498, ENSMUSG00000076614, ENSMUSG00000058715, ENSMUSG00000076612, ENSMUSG00000024164, ENSMUSG00000076613	1901	23	13588	4.35085	0.00864668	6.24749e-05	0.00404354
GOTERM_BP_FAT	GO:0051130~positive regulation of cellular component organization	38	1.40689	2.35379e-06	ENSMUSG00000007613, ENSMUSG00000064796, ENSMUSG00000015947, ENSMUSG00000055994, ENSMUSG00000024401, ENSMUSG00000055447, ENSMUSG00000002603, ENSMUSG00000019256, ENSMUSG00000031393, ENSMUSG00000026012, ENSMUSG00000059498, ENSMUSG00000026177, ENSMUSG00000043079, ENSMUSG00000029377, ENSMUSG00000020120, ENSMUSG00000024399, ENSMUSG00000055653, ENSMUSG00000021754, ENSMUSG00000079293, ENSMUSG00000037902,…	1901	122	13588	2.22637	0.00934768	6.70809e-05	0.00437289
GOTERM_BP_FAT	GO:0045859~regulation of protein kinase activity	51	1.88819	2.42709e-06	ENSMUSG00000020227, ENSMUSG00000026395, ENSMUSG00000020178, ENSMUSG00000021457, ENSMUSG00000004266, ENSMUSG00000021367, ENSMUSG00000040687, ENSMUSG00000019876, ENSMUSG00000037239, ENSMUSG00000032501, ENSMUSG00000031392, ENSMUSG00000062991, ENSMUSG00000015312, ENSMUSG00000032440, ENSMUSG00000050395, ENSMUSG00000029377, ENSMUSG00000032041, ENSMUSG00000023067, ENSMUSG00000038668, ENSMUSG00000029468,…	1901	186	13588	1.95989	0.00963737	6.86793e-05	0.00450906
GOTERM_BP_FAT	GO:0006915~apoptosis	102	3.77638	2.6683e-06	ENSMUSG00000027381, ENSMUSG00000024778, ENSMUSG00000019256, ENSMUSG00000020077, ENSMUSG00000071203, ENSMUSG00000031112, ENSMUSG00000019261, ENSMUSG00000022500, ENSMUSG00000041112, ENSMUSG00000019979, ENSMUSG00000050395, ENSMUSG00000026430, ENSMUSG00000036932, ENSMUSG00000038612, ENSMUSG00000024789, ENSMUSG00000026749, ENSMUSG00000028163, ENSMUSG00000024353, ENSMUSG00000039959, ENSMUSG00000035775,…	1901	465	13588	1.56791	0.01059	7.49727e-05	0.00495716
GOTERM_BP_FAT	GO:0002758~innate immune response-activating signal transduction	10	0.370233	2.96144e-06	ENSMUSG00000031392, ENSMUSG00000030149, ENSMUSG00000021025, ENSMUSG00000041135, ENSMUSG00000079293, ENSMUSG00000032508, ENSMUSG00000055994, ENSMUSG00000036908, ENSMUSG00000024927, ENSMUSG00000027995	1901	12	13588	5.95651	0.0117466	8.26271e-05	0.00550175
GOTERM_BP_FAT	GO:0045807~positive regulation of endocytosis	17	0.629397	3.62731e-06	ENSMUSG00000055653, ENSMUSG00000015947, ENSMUSG00000079293, ENSMUSG00000037902, ENSMUSG00000055994, ENSMUSG00000055447, ENSMUSG00000039959, ENSMUSG00000027832, ENSMUSG00000074677, ENSMUSG00000026177, ENSMUSG00000059498, ENSMUSG00000076614, ENSMUSG00000058715, ENSMUSG00000076617, ENSMUSG00000024164, ENSMUSG00000076612, ENSMUSG00000076613	1901	34	13588	3.57391	0.0143688	0.000100502	0.00673877
GOTERM_BP_FAT	GO:0045058~T cell selection	13	0.481303	4.64888e-06	ENSMUSG00000049109, ENSMUSG00000051457, ENSMUSG00000023274, ENSMUSG00000026012, ENSMUSG00000037649, ENSMUSG00000036526, ENSMUSG00000024610, ENSMUSG00000024778, ENSMUSG00000028076, ENSMUSG00000026395, ENSMUSG00000021457, ENSMUSG00000020143, ENSMUSG00000026117	1901	21	13588	4.42484	0.0183781	0.000127916	0.00863654
GOTERM_BP_FAT	GO:0002709~regulation of T cell mediated immunity	12	0.44428	4.78674e-06	ENSMUSG00000051457, ENSMUSG00000029468, ENSMUSG00000016206, ENSMUSG00000079507, ENSMUSG00000028076, ENSMUSG00000073409, ENSMUSG00000026395, ENSMUSG00000060550, ENSMUSG00000024339, ENSMUSG00000003882, ENSMUSG00000031101, ENSMUSG00000061232, ENSMUSG00000060802, ENSMUSG00000026605	1901	18	13588	4.76521	0.0189179	0.000130807	0.00889264
GOTERM_BP_FAT	GO:0002221~pattern recognition receptor signaling pathway	9	0.33321	4.986e-06	ENSMUSG00000031392, ENSMUSG00000021025, ENSMUSG00000041135, ENSMUSG00000079293, ENSMUSG00000032508, ENSMUSG00000055994, ENSMUSG00000036908, ENSMUSG00000024927, ENSMUSG00000027995	1901	10	13588	6.43304	0.0196976	0.000135326	0.00926281
GOTERM_BP_FAT	GO:0010627~regulation of protein kinase cascade	44	1.62903	5.04753e-06	ENSMUSG00000034457, ENSMUSG00000037820, ENSMUSG00000055994, ENSMUSG00000024401, ENSMUSG00000032508, ENSMUSG00000026395, ENSMUSG00000021457, ENSMUSG00000004266, ENSMUSG00000033327, ENSMUSG00000031392, ENSMUSG00000022500, ENSMUSG00000041135, ENSMUSG00000020027, ENSMUSG00000032717, ENSMUSG00000042228, ENSMUSG00000032041, ENSMUSG00000036931, ENSMUSG00000041801, ENSMUSG00000024399, ENSMUSG00000039005,…	1901	155	13588	2.02906	0.0199382	0.00013607	0.00937711
GOTERM_BP_FAT	GO:0032946~positive regulation of mononuclear cell proliferation	21	0.77749	5.16594e-06	ENSMUSG00000051457, ENSMUSG00000039005, ENSMUSG00000030830, ENSMUSG00000029084, ENSMUSG00000026770, ENSMUSG00000032508, ENSMUSG00000031217, ENSMUSG00000026395, ENSMUSG00000004296, ENSMUSG00000031497, ENSMUSG00000021457, ENSMUSG00000031101, ENSMUSG00000026117, ENSMUSG00000030707, ENSMUSG00000017652, ENSMUSG00000026012, ENSMUSG00000041135, ENSMUSG00000036526, ENSMUSG00000000732, ENSMUSG00000076617,…	1901	50	13588	3.00208	0.0204012	0.000138327	0.00959708
GOTERM_BP_FAT	GO:0050671~positive regulation of lymphocyte proliferation	21	0.77749	5.16594e-06	ENSMUSG00000051457, ENSMUSG00000039005, ENSMUSG00000030830, ENSMUSG00000029084, ENSMUSG00000026770, ENSMUSG00000032508, ENSMUSG00000031217, ENSMUSG00000026395, ENSMUSG00000004296, ENSMUSG00000031497, ENSMUSG00000021457, ENSMUSG00000031101, ENSMUSG00000026117, ENSMUSG00000030707, ENSMUSG00000017652, ENSMUSG00000026012, ENSMUSG00000041135, ENSMUSG00000036526, ENSMUSG00000000732, ENSMUSG00000076617,…	1901	50	13588	3.00208	0.0204012	0.000138327	0.00959708
GOTERM_BP_FAT	GO:0002455~humoral immune response mediated by circulating immunoglobulin	17	0.629397	5.81719e-06	ENSMUSG00000036887, ENSMUSG00000024371, ENSMUSG00000079343, ENSMUSG00000026405, ENSMUSG00000036905, ENSMUSG00000036896, ENSMUSG00000058952, ENSMUSG00000055172, ENSMUSG00000053175, ENSMUSG00000076614, ENSMUSG00000038521, ENSMUSG00000073418, ENSMUSG00000076617, ENSMUSG00000076612, ENSMUSG00000023224, ENSMUSG00000024164, ENSMUSG00000076613	1901	35	13588	3.4718	0.0229434	0.000154726	0.0108069
GOTERM_BP_FAT	GO:0050878~regulation of body fluid levels	30	1.1107	6.01102e-06	ENSMUSG00000033831, ENSMUSG00000020178, ENSMUSG00000021367, ENSMUSG00000036353, ENSMUSG00000027611, ENSMUSG00000021262, ENSMUSG00000020611, ENSMUSG00000024909, ENSMUSG00000022912, ENSMUSG00000029373, ENSMUSG00000023224, ENSMUSG00000031444, ENSMUSG00000020120, ENSMUSG00000033860, ENSMUSG00000021950, ENSMUSG00000031196, ENSMUSG00000019726, ENSMUSG00000048120, ENSMUSG00000054342, ENSMUSG00000015085,…	1901	89	13588	2.40938	0.0236987	0.000158822	0.0111669
GOTERM_BP_FAT	GO:0043549~regulation of kinase activity	51	1.88819	6.45763e-06	ENSMUSG00000020227, ENSMUSG00000026395, ENSMUSG00000020178, ENSMUSG00000021457, ENSMUSG00000004266, ENSMUSG00000021367, ENSMUSG00000040687, ENSMUSG00000019876, ENSMUSG00000037239, ENSMUSG00000032501, ENSMUSG00000031392, ENSMUSG00000062991, ENSMUSG00000015312, ENSMUSG00000032440, ENSMUSG00000050395, ENSMUSG00000029377, ENSMUSG00000032041, ENSMUSG00000023067, ENSMUSG00000038668, ENSMUSG00000029468,…	1901	192	13588	1.89864	0.0254369	0.000169499	0.0119966
GOTERM_BP_FAT	GO:0030155~regulation of cell adhesion	31	1.14772	6.70474e-06	ENSMUSG00000064080, ENSMUSG00000019899, ENSMUSG00000028195, ENSMUSG00000005397, ENSMUSG00000030830, ENSMUSG00000037820, ENSMUSG00000040152, ENSMUSG00000033327, ENSMUSG00000022665, ENSMUSG00000014599, ENSMUSG00000003534, ENSMUSG00000024300, ENSMUSG00000031391, ENSMUSG00000051457, ENSMUSG00000029304, ENSMUSG00000020716, ENSMUSG00000029163, ENSMUSG00000034116, ENSMUSG00000001506, ENSMUSG00000000957,…	1901	94	13588	2.35726	0.0263973	0.000174834	0.0124556
GOTERM_BP_FAT	GO:0016310~phosphorylation	143	5.29434	6.83412e-06	ENSMUSG00000022433, ENSMUSG00000020785, ENSMUSG00000053137, ENSMUSG00000036334, ENSMUSG00000013629, ENSMUSG00000026395, ENSMUSG00000021457, ENSMUSG00000001127, ENSMUSG00000032501, ENSMUSG00000031112, ENSMUSG00000031392, ENSMUSG00000031393, ENSMUSG00000020573, ENSMUSG00000032440, ENSMUSG00000023972, ENSMUSG00000032041, ENSMUSG00000042249, ENSMUSG00000000791, ENSMUSG00000029231, ENSMUSG00000031065,…	1901	718	13588	1.42359	0.0268998	0.000177051	0.012696
GOTERM_BP_FAT	GO:0042129~regulation of T cell proliferation	23	0.851536	6.90744e-06	ENSMUSG00000051457, ENSMUSG00000030830, ENSMUSG00000052013, ENSMUSG00000026770, ENSMUSG00000022637, ENSMUSG00000031217, ENSMUSG00000002603, ENSMUSG00000026395, ENSMUSG00000004296, ENSMUSG00000031497, ENSMUSG00000021457, ENSMUSG00000034227, ENSMUSG00000004266, ENSMUSG00000031101, ENSMUSG00000026117, ENSMUSG00000030707, ENSMUSG00000026012, ENSMUSG00000041135, ENSMUSG00000035914, ENSMUSG00000036526,…	1901	59	13588	2.78644	0.0271844	0.000177796	0.0128322
GOTERM_BP_FAT	GO:0008285~negative regulation of cell proliferation	57	2.11033	7.08887e-06	ENSMUSG00000026770, ENSMUSG00000052013, ENSMUSG00000002603, ENSMUSG00000020178, ENSMUSG00000010142, ENSMUSG00000004266, ENSMUSG00000024521, ENSMUSG00000079575, ENSMUSG00000000031, ENSMUSG00000026574, ENSMUSG00000036478, ENSMUSG00000032440, ENSMUSG00000035914, ENSMUSG00000031681, ENSMUSG00000029377, ENSMUSG00000023067, ENSMUSG00000003534, ENSMUSG00000021318, ENSMUSG00000032487, ENSMUSG00000051457,…	1901	224	13588	1.81886	0.0278884	0.000181296	0.0131692
GOTERM_BP_FAT	GO:0008360~regulation of cell shape	20	0.740466	7.37646e-06	ENSMUSG00000029381, ENSMUSG00000022443, ENSMUSG00000006219, ENSMUSG00000039960, ENSMUSG00000041598, ENSMUSG00000019843, ENSMUSG00000038729, ENSMUSG00000023216, ENSMUSG00000046768, ENSMUSG00000030707, ENSMUSG00000033066, ENSMUSG00000025265, ENSMUSG00000020900, ENSMUSG00000073412, ENSMUSG00000049744, ENSMUSG00000030447, ENSMUSG00000020611, ENSMUSG00000019978, ENSMUSG00000026193, ENSMUSG00000045664	1901	47	13588	3.04162	0.0290033	0.000187449	0.0137034
GOTERM_BP_FAT	GO:0006897~endocytosis	50	1.85117	7.76054e-06	ENSMUSG00000040276, ENSMUSG00000020886, ENSMUSG00000026980, ENSMUSG00000031214, ENSMUSG00000032440, ENSMUSG00000041112, ENSMUSG00000022602, ENSMUSG00000004317, ENSMUSG00000036103, ENSMUSG00000040249, ENSMUSG00000057948, ENSMUSG00000029468, ENSMUSG00000024883, ENSMUSG00000024413, ENSMUSG00000075415, ENSMUSG00000037902, ENSMUSG00000040990, ENSMUSG00000039959, ENSMUSG00000027832, ENSMUSG00000027087,…	1901	188	13588	1.90102	0.0304902	0.00019596	0.0144169
GOTERM_BP_FAT	GO:0010324~membrane invagination	50	1.85117	7.76054e-06	ENSMUSG00000040276, ENSMUSG00000020886, ENSMUSG00000026980, ENSMUSG00000031214, ENSMUSG00000032440, ENSMUSG00000041112, ENSMUSG00000022602, ENSMUSG00000004317, ENSMUSG00000036103, ENSMUSG00000040249, ENSMUSG00000057948, ENSMUSG00000029468, ENSMUSG00000024883, ENSMUSG00000024413, ENSMUSG00000075415, ENSMUSG00000037902, ENSMUSG00000040990, ENSMUSG00000039959, ENSMUSG00000027832, ENSMUSG00000027087,…	1901	188	13588	1.90102	0.0304902	0.00019596	0.0144169
GOTERM_BP_FAT	GO:0048870~cell motility	68	2.51759	7.87979e-06	ENSMUSG00000025969, ENSMUSG00000007613, ENSMUSG00000049130, ENSMUSG00000002603, ENSMUSG00000031217, ENSMUSG00000042284, ENSMUSG00000000489, ENSMUSG00000001741, ENSMUSG00000062991, ENSMUSG00000030786, ENSMUSG00000029379, ENSMUSG00000020121, ENSMUSG00000026478, ENSMUSG00000029373, ENSMUSG00000048895, ENSMUSG00000022443, ENSMUSG00000079036, ENSMUSG00000019726, ENSMUSG00000027398, ENSMUSG00000001507,…	1901	284	13588	1.71145	0.0309514	0.000197719	0.0146384
GOTERM_BP_FAT	GO:0051674~localization of cell	68	2.51759	7.87979e-06	ENSMUSG00000025969, ENSMUSG00000007613, ENSMUSG00000049130, ENSMUSG00000002603, ENSMUSG00000031217, ENSMUSG00000042284, ENSMUSG00000000489, ENSMUSG00000001741, ENSMUSG00000062991, ENSMUSG00000030786, ENSMUSG00000029379, ENSMUSG00000020121, ENSMUSG00000026478, ENSMUSG00000029373, ENSMUSG00000048895, ENSMUSG00000022443, ENSMUSG00000079036, ENSMUSG00000019726, ENSMUSG00000027398, ENSMUSG00000001507,…	1901	284	13588	1.71145	0.0309514	0.000197719	0.0146384
GOTERM_BP_FAT	GO:0051338~regulation of transferase activity	52	1.92521	8.54383e-06	ENSMUSG00000020227, ENSMUSG00000026395, ENSMUSG00000020178, ENSMUSG00000021457, ENSMUSG00000004266, ENSMUSG00000021367, ENSMUSG00000040687, ENSMUSG00000019876, ENSMUSG00000037239, ENSMUSG00000032501, ENSMUSG00000031392, ENSMUSG00000062991, ENSMUSG00000015312, ENSMUSG00000032440, ENSMUSG00000050395, ENSMUSG00000029377, ENSMUSG00000032041, ENSMUSG00000023067, ENSMUSG00000038668, ENSMUSG00000029468,…	1901	199	13588	1.86777	0.0335155	0.00021304	0.0158719
GOTERM_BP_FAT	GO:0046637~regulation of alpha-beta T cell differentiation	13	0.481303	8.92497e-06	ENSMUSG00000032440, ENSMUSG00000040423, ENSMUSG00000041135, ENSMUSG00000039377, ENSMUSG00000025746, ENSMUSG00000030748, ENSMUSG00000028076, ENSMUSG00000015396, ENSMUSG00000031304, ENSMUSG00000021457, ENSMUSG00000026117, ENSMUSG00000031101, ENSMUSG00000018654	1901	22	13588	4.22371	0.0349842	0.000221161	0.0165799
GOTERM_BP_FAT	GO:0002541~activation of plasma proteins involved in acute inflammatory response	17	0.629397	9.11675e-06	ENSMUSG00000036887, ENSMUSG00000024371, ENSMUSG00000079343, ENSMUSG00000026405, ENSMUSG00000036905, ENSMUSG00000036896, ENSMUSG00000058952, ENSMUSG00000001128, ENSMUSG00000055172, ENSMUSG00000076614, ENSMUSG00000038521, ENSMUSG00000026365, ENSMUSG00000073418, ENSMUSG00000076612, ENSMUSG00000023224, ENSMUSG00000024164, ENSMUSG00000076613	1901	36	13588	3.37536	0.0357224	0.000224518	0.0169361
GOTERM_BP_FAT	GO:0006956~complement activation	17	0.629397	9.11675e-06	ENSMUSG00000036887, ENSMUSG00000024371, ENSMUSG00000079343, ENSMUSG00000026405, ENSMUSG00000036905, ENSMUSG00000036896, ENSMUSG00000058952, ENSMUSG00000001128, ENSMUSG00000055172, ENSMUSG00000076614, ENSMUSG00000038521, ENSMUSG00000026365, ENSMUSG00000073418, ENSMUSG00000076612, ENSMUSG00000023224, ENSMUSG00000024164, ENSMUSG00000076613	1901	36	13588	3.37536	0.0357224	0.000224518	0.0169361
GOTERM_BP_FAT	GO:0045860~positive regulation of protein kinase activity	37	1.36986	9.64705e-06	ENSMUSG00000075256, ENSMUSG00000028864, ENSMUSG00000022861, ENSMUSG00000026395, ENSMUSG00000020178, ENSMUSG00000021457, ENSMUSG00000025422, ENSMUSG00000021367, ENSMUSG00000040687, ENSMUSG00000031392, ENSMUSG00000062991, ENSMUSG00000015312, ENSMUSG00000032440, ENSMUSG00000024998, ENSMUSG00000014599, ENSMUSG00000026177, ENSMUSG00000024610, ENSMUSG00000050395, ENSMUSG00000032717, ENSMUSG00000029377,…	1901	124	13588	2.13282	0.0377605	0.000236119	0.0179212
GOTERM_BP_FAT	GO:0046638~positive regulation of alpha-beta T cell differentiation	12	0.44428	9.9289e-06	ENSMUSG00000032440, ENSMUSG00000041135, ENSMUSG00000039377, ENSMUSG00000025746, ENSMUSG00000030748, ENSMUSG00000028076, ENSMUSG00000015396, ENSMUSG00000031304, ENSMUSG00000021457, ENSMUSG00000026117, ENSMUSG00000031101, ENSMUSG00000018654	1901	19	13588	4.51441	0.0388421	0.000241535	0.0184447
GOTERM_BP_FAT	GO:0030168~platelet activation	11	0.407257	9.98162e-06	ENSMUSG00000015085, ENSMUSG00000001930, ENSMUSG00000033860, ENSMUSG00000021262, ENSMUSG00000020611, ENSMUSG00000033831, ENSMUSG00000048120, ENSMUSG00000029373, ENSMUSG00000028001, ENSMUSG00000020120, ENSMUSG00000036353	1901	16	13588	4.91412	0.0390442	0.000241346	0.0185427
GOTERM_BP_FAT	GO:0043122~regulation of I-kappaB kinase/NF-kappaB cascade	18	0.66642	1.00191e-05	ENSMUSG00000024399, ENSMUSG00000039005, ENSMUSG00000056130, ENSMUSG00000031328, ENSMUSG00000037820, ENSMUSG00000027398, ENSMUSG00000032508, ENSMUSG00000024401, ENSMUSG00000055994, ENSMUSG00000051498, ENSMUSG00000024393, ENSMUSG00000073412, ENSMUSG00000026069, ENSMUSG00000022500, ENSMUSG00000041135, ENSMUSG00000036526, ENSMUSG00000038058, ENSMUSG00000036931	1901	40	13588	3.21652	0.0391877	0.000240792	0.0186122
GOTERM_BP_FAT	GO:0070665~positive regulation of leukocyte proliferation	21	0.77749	1.04402e-05	ENSMUSG00000051457, ENSMUSG00000039005, ENSMUSG00000030830, ENSMUSG00000029084, ENSMUSG00000026770, ENSMUSG00000032508, ENSMUSG00000031217, ENSMUSG00000026395, ENSMUSG00000004296, ENSMUSG00000031497, ENSMUSG00000021457, ENSMUSG00000031101, ENSMUSG00000026117, ENSMUSG00000030707, ENSMUSG00000017652, ENSMUSG00000026012, ENSMUSG00000041135, ENSMUSG00000036526, ENSMUSG00000000732, ENSMUSG00000076617,…	1901	52	13588	2.88662	0.040801	0.000249411	0.0193945
GOTERM_BP_FAT	GO:0040012~regulation of locomotion	34	1.25879	1.04977e-05	ENSMUSG00000019899, ENSMUSG00000055994, ENSMUSG00000028883, ENSMUSG00000040152, ENSMUSG00000038387, ENSMUSG00000020178, ENSMUSG00000049775, ENSMUSG00000000489, ENSMUSG00000001741, ENSMUSG00000021823, ENSMUSG00000014599, ENSMUSG00000020611, ENSMUSG00000020458, ENSMUSG00000049103, ENSMUSG00000024300, ENSMUSG00000078954, ENSMUSG00000020689, ENSMUSG00000001435, ENSMUSG00000018381, ENSMUSG00000020716,…	1901	110	13588	2.20933	0.0410211	0.000249291	0.0195013
GOTERM_BP_FAT	GO:0051605~protein maturation by peptide bond cleavage	24	0.88856	1.18571e-05	ENSMUSG00000024371, ENSMUSG00000036887, ENSMUSG00000037852, ENSMUSG00000079343, ENSMUSG00000036545, ENSMUSG00000000957, ENSMUSG00000026405, ENSMUSG00000036905, ENSMUSG00000020077, ENSMUSG00000036896, ENSMUSG00000058952, ENSMUSG00000054693, ENSMUSG00000001128, ENSMUSG00000055172, ENSMUSG00000024713, ENSMUSG00000033508, ENSMUSG00000076614, ENSMUSG00000073418, ENSMUSG00000038521, ENSMUSG00000026365,…	1901	65	13588	2.63919	0.0462083	0.000279901	0.0220263
GOTERM_BP_FAT	GO:0046635~positive regulation of alpha-beta T cell activation	14	0.518327	1.31198e-05	ENSMUSG00000039377, ENSMUSG00000030748, ENSMUSG00000015396, ENSMUSG00000028076, ENSMUSG00000026395, ENSMUSG00000021457, ENSMUSG00000026117, ENSMUSG00000031101, ENSMUSG00000018654, ENSMUSG00000032440, ENSMUSG00000026012, ENSMUSG00000025746, ENSMUSG00000041135, ENSMUSG00000031304	1901	26	13588	3.84882	0.0510017	0.000307884	0.0243717
GOTERM_BP_FAT	GO:0046578~regulation of Ras protein signal transduction	48	1.77712	1.3121e-05	ENSMUSG00000052632, ENSMUSG00000040940, ENSMUSG00000031133, ENSMUSG00000066406, ENSMUSG00000020021, ENSMUSG00000019852, ENSMUSG00000018008, ENSMUSG00000041115, ENSMUSG00000030589, ENSMUSG00000034227, ENSMUSG00000028059, ENSMUSG00000037410, ENSMUSG00000025422, ENSMUSG00000025265, ENSMUSG00000032875, ENSMUSG00000019467, ENSMUSG00000062991, ENSMUSG00000041890, ENSMUSG00000025555, ENSMUSG00000024998,…	1901	181	13588	1.89555	0.0510062	0.000306111	0.0243739
GOTERM_BP_FAT	GO:0022604~regulation of cell morphogenesis	31	1.14772	1.34887e-05	ENSMUSG00000029381, ENSMUSG00000006219, ENSMUSG00000039960, ENSMUSG00000028883, ENSMUSG00000033066, ENSMUSG00000025265, ENSMUSG00000020611, ENSMUSG00000020458, ENSMUSG00000019978, ENSMUSG00000031398, ENSMUSG00000026193, ENSMUSG00000022443, ENSMUSG00000034656, ENSMUSG00000053646, ENSMUSG00000019843, ENSMUSG00000041598, ENSMUSG00000038729, ENSMUSG00000023216, ENSMUSG00000046768, ENSMUSG00000030707,…	1901	97	13588	2.28435	0.0523977	0.00031286	0.025057
GOTERM_BP_FAT	GO:0050727~regulation of inflammatory response	22	0.814513	1.38161e-05	ENSMUSG00000051457, ENSMUSG00000015947, ENSMUSG00000037820, ENSMUSG00000026770, ENSMUSG00000030341, ENSMUSG00000055447, ENSMUSG00000018500, ENSMUSG00000020178, ENSMUSG00000026012, ENSMUSG00000035914, ENSMUSG00000059498, ENSMUSG00000035673, ENSMUSG00000076614, ENSMUSG00000058715, ENSMUSG00000026365, ENSMUSG00000028599, ENSMUSG00000044786, ENSMUSG00000024164, ENSMUSG00000076612, ENSMUSG00000016024,…	1901	57	13588	2.75881	0.0536345	0.000318599	0.0256649
GOTERM_BP_FAT	GO:0001914~regulation of T cell mediated cytotoxicity	9	0.33321	1.60257e-05	ENSMUSG00000029468, ENSMUSG00000016206, ENSMUSG00000079507, ENSMUSG00000028076, ENSMUSG00000073409, ENSMUSG00000026395, ENSMUSG00000060550, ENSMUSG00000024339, ENSMUSG00000003882, ENSMUSG00000061232, ENSMUSG00000060802	1901	11	13588	5.84821	0.0619417	0.000367422	0.0297691
GOTERM_BP_FAT	GO:0006958~complement activation, classical pathway	15	0.55535	1.67106e-05	ENSMUSG00000036887, ENSMUSG00000024371, ENSMUSG00000079343, ENSMUSG00000026405, ENSMUSG00000036905, ENSMUSG00000036896, ENSMUSG00000058952, ENSMUSG00000055172, ENSMUSG00000076614, ENSMUSG00000038521, ENSMUSG00000073418, ENSMUSG00000076612, ENSMUSG00000023224, ENSMUSG00000024164, ENSMUSG00000076613	1901	30	13588	3.57391	0.0645015	0.000380932	0.0310411
GOTERM_BP_FAT	GO:0002889~regulation of immunoglobulin mediated immune response	15	0.55535	1.67106e-05	ENSMUSG00000015947, ENSMUSG00000055994, ENSMUSG00000002603, ENSMUSG00000026395, ENSMUSG00000034227, ENSMUSG00000004266, ENSMUSG00000017652, ENSMUSG00000005465, ENSMUSG00000026012, ENSMUSG00000059498, ENSMUSG00000076614, ENSMUSG00000058715, ENSMUSG00000076612, ENSMUSG00000024164, ENSMUSG00000076613	1901	30	13588	3.57391	0.0645015	0.000380932	0.0310411
GOTERM_BP_FAT	GO:0001910~regulation of leukocyte mediated cytotoxicity	15	0.55535	1.67106e-05	ENSMUSG00000029468, ENSMUSG00000079507, ENSMUSG00000028076, ENSMUSG00000079298, ENSMUSG00000026395, ENSMUSG00000060550, ENSMUSG00000024339, ENSMUSG00000003882, ENSMUSG00000061232, ENSMUSG00000032076, ENSMUSG00000030149, ENSMUSG00000016206, ENSMUSG00000073406, ENSMUSG00000073409, ENSMUSG00000079685, ENSMUSG00000030157, ENSMUSG00000060802	1901	30	13588	3.57391	0.0645015	0.000380932	0.0310411
GOTERM_BP_FAT	GO:0002260~lymphocyte homeostasis	15	0.55535	1.67106e-05	ENSMUSG00000027381, ENSMUSG00000029468, ENSMUSG00000026770, ENSMUSG00000024778, ENSMUSG00000027660, ENSMUSG00000002603, ENSMUSG00000039936, ENSMUSG00000010142, ENSMUSG00000031497, ENSMUSG00000030707, ENSMUSG00000001729, ENSMUSG00000005057, ENSMUSG00000058818, ENSMUSG00000057789, ENSMUSG00000004221	1901	30	13588	3.57391	0.0645015	0.000380932	0.0310411
GOTERM_BP_FAT	GO:0002712~regulation of B cell mediated immunity	15	0.55535	1.67106e-05	ENSMUSG00000015947, ENSMUSG00000055994, ENSMUSG00000002603, ENSMUSG00000026395, ENSMUSG00000034227, ENSMUSG00000004266, ENSMUSG00000017652, ENSMUSG00000005465, ENSMUSG00000026012, ENSMUSG00000059498, ENSMUSG00000076614, ENSMUSG00000058715, ENSMUSG00000076612, ENSMUSG00000024164, ENSMUSG00000076613	1901	30	13588	3.57391	0.0645015	0.000380932	0.0310411
GOTERM_BP_FAT	GO:0031341~regulation of cell killing	15	0.55535	1.67106e-05	ENSMUSG00000029468, ENSMUSG00000079507, ENSMUSG00000028076, ENSMUSG00000079298, ENSMUSG00000026395, ENSMUSG00000060550, ENSMUSG00000024339, ENSMUSG00000003882, ENSMUSG00000061232, ENSMUSG00000032076, ENSMUSG00000030149, ENSMUSG00000016206, ENSMUSG00000073406, ENSMUSG00000073409, ENSMUSG00000079685, ENSMUSG00000030157, ENSMUSG00000060802	1901	30	13588	3.57391	0.0645015	0.000380932	0.0310411
GOTERM_BP_FAT	GO:0007243~protein kinase cascade	58	2.14735	1.775e-05	ENSMUSG00000026094, ENSMUSG00000032508, ENSMUSG00000053137, ENSMUSG00000026395, ENSMUSG00000046688, ENSMUSG00000021457, ENSMUSG00000059866, ENSMUSG00000021367, ENSMUSG00000037239, ENSMUSG00000040687, ENSMUSG00000022221, ENSMUSG00000062991, ENSMUSG00000015312, ENSMUSG00000031681, ENSMUSG00000050395, ENSMUSG00000037337, ENSMUSG00000032041, ENSMUSG00000020120, ENSMUSG00000038668, ENSMUSG00000029468,…	1901	236	13588	1.75667	0.0683733	0.000402323	0.0329715
GOTERM_BP_FAT	GO:0045935~positive regulation of nucleobase, nucleoside, nucleotide and nucleic acid metabolic process	106	3.92447	2.02975e-05	ENSMUSG00000009569, ENSMUSG00000000134, ENSMUSG00000078249, ENSMUSG00000001517, ENSMUSG00000032508, ENSMUSG00000026395, ENSMUSG00000018500, ENSMUSG00000063632, ENSMUSG00000019256, ENSMUSG00000038418, ENSMUSG00000022504, ENSMUSG00000037868, ENSMUSG00000031393, ENSMUSG00000055148, ENSMUSG00000022952, ENSMUSG00000000078, ENSMUSG00000029377, ENSMUSG00000046711, ENSMUSG00000021318, ENSMUSG00000003847,…	1901	510	13588	1.48562	0.077795	0.000457453	0.0377028
GOTERM_BP_FAT	GO:0002474~antigen processing and presentation of peptide antigen via MHC class I	11	0.407257	2.11957e-05	ENSMUSG00000073411, ENSMUSG00000038213, ENSMUSG00000073403, ENSMUSG00000015947, ENSMUSG00000073402, ENSMUSG00000059498, ENSMUSG00000024308, ENSMUSG00000079507, ENSMUSG00000058715, ENSMUSG00000073409, ENSMUSG00000060550, ENSMUSG00000061232, ENSMUSG00000060802	1901	17	13588	4.62506	0.0810943	0.00047501	0.039371
GOTERM_BP_FAT	GO:0030593~neutrophil chemotaxis	11	0.407257	2.11957e-05	ENSMUSG00000028859, ENSMUSG00000030786, ENSMUSG00000058427, ENSMUSG00000059498, ENSMUSG00000049130, ENSMUSG00000027398, ENSMUSG00000029379, ENSMUSG00000058715, ENSMUSG00000031778, ENSMUSG00000042284, ENSMUSG00000000290	1901	17	13588	4.62506	0.0810943	0.00047501	0.039371
GOTERM_BP_FAT	GO:0045766~positive regulation of angiogenesis	11	0.407257	2.11957e-05	ENSMUSG00000054364, ENSMUSG00000036478, ENSMUSG00000041688, ENSMUSG00000027398, ENSMUSG00000028978, ENSMUSG00000022952, ENSMUSG00000021583, ENSMUSG00000027399, ENSMUSG00000031778, ENSMUSG00000037568, ENSMUSG00000000290	1901	17	13588	4.62506	0.0810943	0.00047501	0.039371
GOTERM_BP_FAT	GO:0000902~cell morphogenesis	71	2.62866	2.13629e-05	ENSMUSG00000040586, ENSMUSG00000029381, ENSMUSG00000028883, ENSMUSG00000031217, ENSMUSG00000002603, ENSMUSG00000020178, ENSMUSG00000003882, ENSMUSG00000022883, ENSMUSG00000028059, ENSMUSG00000033066, ENSMUSG00000028649, ENSMUSG00000062991, ENSMUSG00000019261, ENSMUSG00000079575, ENSMUSG00000037868, ENSMUSG00000030020, ENSMUSG00000020536, ENSMUSG00000021262, ENSMUSG00000023972, ENSMUSG00000056427,…	1901	309	13588	1.64238	0.0817069	0.00047608	0.0396814
GOTERM_BP_FAT	GO:0009615~response to virus	26	0.962606	2.15313e-05	ENSMUSG00000044583, ENSMUSG00000020227, ENSMUSG00000026822, ENSMUSG00000040296, ENSMUSG00000032508, ENSMUSG00000079507, ENSMUSG00000026395, ENSMUSG00000060550, ENSMUSG00000052776, ENSMUSG00000000386, ENSMUSG00000027639, ENSMUSG00000035692, ENSMUSG00000073409, ENSMUSG00000023341, ENSMUSG00000057948, ENSMUSG00000079017, ENSMUSG00000019726, ENSMUSG00000029605, ENSMUSG00000026928, ENSMUSG00000024079,…	1901	76	13588	2.44531	0.0823239	0.000477168	0.0399942
GOTERM_BP_FAT	GO:0050868~negative regulation of T cell activation	18	0.66642	2.1787e-05	ENSMUSG00000051457, ENSMUSG00000039377, ENSMUSG00000040423, ENSMUSG00000052013, ENSMUSG00000026770, ENSMUSG00000022637, ENSMUSG00000030748, ENSMUSG00000002603, ENSMUSG00000020178, ENSMUSG00000034227, ENSMUSG00000004266, ENSMUSG00000051076, ENSMUSG00000035914, ENSMUSG00000024610, ENSMUSG00000042333, ENSMUSG00000036931, ENSMUSG00000016496, ENSMUSG00000027508	1901	42	13588	3.06335	0.0832596	0.000480166	0.040469
GOTERM_BP_FAT	GO:0016485~protein processing	29	1.07368	2.29019e-05	ENSMUSG00000036887, ENSMUSG00000020077, ENSMUSG00000058952, ENSMUSG00000001128, ENSMUSG00000033508, ENSMUSG00000026365, ENSMUSG00000022346, ENSMUSG00000021318, ENSMUSG00000023224, ENSMUSG00000024371, ENSMUSG00000029468, ENSMUSG00000037852, ENSMUSG00000079343, ENSMUSG00000036545, ENSMUSG00000000957, ENSMUSG00000026405, ENSMUSG00000036905, ENSMUSG00000036896, ENSMUSG00000025888, ENSMUSG00000054693,…	1901	90	13588	2.30319	0.0873289	0.00050196	0.0425396

## Sheet: KO-GBM vs KO-Nor
Category	Term	Count	%	Pvalue	Genes	List Total	Pop Hits	Pop Total	Fold Enrichment	Bonferroni	Benjamini	FDR		Category	Term	Count	%	Pvalue	Genes	List Total	Pop Hits	Pop Total	Fold Enrichment	Bonferroni	Benjamini	FDR		Category	Term	Count	%	Pvalue	Genes	List Total	Pop Hits	Pop Total	Fold Enrichment	Bonferroni	Benjamini	FDR
GOTERM_BP_FAT	GO:0006955~immune response	11	11	0.000157701	ENSMUSG00000021453, ENSMUSG00000058952, ENSMUSG00000056116, ENSMUSG00000028268, ENSMUSG00000074715, ENSMUSG00000035031, ENSMUSG00000073418, ENSMUSG00000060550, ENSMUSG00000061232, ENSMUSG00000024164, ENSMUSG00000060586	72	471	13588	4.40753	0.0887094	0.0887094	0.232072		GOTERM_MF_FAT	GO:0005198~structural molecule activity	9	9	0.0011045	ENSMUSG00000004098, ENSMUSG00000022454, ENSMUSG00000008668, ENSMUSG00000038587, ENSMUSG00000048758, ENSMUSG00000061684, ENSMUSG00000041453, ENSMUSG00000035775, ENSMUSG00000078139, ENSMUSG00000044533	63	450	13288	4.21841	0.191181	0.191181	1.36645		GOTERM_CC_FAT	GO:0044421~extracellular region part	15	15	4.09096e-05	ENSMUSG00000033880, ENSMUSG00000029304, ENSMUSG00000033860, ENSMUSG00000004098, ENSMUSG00000030111, ENSMUSG00000032334, ENSMUSG00000058952, ENSMUSG00000042116, ENSMUSG00000002289, ENSMUSG00000074715, ENSMUSG00000020241, ENSMUSG00000073418, ENSMUSG00000024164, ENSMUSG00000028001, ENSMUSG00000038508	67	774	12504	3.6168	0.00497864	0.00497864	0.0470919
GOTERM_BP_FAT	GO:0006958~complement activation, classical pathway	4	4	0.000501613	ENSMUSG00000058952, ENSMUSG00000035031, ENSMUSG00000073418, ENSMUSG00000024164	72	30	13588	25.163	0.255859	0.137364	0.736429		GOTERM_MF_FAT	GO:0019842~vitamin binding	4	4	0.0188666	ENSMUSG00000024640, ENSMUSG00000024827, ENSMUSG00000027360, ENSMUSG00000001155	63	121	13288	6.97258	0.97419	0.839345	21.1116
GOTERM_BP_FAT	GO:0002684~positive regulation of immune system process	7	7	0.000712501	ENSMUSG00000058952, ENSMUSG00000035031, ENSMUSG00000073418, ENSMUSG00000023067, ENSMUSG00000060550, ENSMUSG00000061232, ENSMUSG00000024164	72	206	13588	6.41289	0.34283	0.130587	1.04453		GOTERM_MF_FAT	GO:0008509~anion transmembrane transporter activity	4	4	0.0227595	ENSMUSG00000024757, ENSMUSG00000029700, ENSMUSG00000029188, ENSMUSG00000067144	63	130	13288	6.48987	0.98797	0.770864	24.9213
GOTERM_BP_FAT	GO:0050778~positive regulation of immune response	6	6	0.000715482	ENSMUSG00000058952, ENSMUSG00000035031, ENSMUSG00000073418, ENSMUSG00000060550, ENSMUSG00000061232, ENSMUSG00000024164	72	136	13588	8.32598	0.343984	0.100029	1.04887		GOTERM_MF_FAT	GO:0015293~symporter activity	4	4	0.0236797	ENSMUSG00000029700, ENSMUSG00000029188, ENSMUSG00000026220, ENSMUSG00000032902	63	132	13288	6.39153	0.98996	0.683458	25.7968
GOTERM_BP_FAT	GO:0002455~humoral immune response mediated by circulating immunoglobulin	4	4	0.000793655	ENSMUSG00000058952, ENSMUSG00000035031, ENSMUSG00000073418, ENSMUSG00000024164	72	35	13588	21.5683	0.373526	0.089289	1.16285		GOTERM_MF_FAT	GO:0070279~vitamin B6 binding	3	3	0.0262391	ENSMUSG00000024640, ENSMUSG00000024827, ENSMUSG00000027360	63	54	13288	11.7178	0.993935	0.639778	28.1825
GOTERM_BP_FAT	GO:0002541~activation of plasma proteins involved in acute inflammatory response	4	4	0.000862576	ENSMUSG00000058952, ENSMUSG00000035031, ENSMUSG00000073418, ENSMUSG00000024164	72	36	13588	20.9691	0.398468	0.0812238	1.26323		GOTERM_MF_FAT	GO:0030170~pyridoxal phosphate binding	3	3	0.0262391	ENSMUSG00000024640, ENSMUSG00000024827, ENSMUSG00000027360	63	54	13288	11.7178	0.993935	0.639778	28.1825
GOTERM_BP_FAT	GO:0006956~complement activation	4	4	0.000862576	ENSMUSG00000058952, ENSMUSG00000035031, ENSMUSG00000073418, ENSMUSG00000024164	72	36	13588	20.9691	0.398468	0.0812238	1.26323		GOTERM_MF_FAT	GO:0004857~enzyme inhibitor activity	5	5	0.0266364	ENSMUSG00000002289, ENSMUSG00000030111, ENSMUSG00000073418, ENSMUSG00000023067, ENSMUSG00000024164	63	243	13288	4.33993	0.994392	0.578495	28.5466
GOTERM_BP_FAT	GO:0002250~adaptive immune response	5	5	0.000963733	ENSMUSG00000021453, ENSMUSG00000058952, ENSMUSG00000035031, ENSMUSG00000073418, ENSMUSG00000024164	72	84	13588	11.2335	0.433293	0.0779265	1.4104		GOTERM_MF_FAT	GO:0003735~structural constituent of ribosome	4	4	0.0334188	ENSMUSG00000008668, ENSMUSG00000048758, ENSMUSG00000061684, ENSMUSG00000041453, ENSMUSG00000044533	63	151	13288	5.5873	0.998535	0.606351	34.5039
GOTERM_BP_FAT	GO:0002460~adaptive immune response based on somatic recombination of immune receptors built from immunoglobulin superfamily domains	5	5	0.000963733	ENSMUSG00000021453, ENSMUSG00000058952, ENSMUSG00000035031, ENSMUSG00000073418, ENSMUSG00000024164	72	84	13588	11.2335	0.433293	0.0779265	1.4104		GOTERM_MF_FAT	GO:0008514~organic anion transmembrane transporter activity	2	2	0.0634076	ENSMUSG00000024757, ENSMUSG00000067144	63	14	13288	30.1315	0.999997	0.792406	55.7614
GOTERM_BP_FAT	GO:0006959~humoral immune response	4	4	0.00280195	ENSMUSG00000058952, ENSMUSG00000035031, ENSMUSG00000073418, ENSMUSG00000024164	72	54	13588	13.9794	0.808461	0.186641	4.04931		GOTERM_MF_FAT	GO:0042605~peptide antigen binding	2	2	0.0634076	ENSMUSG00000060550, ENSMUSG00000061232	63	14	13288	30.1315	0.999997	0.792406	55.7614
GOTERM_BP_FAT	GO:0048584~positive regulation of response to stimulus	6	6	0.00285749	ENSMUSG00000058952, ENSMUSG00000035031, ENSMUSG00000073418, ENSMUSG00000060550, ENSMUSG00000061232, ENSMUSG00000024164	72	186	13588	6.08781	0.814643	0.170784	4.12802		GOTERM_MF_FAT	GO:0048037~cofactor binding	4	4	0.0885748	ENSMUSG00000024640, ENSMUSG00000024827, ENSMUSG00000031958, ENSMUSG00000027360	63	226	13288	3.73311	1	0.861734	68.4847
GOTERM_BP_FAT	GO:0002252~immune effector process	5	5	0.00424244	ENSMUSG00000058952, ENSMUSG00000035031, ENSMUSG00000073418, ENSMUSG00000060550, ENSMUSG00000024164	72	126	13588	7.48898	0.918252	0.221519	6.07108		GOTERM_MF_FAT	GO:0016638~oxidoreductase activity, acting on the CH-NH2 group of donors	2	2	0.0936109	ENSMUSG00000032334, ENSMUSG00000024827	63	21	13288	20.0877	1	0.84849	70.5855
GOTERM_BP_FAT	GO:0016064~immunoglobulin mediated immune response	4	4	0.00433821	ENSMUSG00000058952, ENSMUSG00000035031, ENSMUSG00000073418, ENSMUSG00000024164	72	63	13588	11.9824	0.922754	0.207685	6.20408
GOTERM_BP_FAT	GO:0019724~B cell mediated immunity	4	4	0.00473647	ENSMUSG00000058952, ENSMUSG00000035031, ENSMUSG00000073418, ENSMUSG00000024164	72	65	13588	11.6137	0.938971	0.207873	6.75528
GOTERM_BP_FAT	GO:0051605~protein maturation by peptide bond cleavage	4	4	0.00473647	ENSMUSG00000058952, ENSMUSG00000035031, ENSMUSG00000073418, ENSMUSG00000024164	72	65	13588	11.6137	0.938971	0.207873	6.75528
GOTERM_BP_FAT	GO:0006820~anion transport	5	5	0.00474007	ENSMUSG00000024757, ENSMUSG00000029700, ENSMUSG00000029188, ENSMUSG00000067144, ENSMUSG00000032902	72	130	13588	7.25855	0.939101	0.193678	6.76024
GOTERM_BP_FAT	GO:0002449~lymphocyte mediated immunity	4	4	0.00731817	ENSMUSG00000058952, ENSMUSG00000035031, ENSMUSG00000073418, ENSMUSG00000024164	72	76	13588	9.93275	0.986783	0.265832	10.2558
GOTERM_BP_FAT	GO:0002526~acute inflammatory response	4	4	0.00871877	ENSMUSG00000058952, ENSMUSG00000035031, ENSMUSG00000073418, ENSMUSG00000024164	72	81	13588	9.31962	0.994246	0.290971	12.1032
GOTERM_BP_FAT	GO:0002253~activation of immune response	4	4	0.0102663	ENSMUSG00000058952, ENSMUSG00000035031, ENSMUSG00000073418, ENSMUSG00000024164	72	86	13588	8.77778	0.997708	0.316059	14.1032
GOTERM_BP_FAT	GO:0019882~antigen processing and presentation	4	4	0.0105938	ENSMUSG00000056116, ENSMUSG00000060550, ENSMUSG00000061232, ENSMUSG00000060586	72	87	13588	8.67688	0.998113	0.308575	14.5209
GOTERM_BP_FAT	GO:0002443~leukocyte mediated immunity	4	4	0.0112666	ENSMUSG00000058952, ENSMUSG00000035031, ENSMUSG00000073418, ENSMUSG00000024164	72	89	13588	8.4819	0.998736	0.309792	15.3733
GOTERM_BP_FAT	GO:0006811~ion transport	10	10	0.0115025	ENSMUSG00000033287, ENSMUSG00000024757, ENSMUSG00000029700, ENSMUSG00000029188, ENSMUSG00000006724, ENSMUSG00000022229, ENSMUSG00000050777, ENSMUSG00000067144, ENSMUSG00000057897, ENSMUSG00000032902	72	712	13588	2.65059	0.998902	0.301376	15.6702
GOTERM_BP_FAT	GO:0016485~protein processing	4	4	0.0116122	ENSMUSG00000058952, ENSMUSG00000035031, ENSMUSG00000073418, ENSMUSG00000024164	72	90	13588	8.38765	0.998971	0.291056	15.8079
GOTERM_BP_FAT	GO:0002821~positive regulation of adaptive immune response	3	3	0.0135575	ENSMUSG00000060550, ENSMUSG00000061232, ENSMUSG00000024164	72	34	13588	16.652	0.999678	0.318089	18.2164
GOTERM_BP_FAT	GO:0002824~positive regulation of adaptive immune response based on somatic recombination of immune receptors built from immunoglobulin superfamily domains	3	3	0.0135575	ENSMUSG00000060550, ENSMUSG00000061232, ENSMUSG00000024164	72	34	13588	16.652	0.999678	0.318089	18.2164
GOTERM_BP_FAT	GO:0051604~protein maturation	4	4	0.0138134	ENSMUSG00000058952, ENSMUSG00000035031, ENSMUSG00000073418, ENSMUSG00000024164	72	96	13588	7.86343	0.999723	0.310921	18.5283
GOTERM_BP_FAT	GO:0048002~antigen processing and presentation of peptide antigen	3	3	0.0143311	ENSMUSG00000060550, ENSMUSG00000061232, ENSMUSG00000060586	72	35	13588	16.1762	0.999797	0.309027	19.1561
GOTERM_BP_FAT	GO:0015711~organic anion transport	3	3	0.0176102	ENSMUSG00000024757, ENSMUSG00000067144, ENSMUSG00000032902	72	39	13588	14.5171	0.999971	0.353404	23.029
GOTERM_BP_FAT	GO:0045087~innate immune response	4	4	0.0184269	ENSMUSG00000058952, ENSMUSG00000035031, ENSMUSG00000073418, ENSMUSG00000024164	72	107	13588	7.05504	0.999983	0.354795	23.9663
GOTERM_BP_FAT	GO:0002708~positive regulation of lymphocyte mediated immunity	3	3	0.0184752	ENSMUSG00000060550, ENSMUSG00000061232, ENSMUSG00000024164	72	40	13588	14.1542	0.999983	0.34456	24.0214
GOTERM_BP_FAT	GO:0002705~positive regulation of leukocyte mediated immunity	3	3	0.0184752	ENSMUSG00000060550, ENSMUSG00000061232, ENSMUSG00000024164	72	40	13588	14.1542	0.999983	0.34456	24.0214
GOTERM_BP_FAT	GO:0002699~positive regulation of immune effector process	3	3	0.0240288	ENSMUSG00000060550, ENSMUSG00000061232, ENSMUSG00000024164	72	46	13588	12.308	0.999999	0.411738	30.1144
GOTERM_BP_FAT	GO:0030001~metal ion transport	7	7	0.0277318	ENSMUSG00000033287, ENSMUSG00000029700, ENSMUSG00000029188, ENSMUSG00000006724, ENSMUSG00000022229, ENSMUSG00000050777, ENSMUSG00000057897	72	442	13588	2.98881	1	0.446559	33.9206
GOTERM_BP_FAT	GO:0009063~cellular amino acid catabolic process	3	3	0.0323489	ENSMUSG00000024827, ENSMUSG00000027360, ENSMUSG00000001155	72	54	13588	10.4846	1	0.487205	38.3956
GOTERM_BP_FAT	GO:0002819~regulation of adaptive immune response	3	3	0.0345823	ENSMUSG00000060550, ENSMUSG00000061232, ENSMUSG00000024164	72	56	13588	10.1101	1	0.498917	40.4574
GOTERM_BP_FAT	GO:0002822~regulation of adaptive immune response based on somatic recombination of immune receptors built from immunoglobulin superfamily domains	3	3	0.0345823	ENSMUSG00000060550, ENSMUSG00000061232, ENSMUSG00000024164	72	56	13588	10.1101	1	0.498917	40.4574
GOTERM_BP_FAT	GO:0009611~response to wounding	6	6	0.0348852	ENSMUSG00000058952, ENSMUSG00000033860, ENSMUSG00000035031, ENSMUSG00000073418, ENSMUSG00000024164, ENSMUSG00000028001	72	347	13588	3.26321	1	0.490669	40.7321
GOTERM_BP_FAT	GO:0031589~cell-substrate adhesion	3	3	0.0357209	ENSMUSG00000023905, ENSMUSG00000004098, ENSMUSG00000048758	72	57	13588	9.93275	1	0.488045	41.4837
GOTERM_BP_FAT	GO:0002706~regulation of lymphocyte mediated immunity	3	3	0.0453349	ENSMUSG00000060550, ENSMUSG00000061232, ENSMUSG00000024164	72	65	13588	8.71026	1	0.56311	49.5143
GOTERM_BP_FAT	GO:0009310~amine catabolic process	3	3	0.0453349	ENSMUSG00000024827, ENSMUSG00000027360, ENSMUSG00000001155	72	65	13588	8.71026	1	0.56311	49.5143
GOTERM_BP_FAT	GO:0006706~steroid catabolic process	2	2	0.0460691	ENSMUSG00000006724, ENSMUSG00000021214	72	9	13588	41.9383	1	0.558266	50.0832
GOTERM_BP_FAT	GO:0001916~positive regulation of T cell mediated cytotoxicity	2	2	0.0460691	ENSMUSG00000060550, ENSMUSG00000061232	72	9	13588	41.9383	1	0.558266	50.0832
GOTERM_BP_FAT	GO:0006957~complement activation, alternative pathway	2	2	0.0510568	ENSMUSG00000035031, ENSMUSG00000024164	72	10	13588	37.7444	1	0.586015	53.7932
GOTERM_BP_FAT	GO:0002703~regulation of leukocyte mediated immunity	3	3	0.0517732	ENSMUSG00000060550, ENSMUSG00000061232, ENSMUSG00000024164	72	70	13588	8.0881	1	0.580957	54.3044
GOTERM_BP_FAT	GO:0006812~cation transport	7	7	0.051987	ENSMUSG00000033287, ENSMUSG00000029700, ENSMUSG00000029188, ENSMUSG00000006724, ENSMUSG00000022229, ENSMUSG00000050777, ENSMUSG00000057897	72	515	13588	2.56516	1	0.572527	54.4559
GOTERM_BP_FAT	GO:0006548~histidine catabolic process	2	2	0.0560189	ENSMUSG00000027360, ENSMUSG00000001155	72	11	13588	34.3131	1	0.590804	57.2276
GOTERM_BP_FAT	GO:0001914~regulation of T cell mediated cytotoxicity	2	2	0.0560189	ENSMUSG00000060550, ENSMUSG00000061232	72	11	13588	34.3131	1	0.590804	57.2276
GOTERM_BP_FAT	GO:0009077~histidine family amino acid catabolic process	2	2	0.0560189	ENSMUSG00000027360, ENSMUSG00000001155	72	11	13588	34.3131	1	0.590804	57.2276
GOTERM_BP_FAT	GO:0006547~histidine metabolic process	2	2	0.0560189	ENSMUSG00000027360, ENSMUSG00000001155	72	11	13588	34.3131	1	0.590804	57.2276
GOTERM_BP_FAT	GO:0009075~histidine family amino acid metabolic process	2	2	0.0560189	ENSMUSG00000027360, ENSMUSG00000001155	72	11	13588	34.3131	1	0.590804	57.2276
GOTERM_BP_FAT	GO:0002711~positive regulation of T cell mediated immunity	2	2	0.0658664	ENSMUSG00000060550, ENSMUSG00000061232	72	13	13588	29.0342	1	0.642645	63.3504
GOTERM_BP_FAT	GO:0016054~organic acid catabolic process	3	3	0.0669861	ENSMUSG00000024827, ENSMUSG00000027360, ENSMUSG00000001155	72	81	13588	6.98971	1	0.639751	63.9922
GOTERM_BP_FAT	GO:0046395~carboxylic acid catabolic process	3	3	0.0669861	ENSMUSG00000024827, ENSMUSG00000027360, ENSMUSG00000001155	72	81	13588	6.98971	1	0.639751	63.9922
GOTERM_BP_FAT	GO:0007155~cell adhesion	7	7	0.0724289	ENSMUSG00000033880, ENSMUSG00000029304, ENSMUSG00000023905, ENSMUSG00000004098, ENSMUSG00000022454, ENSMUSG00000020241, ENSMUSG00000048758	72	561	13588	2.35482	1	0.660442	66.9658
GOTERM_BP_FAT	GO:0022610~biological adhesion	7	7	0.0729187	ENSMUSG00000033880, ENSMUSG00000029304, ENSMUSG00000023905, ENSMUSG00000004098, ENSMUSG00000022454, ENSMUSG00000020241, ENSMUSG00000048758	72	562	13588	2.35063	1	0.654167	67.2218
GOTERM_BP_FAT	GO:0002697~regulation of immune effector process	3	3	0.0773441	ENSMUSG00000060550, ENSMUSG00000061232, ENSMUSG00000024164	72	88	13588	6.43371	1	0.668009	69.4528
GOTERM_BP_FAT	GO:0030168~platelet activation	2	2	0.0804481	ENSMUSG00000033860, ENSMUSG00000028001	72	16	13588	23.5903	1	0.674599	70.9323
GOTERM_BP_FAT	GO:0006952~defense response	6	6	0.0847075	ENSMUSG00000058952, ENSMUSG00000035031, ENSMUSG00000073418, ENSMUSG00000060550, ENSMUSG00000061232, ENSMUSG00000024164	72	448	13588	2.52753	1	0.686049	72.854
GOTERM_BP_FAT	GO:0002474~antigen processing and presentation of peptide antigen via MHC class I	2	2	0.0852586	ENSMUSG00000060550, ENSMUSG00000061232	72	17	13588	22.2026	1	0.680515	73.0937
GOTERM_BP_FAT	GO:0002709~regulation of T cell mediated immunity	2	2	0.0900443	ENSMUSG00000060550, ENSMUSG00000061232	72	18	13588	20.9691	1	0.69349	75.0946
GOTERM_BP_FAT	GO:0043086~negative regulation of catalytic activity	3	3	0.0977871	ENSMUSG00000021453, ENSMUSG00000002289, ENSMUSG00000023067	72	101	13588	5.60561	1	0.717118	78.0406

## Sheet: KO-UUO vs KO-Nor
Category	Term	Count	%	Pvalue	Genes	List Total	Pop Hits	Pop Total	Fold Enrichment	Bonferroni	Benjamini	FDR		Category	Term	Count	%	Pvalue	Genes	List Total	Pop Hits	Pop Total	Fold Enrichment	Bonferroni	Benjamini	FDR		Category	Term	Count	%	Pvalue	Genes	List Total	Pop Hits	Pop Total	Fold Enrichment	Bonferroni	Benjamini	FDR
GOTERM_BP_FAT	GO:0007155~cell adhesion	64	16.6234	4.70305e-28	ENSMUSG00000025969, ENSMUSG00000013236, ENSMUSG00000036862, ENSMUSG00000006219, ENSMUSG00000020473, ENSMUSG00000026674, ENSMUSG00000026395, ENSMUSG00000022026, ENSMUSG00000042286, ENSMUSG00000027966, ENSMUSG00000030786, ENSMUSG00000021823, ENSMUSG00000038147, ENSMUSG00000030789, ENSMUSG00000027962, ENSMUSG00000026193, ENSMUSG00000031871, ENSMUSG00000025650, ENSMUSG00000027408, ENSMUSG00000001435,…	296	561	13588	5.23698	7.88701e-25	7.88701e-25	7.91969e-25		GOTERM_MF_FAT	GO:0005201~extracellular matrix structural constituent	13	3.37662	4.80961e-13	ENSMUSG00000001435, ENSMUSG00000031502, ENSMUSG00000027204, ENSMUSG00000004098, ENSMUSG00000031503, ENSMUSG00000029163, ENSMUSG00000001506, ENSMUSG00000026043, ENSMUSG00000026042, ENSMUSG00000027966, ENSMUSG00000029661, ENSMUSG00000026837, ENSMUSG00000024598	287	30	13288	20.0632	1.86608e-10	1.86608e-10	6.67855e-10		GOTERM_CC_FAT	GO:0031012~extracellular matrix	54	14.026	1.79109e-31	ENSMUSG00000031502, ENSMUSG00000025064, ENSMUSG00000027204, ENSMUSG00000031503, ENSMUSG00000002603, ENSMUSG00000031740, ENSMUSG00000027966, ENSMUSG00000024529, ENSMUSG00000026193, ENSMUSG00000025650, ENSMUSG00000049538, ENSMUSG00000001435, ENSMUSG00000028339, ENSMUSG00000032572, ENSMUSG00000054555, ENSMUSG00000035258, ENSMUSG00000029163, ENSMUSG00000001506, ENSMUSG00000036545, ENSMUSG00000059049,…	290	309	12504	7.53505	4.35234e-29	4.35234e-29	2.3164e-28
GOTERM_BP_FAT	GO:0022610~biological adhesion	64	16.6234	5.20249e-28	ENSMUSG00000025969, ENSMUSG00000013236, ENSMUSG00000036862, ENSMUSG00000006219, ENSMUSG00000020473, ENSMUSG00000026674, ENSMUSG00000026395, ENSMUSG00000022026, ENSMUSG00000042286, ENSMUSG00000027966, ENSMUSG00000030786, ENSMUSG00000021823, ENSMUSG00000038147, ENSMUSG00000030789, ENSMUSG00000027962, ENSMUSG00000026193, ENSMUSG00000031871, ENSMUSG00000025650, ENSMUSG00000027408, ENSMUSG00000001435,…	296	562	13588	5.22766	8.72457e-25	4.36228e-25	8.76072e-25		GOTERM_MF_FAT	GO:0030246~carbohydrate binding	28	7.27273	1.08825e-09	ENSMUSG00000027204, ENSMUSG00000004098, ENSMUSG00000026395, ENSMUSG00000042286, ENSMUSG00000038886, ENSMUSG00000022665, ENSMUSG00000030786, ENSMUSG00000035373, ENSMUSG00000026193, ENSMUSG00000037280, ENSMUSG00000020695, ENSMUSG00000026712, ENSMUSG00000029811, ENSMUSG00000005087, ENSMUSG00000034040, ENSMUSG00000022893, ENSMUSG00000039542, ENSMUSG00000035258, ENSMUSG00000059049, ENSMUSG00000009185,…	287	317	13288	4.08956	4.22241e-07	2.11121e-07	1.51117e-06		GOTERM_CC_FAT	GO:0005578~proteinaceous extracellular matrix	53	13.7662	2.47188e-31	ENSMUSG00000031502, ENSMUSG00000025064, ENSMUSG00000027204, ENSMUSG00000031503, ENSMUSG00000002603, ENSMUSG00000031740, ENSMUSG00000027966, ENSMUSG00000024529, ENSMUSG00000026193, ENSMUSG00000025650, ENSMUSG00000049538, ENSMUSG00000001435, ENSMUSG00000028339, ENSMUSG00000032572, ENSMUSG00000054555, ENSMUSG00000035258, ENSMUSG00000029163, ENSMUSG00000001506, ENSMUSG00000036545, ENSMUSG00000059049,…	290	297	12504	7.69432	6.00667e-29	3.00334e-29	3.19686e-28
GOTERM_BP_FAT	GO:0006952~defense response	43	11.1688	7.48881e-16	ENSMUSG00000035356, ENSMUSG00000026984, ENSMUSG00000015947, ENSMUSG00000049130, ENSMUSG00000002603, ENSMUSG00000026395, ENSMUSG00000025804, ENSMUSG00000042286, ENSMUSG00000022504, ENSMUSG00000024349, ENSMUSG00000022887, ENSMUSG00000058952, ENSMUSG00000035373, ENSMUSG00000053175, ENSMUSG00000070942, ENSMUSG00000000386, ENSMUSG00000051439, ENSMUSG00000069830, ENSMUSG00000049103, ENSMUSG00000026193,…	296	448	13588	4.4061	1.30329e-12	4.3443e-13	1.31006e-12		GOTERM_MF_FAT	GO:0030247~polysaccharide binding	18	4.67532	2.0417e-09	ENSMUSG00000027204, ENSMUSG00000022893, ENSMUSG00000004098, ENSMUSG00000039542, ENSMUSG00000035258, ENSMUSG00000026395, ENSMUSG00000009185, ENSMUSG00000042286, ENSMUSG00000022665, ENSMUSG00000030786, ENSMUSG00000035373, ENSMUSG00000023886, ENSMUSG00000023885, ENSMUSG00000027750, ENSMUSG00000026193, ENSMUSG00000029811, ENSMUSG00000005087, ENSMUSG00000026837	287	128	13288	6.51089	7.92178e-07	2.64059e-07	2.83515e-06		GOTERM_CC_FAT	GO:0044421~extracellular region part	75	19.4805	6.08925e-27	ENSMUSG00000026984, ENSMUSG00000031502, ENSMUSG00000025064, ENSMUSG00000026981, ENSMUSG00000027204, ENSMUSG00000031503, ENSMUSG00000030218, ENSMUSG00000030111, ENSMUSG00000002603, ENSMUSG00000022026, ENSMUSG00000031740, ENSMUSG00000022887, ENSMUSG00000027966, ENSMUSG00000035373, ENSMUSG00000074715, ENSMUSG00000056427, ENSMUSG00000024529, ENSMUSG00000026193, ENSMUSG00000025650, ENSMUSG00000029811,…	290	774	12504	4.17803	1.47969e-24	4.93229e-25	7.87516e-24
GOTERM_BP_FAT	GO:0006955~immune response	43	11.1688	4.57756e-15	ENSMUSG00000032661, ENSMUSG00000026984, ENSMUSG00000026981, ENSMUSG00000015947, ENSMUSG00000028268, ENSMUSG00000062593, ENSMUSG00000002603, ENSMUSG00000026395, ENSMUSG00000022504, ENSMUSG00000024349, ENSMUSG00000022887, ENSMUSG00000058952, ENSMUSG00000035373, ENSMUSG00000000386, ENSMUSG00000070942, ENSMUSG00000074715, ENSMUSG00000053175, ENSMUSG00000051439, ENSMUSG00000049103, ENSMUSG00000035673,…	296	471	13588	4.19094	7.63356e-12	1.90836e-12	7.66054e-12		GOTERM_MF_FAT	GO:0001871~pattern binding	18	4.67532	2.0417e-09	ENSMUSG00000027204, ENSMUSG00000022893, ENSMUSG00000004098, ENSMUSG00000039542, ENSMUSG00000035258, ENSMUSG00000026395, ENSMUSG00000009185, ENSMUSG00000042286, ENSMUSG00000022665, ENSMUSG00000030786, ENSMUSG00000035373, ENSMUSG00000023886, ENSMUSG00000023885, ENSMUSG00000027750, ENSMUSG00000026193, ENSMUSG00000029811, ENSMUSG00000005087, ENSMUSG00000026837	287	128	13288	6.51089	7.92178e-07	2.64059e-07	2.83515e-06		GOTERM_CC_FAT	GO:0044420~extracellular matrix part	28	7.27273	6.80077e-23	ENSMUSG00000019899, ENSMUSG00000031502, ENSMUSG00000025064, ENSMUSG00000005397, ENSMUSG00000027204, ENSMUSG00000004098, ENSMUSG00000031503, ENSMUSG00000028364, ENSMUSG00000022665, ENSMUSG00000027966, ENSMUSG00000029661, ENSMUSG00000024529, ENSMUSG00000026193, ENSMUSG00000021806, ENSMUSG00000025650, ENSMUSG00000028763, ENSMUSG00000001435, ENSMUSG00000028339, ENSMUSG00000022893, ENSMUSG00000001506,…	290	92	12504	13.1226	1.65259e-20	4.13147e-21	8.79537e-20
GOTERM_BP_FAT	GO:0006954~inflammatory response	30	7.79221	9.29782e-15	ENSMUSG00000026984, ENSMUSG00000035356, ENSMUSG00000015947, ENSMUSG00000002603, ENSMUSG00000025804, ENSMUSG00000042286, ENSMUSG00000022504, ENSMUSG00000022887, ENSMUSG00000058952, ENSMUSG00000035373, ENSMUSG00000049103, ENSMUSG00000051439, ENSMUSG00000026193, ENSMUSG00000079227, ENSMUSG00000036931, ENSMUSG00000005087, ENSMUSG00000060183, ENSMUSG00000022534, ENSMUSG00000009185, ENSMUSG00000000290,…	296	225	13588	6.12072	1.56395e-11	3.12794e-12	1.57097e-11		GOTERM_MF_FAT	GO:0008201~heparin binding	15	3.8961	2.33028e-09	ENSMUSG00000022893, ENSMUSG00000004098, ENSMUSG00000039542, ENSMUSG00000035258, ENSMUSG00000009185, ENSMUSG00000026395, ENSMUSG00000022665, ENSMUSG00000030786, ENSMUSG00000035373, ENSMUSG00000023886, ENSMUSG00000023885, ENSMUSG00000027750, ENSMUSG00000026193, ENSMUSG00000029811, ENSMUSG00000026837	287	83	13288	8.36741	9.0415e-07	2.26037e-07	3.23588e-06		GOTERM_CC_FAT	GO:0005576~extracellular region	98	25.4545	4.83303e-19	ENSMUSG00000031502, ENSMUSG00000025064, ENSMUSG00000020473, ENSMUSG00000031503, ENSMUSG00000030111, ENSMUSG00000036334, ENSMUSG00000000489, ENSMUSG00000058145, ENSMUSG00000027966, ENSMUSG00000035373, ENSMUSG00000070368, ENSMUSG00000056427, ENSMUSG00000026193, ENSMUSG00000029811, ENSMUSG00000020674, ENSMUSG00000022440, ENSMUSG00000032572, ENSMUSG00000029163, ENSMUSG00000001506, ENSMUSG00000036545,…	290	1680	12504	2.51517	1.17443e-16	2.34885e-17	6.25051e-16
GOTERM_BP_FAT	GO:0009611~response to wounding	35	9.09091	1.55397e-13	ENSMUSG00000026984, ENSMUSG00000035356, ENSMUSG00000015947, ENSMUSG00000002603, ENSMUSG00000025804, ENSMUSG00000042286, ENSMUSG00000022504, ENSMUSG00000022887, ENSMUSG00000058952, ENSMUSG00000035373, ENSMUSG00000051439, ENSMUSG00000049103, ENSMUSG00000026193, ENSMUSG00000024909, ENSMUSG00000079227, ENSMUSG00000036931, ENSMUSG00000005087, ENSMUSG00000021754, ENSMUSG00000060183, ENSMUSG00000022534,…	296	347	13588	4.63023	2.60658e-10	4.3443e-11	2.61735e-10		GOTERM_MF_FAT	GO:0005539~glycosaminoglycan binding	17	4.41558	2.7073e-09	ENSMUSG00000022893, ENSMUSG00000004098, ENSMUSG00000039542, ENSMUSG00000035258, ENSMUSG00000026395, ENSMUSG00000009185, ENSMUSG00000042286, ENSMUSG00000022665, ENSMUSG00000030786, ENSMUSG00000035373, ENSMUSG00000023886, ENSMUSG00000023885, ENSMUSG00000027750, ENSMUSG00000026193, ENSMUSG00000029811, ENSMUSG00000005087, ENSMUSG00000026837	287	114	13288	6.90433	1.05043e-06	2.10086e-07	3.75941e-06		GOTERM_CC_FAT	GO:0005604~basement membrane	19	4.93506	3.65999e-14	ENSMUSG00000001435, ENSMUSG00000019899, ENSMUSG00000031502, ENSMUSG00000028339, ENSMUSG00000025064, ENSMUSG00000005397, ENSMUSG00000022893, ENSMUSG00000031503, ENSMUSG00000028364, ENSMUSG00000059049, ENSMUSG00000066842, ENSMUSG00000022665, ENSMUSG00000023886, ENSMUSG00000026193, ENSMUSG00000021806, ENSMUSG00000025650, ENSMUSG00000020019, ENSMUSG00000026837, ENSMUSG00000028763	290	73	12504	11.2223	8.90288e-12	1.48381e-12	4.73843e-11
GOTERM_BP_FAT	GO:0030198~extracellular matrix organization	18	4.67532	5.17182e-11	ENSMUSG00000001435, ENSMUSG00000005397, ENSMUSG00000004098, ENSMUSG00000029163, ENSMUSG00000035258, ENSMUSG00000036545, ENSMUSG00000026043, ENSMUSG00000026042, ENSMUSG00000022665, ENSMUSG00000027966, ENSMUSG00000023886, ENSMUSG00000053175, ENSMUSG00000027750, ENSMUSG00000024529, ENSMUSG00000029231, ENSMUSG00000035493, ENSMUSG00000028763, ENSMUSG00000026837	296	101	13588	8.18116	8.67314e-08	1.23902e-08	8.70907e-08		GOTERM_MF_FAT	GO:0048407~platelet-derived growth factor binding	7	1.81818	7.50815e-09	ENSMUSG00000026043, ENSMUSG00000031502, ENSMUSG00000029661, ENSMUSG00000001506, ENSMUSG00000029231, ENSMUSG00000001119, ENSMUSG00000026837	287	9	13288	36.0108	2.91316e-06	4.85527e-07	1.0426e-05		GOTERM_CC_FAT	GO:0005581~collagen	10	2.5974	1.25428e-10	ENSMUSG00000026043, ENSMUSG00000026042, ENSMUSG00000031502, ENSMUSG00000027966, ENSMUSG00000004098, ENSMUSG00000029661, ENSMUSG00000031503, ENSMUSG00000001506, ENSMUSG00000024529, ENSMUSG00000026837	290	19	12504	22.6933	3.04789e-08	4.35413e-09	1.62214e-07
GOTERM_BP_FAT	GO:0043062~extracellular structure organization	21	5.45455	7.20596e-11	ENSMUSG00000001435, ENSMUSG00000005397, ENSMUSG00000034593, ENSMUSG00000004098, ENSMUSG00000029163, ENSMUSG00000028364, ENSMUSG00000035258, ENSMUSG00000036545, ENSMUSG00000026043, ENSMUSG00000026042, ENSMUSG00000022665, ENSMUSG00000027966, ENSMUSG00000023886, ENSMUSG00000053175, ENSMUSG00000048376, ENSMUSG00000027750, ENSMUSG00000024529, ENSMUSG00000029231, ENSMUSG00000035493, ENSMUSG00000028763,…	296	149	13588	6.46989	1.20844e-07	1.51055e-08	1.21345e-07		GOTERM_MF_FAT	GO:0005509~calcium ion binding	44	11.4286	9.23702e-08	ENSMUSG00000005397, ENSMUSG00000027204, ENSMUSG00000034593, ENSMUSG00000036862, ENSMUSG00000030218, ENSMUSG00000002020, ENSMUSG00000028369, ENSMUSG00000031740, ENSMUSG00000022887, ENSMUSG00000016763, ENSMUSG00000030786, ENSMUSG00000038146, ENSMUSG00000030789, ENSMUSG00000056427, ENSMUSG00000031871, ENSMUSG00000052889, ENSMUSG00000037280, ENSMUSG00000024909, ENSMUSG00000020695, ENSMUSG00000021806,…	287	840	13288	2.42522	3.5839e-05	5.11994e-06	0.000128267		GOTERM_CC_FAT	GO:0005886~plasma membrane	105	27.2727	5.19955e-07	ENSMUSG00000025969, ENSMUSG00000056025, ENSMUSG00000025064, ENSMUSG00000036334, ENSMUSG00000026395, ENSMUSG00000025892, ENSMUSG00000068876, ENSMUSG00000021457, ENSMUSG00000021823, ENSMUSG00000040133, ENSMUSG00000027962, ENSMUSG00000026193, ENSMUSG00000031871, ENSMUSG00000079227, ENSMUSG00000029231, ENSMUSG00000073421, ENSMUSG00000051331, ENSMUSG00000040249, ENSMUSG00000056515, ENSMUSG00000022443,…	290	2906	12504	1.55792	0.000126341	1.57935e-05	0.00067245
GOTERM_BP_FAT	GO:0045087~innate immune response	16	4.15584	9.85799e-09	ENSMUSG00000015947, ENSMUSG00000002603, ENSMUSG00000051498, ENSMUSG00000022504, ENSMUSG00000024349, ENSMUSG00000022887, ENSMUSG00000026068, ENSMUSG00000045322, ENSMUSG00000058952, ENSMUSG00000026069, ENSMUSG00000000386, ENSMUSG00000070942, ENSMUSG00000035031, ENSMUSG00000073418, ENSMUSG00000017830, ENSMUSG00000024164	296	107	13588	6.86436	1.65317e-05	1.83687e-06	1.66004e-05		GOTERM_MF_FAT	GO:0008237~metallopeptidase activity	19	4.93506	1.1492e-07	ENSMUSG00000027408, ENSMUSG00000006403, ENSMUSG00000022894, ENSMUSG00000022893, ENSMUSG00000054555, ENSMUSG00000037852, ENSMUSG00000020473, ENSMUSG00000036545, ENSMUSG00000047497, ENSMUSG00000000957, ENSMUSG00000020926, ENSMUSG00000031740, ENSMUSG00000058145, ENSMUSG00000032363, ENSMUSG00000020681, ENSMUSG00000011256, ENSMUSG00000025473, ENSMUSG00000049538, ENSMUSG00000036596	287	187	13288	4.70424	4.45881e-05	5.57362e-06	0.000159581		GOTERM_CC_FAT	GO:0009986~cell surface	24	6.23377	6.38499e-07	ENSMUSG00000032093, ENSMUSG00000040249, ENSMUSG00000054385, ENSMUSG00000015947, ENSMUSG00000039542, ENSMUSG00000002944, ENSMUSG00000000957, ENSMUSG00000026395, ENSMUSG00000037405, ENSMUSG00000042817, ENSMUSG00000000290, ENSMUSG00000016763, ENSMUSG00000026069, ENSMUSG00000032363, ENSMUSG00000030786, ENSMUSG00000035914, ENSMUSG00000030789, ENSMUSG00000031778, ENSMUSG00000079227, ENSMUSG00000020695,…	290	305	12504	3.39283	0.000155143	1.72393e-05	0.000825762
GOTERM_BP_FAT	GO:0006935~chemotaxis	15	3.8961	9.57719e-08	ENSMUSG00000025969, ENSMUSG00000060183, ENSMUSG00000049130, ENSMUSG00000009185, ENSMUSG00000052336, ENSMUSG00000000290, ENSMUSG00000025804, ENSMUSG00000022883, ENSMUSG00000034855, ENSMUSG00000030786, ENSMUSG00000058427, ENSMUSG00000035373, ENSMUSG00000074715, ENSMUSG00000031778, ENSMUSG00000020143	296	109	13588	6.31726	0.000160597	1.60608e-05	0.000161275		GOTERM_MF_FAT	GO:0004222~metalloendopeptidase activity	14	3.63636	1.00668e-06	ENSMUSG00000006403, ENSMUSG00000022894, ENSMUSG00000022893, ENSMUSG00000054555, ENSMUSG00000036545, ENSMUSG00000000957, ENSMUSG00000047497, ENSMUSG00000020926, ENSMUSG00000031740, ENSMUSG00000058145, ENSMUSG00000032363, ENSMUSG00000011256, ENSMUSG00000025473, ENSMUSG00000049538	287	114	13288	5.68592	0.000390514	4.3398e-05	0.00139788
GOTERM_BP_FAT	GO:0042330~taxis	15	3.8961	9.57719e-08	ENSMUSG00000025969, ENSMUSG00000060183, ENSMUSG00000049130, ENSMUSG00000009185, ENSMUSG00000052336, ENSMUSG00000000290, ENSMUSG00000025804, ENSMUSG00000022883, ENSMUSG00000034855, ENSMUSG00000030786, ENSMUSG00000058427, ENSMUSG00000035373, ENSMUSG00000074715, ENSMUSG00000031778, ENSMUSG00000020143	296	109	13588	6.31726	0.000160597	1.60608e-05	0.000161275		GOTERM_MF_FAT	GO:0019838~growth factor binding	11	2.85714	3.01089e-06	ENSMUSG00000026068, ENSMUSG00000026043, ENSMUSG00000026069, ENSMUSG00000031502, ENSMUSG00000029661, ENSMUSG00000070942, ENSMUSG00000001506, ENSMUSG00000002020, ENSMUSG00000029231, ENSMUSG00000001119, ENSMUSG00000026837	287	72	13288	7.07356	0.00116754	0.000116816	0.0041809
GOTERM_BP_FAT	GO:0042110~T cell activation	15	3.8961	2.11034e-07	ENSMUSG00000032093, ENSMUSG00000022443, ENSMUSG00000027843, ENSMUSG00000002603, ENSMUSG00000026395, ENSMUSG00000042817, ENSMUSG00000021457, ENSMUSG00000000290, ENSMUSG00000018654, ENSMUSG00000030786, ENSMUSG00000053175, ENSMUSG00000030789, ENSMUSG00000036526, ENSMUSG00000020143, ENSMUSG00000018899	296	116	13588	5.93604	0.000353841	3.21725e-05	0.000355369		GOTERM_MF_FAT	GO:0005198~structural molecule activity	26	6.75325	1.42504e-05	ENSMUSG00000045545, ENSMUSG00000031502, ENSMUSG00000027204, ENSMUSG00000004098, ENSMUSG00000038670, ENSMUSG00000031503, ENSMUSG00000035186, ENSMUSG00000027966, ENSMUSG00000030786, ENSMUSG00000021823, ENSMUSG00000029661, ENSMUSG00000019978, ENSMUSG00000001435, ENSMUSG00000028339, ENSMUSG00000029163, ENSMUSG00000001506, ENSMUSG00000040690, ENSMUSG00000026043, ENSMUSG00000061527, ENSMUSG00000026042,…	287	450	13288	2.67509	0.00551395	0.000502529	0.0197866
GOTERM_BP_FAT	GO:0045321~leukocyte activation	20	5.19481	3.03249e-07	ENSMUSG00000032093, ENSMUSG00000022443, ENSMUSG00000002603, ENSMUSG00000027843, ENSMUSG00000039936, ENSMUSG00000026395, ENSMUSG00000052336, ENSMUSG00000042817, ENSMUSG00000021457, ENSMUSG00000000290, ENSMUSG00000030742, ENSMUSG00000018654, ENSMUSG00000030786, ENSMUSG00000053175, ENSMUSG00000030789, ENSMUSG00000036526, ENSMUSG00000035673, ENSMUSG00000024300, ENSMUSG00000020143, ENSMUSG00000018899	296	219	13588	4.19227	0.00050842	4.23782e-05	0.000510655		GOTERM_MF_FAT	GO:0019955~cytokine binding	11	2.85714	1.87216e-05	ENSMUSG00000026068, ENSMUSG00000026069, ENSMUSG00000024621, ENSMUSG00000070942, ENSMUSG00000049103, ENSMUSG00000022146, ENSMUSG00000071714, ENSMUSG00000079227, ENSMUSG00000052336, ENSMUSG00000071713, ENSMUSG00000025804	287	88	13288	5.78746	0.00723772	0.000605153	0.0259941
GOTERM_BP_FAT	GO:0001775~cell activation	20	5.19481	1.77775e-06	ENSMUSG00000032093, ENSMUSG00000022443, ENSMUSG00000002603, ENSMUSG00000027843, ENSMUSG00000039936, ENSMUSG00000026395, ENSMUSG00000052336, ENSMUSG00000042817, ENSMUSG00000021457, ENSMUSG00000000290, ENSMUSG00000030742, ENSMUSG00000018654, ENSMUSG00000030786, ENSMUSG00000053175, ENSMUSG00000030789, ENSMUSG00000036526, ENSMUSG00000035673, ENSMUSG00000024300, ENSMUSG00000020143, ENSMUSG00000018899	296	246	13588	3.73215	0.00297684	0.000229303	0.00299359
GOTERM_BP_FAT	GO:0030217~T cell differentiation	11	2.85714	5.3778e-06	ENSMUSG00000032093, ENSMUSG00000053175, ENSMUSG00000036526, ENSMUSG00000027843, ENSMUSG00000002603, ENSMUSG00000026395, ENSMUSG00000042817, ENSMUSG00000021457, ENSMUSG00000020143, ENSMUSG00000018899, ENSMUSG00000018654	296	76	13588	6.6442	0.00897805	0.000643978	0.00905555
GOTERM_BP_FAT	GO:0042035~regulation of cytokine biosynthetic process	10	2.5974	9.16691e-06	ENSMUSG00000032093, ENSMUSG00000045322, ENSMUSG00000020275, ENSMUSG00000035914, ENSMUSG00000053175, ENSMUSG00000036526, ENSMUSG00000037035, ENSMUSG00000021457, ENSMUSG00000051498, ENSMUSG00000018899	296	64	13588	7.17272	0.0152554	0.00102434	0.0154355
GOTERM_BP_FAT	GO:0016337~cell-cell adhesion	18	4.67532	1.57646e-05	ENSMUSG00000036862, ENSMUSG00000039542, ENSMUSG00000022443, ENSMUSG00000026395, ENSMUSG00000037405, ENSMUSG00000074505, ENSMUSG00000000290, ENSMUSG00000061048, ENSMUSG00000031673, ENSMUSG00000000567, ENSMUSG00000027966, ENSMUSG00000030786, ENSMUSG00000070047, ENSMUSG00000027962, ENSMUSG00000031871, ENSMUSG00000032452, ENSMUSG00000025473, ENSMUSG00000032011	296	236	13588	3.50126	0.0260911	0.00165098	0.0265435
GOTERM_BP_FAT	GO:0002253~activation of immune response	11	2.85714	1.6479e-05	ENSMUSG00000022887, ENSMUSG00000032093, ENSMUSG00000058952, ENSMUSG00000036908, ENSMUSG00000027843, ENSMUSG00000035031, ENSMUSG00000073418, ENSMUSG00000026395, ENSMUSG00000021457, ENSMUSG00000032011, ENSMUSG00000024164	296	86	13588	5.87162	0.0272572	0.0016243	0.0277462
GOTERM_BP_FAT	GO:0046649~lymphocyte activation	16	4.15584	1.81863e-05	ENSMUSG00000032093, ENSMUSG00000022443, ENSMUSG00000027843, ENSMUSG00000002603, ENSMUSG00000039936, ENSMUSG00000026395, ENSMUSG00000042817, ENSMUSG00000021457, ENSMUSG00000000290, ENSMUSG00000018654, ENSMUSG00000030786, ENSMUSG00000053175, ENSMUSG00000030789, ENSMUSG00000036526, ENSMUSG00000020143, ENSMUSG00000018899	296	191	13588	3.84548	0.0300383	0.00169293	0.0306203
GOTERM_BP_FAT	GO:0030595~leukocyte chemotaxis	7	1.81818	2.00564e-05	ENSMUSG00000030786, ENSMUSG00000058427, ENSMUSG00000049130, ENSMUSG00000031778, ENSMUSG00000052336, ENSMUSG00000000290, ENSMUSG00000025804	296	27	13588	11.9014	0.0330755	0.00176869	0.0337686
GOTERM_BP_FAT	GO:0060326~cell chemotaxis	7	1.81818	2.00564e-05	ENSMUSG00000030786, ENSMUSG00000058427, ENSMUSG00000049130, ENSMUSG00000031778, ENSMUSG00000052336, ENSMUSG00000000290, ENSMUSG00000025804	296	27	13588	11.9014	0.0330755	0.00176869	0.0337686
GOTERM_BP_FAT	GO:0010810~regulation of cell-substrate adhesion	8	2.07792	2.13481e-05	ENSMUSG00000029304, ENSMUSG00000005397, ENSMUSG00000022665, ENSMUSG00000023886, ENSMUSG00000029163, ENSMUSG00000035258, ENSMUSG00000001506, ENSMUSG00000000957	296	40	13588	9.18108	0.0351679	0.00178846	0.035943

## Sheet: Common in WT
GO-biological processes		GO-molecular function		GO-cellular component
138 common terms in "WT.GBM_vs_WT.Nor" and "WT.UUO_vs_WT.Nor":		9 common terms in "WT.GBM_vs_WT.Nor" and "WT.UUO_vs_WT.Nor":		10 common terms in "WT.GBM_vs_WT.Nor" and "WT.UUO_vs_WT.Nor":
GO:0006955~immune response		GO:0008009~chemokine activity		GO:0009986~cell surface
GO:0006952~defense response		GO:0042379~chemokine receptor binding		GO:0009897~external side of plasma membrane
GO:0009611~response to wounding		GO:0005125~cytokine activity		GO:0005886~plasma membrane
GO:0006954~inflammatory response		GO:0030246~carbohydrate binding		GO:0044421~extracellular region part
GO:0002684~positive regulation of immune system process		GO:0003779~actin binding		GO:0005615~extracellular space
GO:0001775~cell activation		GO:0005509~calcium ion binding		GO:0005576~extracellular region
GO:0050778~positive regulation of immune response		GO:0019955~cytokine binding		GO:0044459~plasma membrane part
GO:0048584~positive regulation of response to stimulus		GO:0008201~heparin binding		GO:0043235~receptor complex
GO:0045321~leukocyte activation		GO:0005539~glycosaminoglycan binding		GO:0008305~integrin complex
GO:0002253~activation of immune response				GO:0005578~proteinaceous extracellular matrix
GO:0046649~lymphocyte activation
GO:0001817~regulation of cytokine production
GO:0002697~regulation of immune effector process
GO:0006935~chemotaxis
GO:0042330~taxis
GO:0002252~immune effector process
GO:0045087~innate immune response
GO:0002521~leukocyte differentiation
GO:0048534~hemopoietic or lymphoid organ development
GO:0030097~hemopoiesis
GO:0002520~immune system development
GO:0007155~cell adhesion
GO:0022610~biological adhesion
GO:0002703~regulation of leukocyte mediated immunity
GO:0042110~T cell activation
GO:0002443~leukocyte mediated immunity
GO:0002460~adaptive immune response based on somatic recombination of immune receptors built from immunoglobulin superfamily domains
GO:0002250~adaptive immune response
GO:0030098~lymphocyte differentiation
GO:0048002~antigen processing and presentation of peptide antigen
GO:0002706~regulation of lymphocyte mediated immunity
GO:0019724~B cell mediated immunity
GO:0002526~acute inflammatory response
GO:0002699~positive regulation of immune effector process
GO:0019882~antigen processing and presentation
GO:0002449~lymphocyte mediated immunity
GO:0050865~regulation of cell activation
GO:0002819~regulation of adaptive immune response
GO:0002822~regulation of adaptive immune response based on somatic recombination of immune receptors built from immunoglobulin superfamily domains
GO:0002478~antigen processing and presentation of exogenous peptide antigen
GO:0002764~immune response-regulating signal transduction
GO:0001819~positive regulation of cytokine production
GO:0050867~positive regulation of cell activation
GO:0016064~immunoglobulin mediated immune response
GO:0006959~humoral immune response
GO:0019884~antigen processing and presentation of exogenous antigen
GO:0009617~response to bacterium
GO:0002694~regulation of leukocyte activation
GO:0031349~positive regulation of defense response
GO:0002821~positive regulation of adaptive immune response
GO:0002824~positive regulation of adaptive immune response based on somatic recombination of immune receptors built from immunoglobulin superfamily domains
GO:0002757~immune response-activating signal transduction
GO:0007626~locomotory behavior
GO:0042035~regulation of cytokine biosynthetic process
GO:0002696~positive regulation of leukocyte activation
GO:0002274~myeloid leukocyte activation
GO:0030217~T cell differentiation
GO:0051249~regulation of lymphocyte activation
GO:0050900~leukocyte migration
GO:0051251~positive regulation of lymphocyte activation
GO:0002768~immune response-regulating cell surface receptor signaling pathway
GO:0002708~positive regulation of lymphocyte mediated immunity
GO:0002705~positive regulation of leukocyte mediated immunity
GO:0019221~cytokine-mediated signaling pathway
GO:0042108~positive regulation of cytokine biosynthetic process
GO:0007159~leukocyte adhesion
GO:0045058~T cell selection
GO:0002541~activation of plasma proteins involved in acute inflammatory response
GO:0006956~complement activation
GO:0002429~immune response-activating cell surface receptor signaling pathway
GO:0060326~cell chemotaxis
GO:0030595~leukocyte chemotaxis
GO:0042127~regulation of cell proliferation
GO:0032101~regulation of response to external stimulus
GO:0009891~positive regulation of biosynthetic process
GO:0002237~response to molecule of bacterial origin
GO:0031328~positive regulation of cellular biosynthetic process
GO:0051094~positive regulation of developmental process
GO:0050863~regulation of T cell activation
GO:0042742~defense response to bacterium
GO:0002455~humoral immune response mediated by circulating immunoglobulin
GO:0050727~regulation of inflammatory response
GO:0051240~positive regulation of multicellular organismal process
GO:0001914~regulation of T cell mediated cytotoxicity
GO:0002709~regulation of T cell mediated immunity
GO:0043067~regulation of programmed cell death
GO:0050870~positive regulation of T cell activation
GO:0010604~positive regulation of macromolecule metabolic process
GO:0010941~regulation of cell death
GO:0050670~regulation of lymphocyte proliferation
GO:0032944~regulation of mononuclear cell proliferation
GO:0010557~positive regulation of macromolecule biosynthetic process
GO:0070663~regulation of leukocyte proliferation
GO:0007610~behavior
GO:0042981~regulation of apoptosis
GO:0016485~protein processing
GO:0045597~positive regulation of cell differentiation
GO:0045088~regulation of innate immune response
GO:0050764~regulation of phagocytosis
GO:0006958~complement activation, classical pathway
GO:0001910~regulation of leukocyte mediated cytotoxicity
GO:0031341~regulation of cell killing
GO:0051605~protein maturation by peptide bond cleavage
GO:0016477~cell migration
GO:0008219~cell death
GO:0050864~regulation of B cell activation
GO:0032680~regulation of tumor necrosis factor production
GO:0050671~positive regulation of lymphocyte proliferation
GO:0032946~positive regulation of mononuclear cell proliferation
GO:0050830~defense response to Gram-positive bacterium
GO:0050766~positive regulation of phagocytosis
GO:0016265~death
GO:0070665~positive regulation of leukocyte proliferation
GO:0051050~positive regulation of transport
GO:0006928~cell motion
GO:0002712~regulation of B cell mediated immunity
GO:0002889~regulation of immunoglobulin mediated immune response
GO:0051674~localization of cell
GO:0048870~cell motility
GO:0050851~antigen receptor-mediated signaling pathway
GO:0042060~wound healing
GO:0043068~positive regulation of programmed cell death
GO:0002366~leukocyte activation during immune response
GO:0002263~cell activation during immune response
GO:0012501~programmed cell death
GO:0002683~negative regulation of immune system process
GO:0051130~positive regulation of cellular component organization
GO:0010942~positive regulation of cell death
GO:0032675~regulation of interleukin-6 production
GO:0030593~neutrophil chemotaxis
GO:0002474~antigen processing and presentation of peptide antigen via MHC class I
GO:0045619~regulation of lymphocyte differentiation
GO:0043065~positive regulation of apoptosis
GO:0051173~positive regulation of nitrogen compound metabolic process
GO:0006915~apoptosis
GO:0032755~positive regulation of interleukin-6 production
GO:0045807~positive regulation of endocytosis
GO:0002218~activation of innate immune response

## Sheet: Common in KO
GO-biological processes		GO-molecular function		GO-cellular component
NA		NA		1 common terms in "KO.GBM_vs_KO.Nor" and "KO.UUO_vs_KO.Nor":
				GO:0044421~extracellular region part
