# Supplementary material for: Identification of Genes Associated with Smad3-dependent Renal Injury by RNA-seq-based Transcriptome Analysis
Source: Sci Rep. 2015 Dec 9;5:17901. doi: 10.1038/srep17901 (PMC4673424; doi:10.1038/srep17901)
Supplement: Supplementary File S3 [file srep17901-s4.xls]

## Sheet: WT.GBM vs WT.Nor
Category	Term	Count	%	Pvalue	Genes	List Total	Pop Hits	Pop Total	Fold Enrichment	Bonferroni	Benjamini	FDR		Category	Term	Count	%	Pvalue	Genes	List Total	Pop Hits	Pop Total	Fold Enrichment	Bonferroni	Benjamini	FDR		Category	Term	Count	%	Pvalue	Genes	List Total	Pop Hits	Pop Total	Fold Enrichment	Bonferroni	Benjamini	FDR
GOTERM_BP_FAT	GO:0055114~oxidation reduction	101	12.6092	2.79779e-36	ENSMUSG00000022450, ENSMUSG00000025968, ENSMUSG00000063428, ENSMUSG00000030647, ENSMUSG00000072946, ENSMUSG00000000340, ENSMUSG00000059734, ENSMUSG00000019762, ENSMUSG00000022445, ENSMUSG00000032263, ENSMUSG00000024646, ENSMUSG00000027187, ENSMUSG00000040048, ENSMUSG00000028167, ENSMUSG00000071014, ENSMUSG00000024953, ENSMUSG00000028571, ENSMUSG00000029632, ENSMUSG00000037542, ENSMUSG00000032279,…	483	672	13588	4.22825	5.17031e-33	5.17031e-33	4.76589e-33		GOTERM_MF_FAT	GO:0048037~cofactor binding	35	4.36954	8.35077e-12	ENSMUSG00000021416, ENSMUSG00000001323, ENSMUSG00000020051, ENSMUSG00000022763, ENSMUSG00000021707, ENSMUSG00000032648, ENSMUSG00000028179, ENSMUSG00000032279, ENSMUSG00000054474, ENSMUSG00000025403, ENSMUSG00000006378, ENSMUSG00000030562, ENSMUSG00000015134, ENSMUSG00000022223, ENSMUSG00000021947, ENSMUSG00000024039, ENSMUSG00000000340, ENSMUSG00000024099, ENSMUSG00000027710, ENSMUSG00000039648,…	514	226	13288	4.00365	6.17121e-09	6.17121e-09	1.26848e-08		GOTERM_CC_FAT	GO:0005739~mitochondrion	200	24.9688	1.91752e-61	ENSMUSG00000050856, ENSMUSG00000038690, ENSMUSG00000049422, ENSMUSG00000030647, ENSMUSG00000061518, ENSMUSG00000006057, ENSMUSG00000030945, ENSMUSG00000022956, ENSMUSG00000013997, ENSMUSG00000072946, ENSMUSG00000027452, ENSMUSG00000059734, ENSMUSG00000034424, ENSMUSG00000001270, ENSMUSG00000032263, ENSMUSG00000024646, ENSMUSG00000020258, ENSMUSG00000068706, ENSMUSG00000040048, ENSMUSG00000022110,…	548	1322	12504	3.45197	6.15523e-59	6.15523e-59	2.58881e-58
GOTERM_BP_FAT	GO:0006091~generation of precursor metabolites and energy	64	7.99001	3.49846e-35	ENSMUSG00000022450, ENSMUSG00000025968, ENSMUSG00000023456, ENSMUSG00000009863, ENSMUSG00000005510, ENSMUSG00000020022, ENSMUSG00000050856, ENSMUSG00000032648, ENSMUSG00000020475, ENSMUSG00000030647, ENSMUSG00000033938, ENSMUSG00000018770, ENSMUSG00000006057, ENSMUSG00000022956, ENSMUSG00000035674, ENSMUSG00000025651, ENSMUSG00000031924, ENSMUSG00000024099, ENSMUSG00000059040, ENSMUSG00000059734,…	483	261	13588	6.89839	6.46516e-32	3.23258e-32	5.95946e-32		GOTERM_MF_FAT	GO:0015078~hydrogen ion transmembrane transporter activity	21	2.62172	2.511e-11	ENSMUSG00000039463, ENSMUSG00000063882, ENSMUSG00000079941, ENSMUSG00000039347, ENSMUSG00000050856, ENSMUSG00000035885, ENSMUSG00000020163, ENSMUSG00000068706, ENSMUSG00000018770, ENSMUSG00000034566, ENSMUSG00000006057, ENSMUSG00000000563, ENSMUSG00000061518, ENSMUSG00000074218, ENSMUSG00000030785, ENSMUSG00000051671, ENSMUSG00000021520, ENSMUSG00000022956, ENSMUSG00000041697, ENSMUSG00000032330,…	514	82	13288	6.62067	1.85563e-08	9.27815e-09	3.81422e-08		GOTERM_CC_FAT	GO:0044429~mitochondrial part	104	12.9838	2.41619e-40	ENSMUSG00000022450, ENSMUSG00000025968, ENSMUSG00000050856, ENSMUSG00000038690, ENSMUSG00000030647, ENSMUSG00000030735, ENSMUSG00000027199, ENSMUSG00000061518, ENSMUSG00000025403, ENSMUSG00000006057, ENSMUSG00000030945, ENSMUSG00000074218, ENSMUSG00000022956, ENSMUSG00000035202, ENSMUSG00000027452, ENSMUSG00000000340, ENSMUSG00000032047, ENSMUSG00000028973, ENSMUSG00000032263, ENSMUSG00000068706,…	548	524	12504	4.52867	7.75598e-38	3.87799e-38	3.26206e-37
GOTERM_BP_FAT	GO:0022900~electron transport chain	37	4.61923	3.76687e-25	ENSMUSG00000022450, ENSMUSG00000009863, ENSMUSG00000005510, ENSMUSG00000025968, ENSMUSG00000063882, ENSMUSG00000020022, ENSMUSG00000029632, ENSMUSG00000022763, ENSMUSG00000036199, ENSMUSG00000027673, ENSMUSG00000030647, ENSMUSG00000033938, ENSMUSG00000021606, ENSMUSG00000022820, ENSMUSG00000026032, ENSMUSG00000035674, ENSMUSG00000025651, ENSMUSG00000024038, ENSMUSG00000031924, ENSMUSG00000023089,…	483	112	13588	9.29377	6.96118e-22	2.32039e-22	6.41668e-22		GOTERM_MF_FAT	GO:0015077~monovalent inorganic cation transmembrane transporter activity	21	2.62172	8.02527e-11	ENSMUSG00000039463, ENSMUSG00000063882, ENSMUSG00000079941, ENSMUSG00000039347, ENSMUSG00000050856, ENSMUSG00000035885, ENSMUSG00000020163, ENSMUSG00000068706, ENSMUSG00000018770, ENSMUSG00000034566, ENSMUSG00000006057, ENSMUSG00000000563, ENSMUSG00000061518, ENSMUSG00000074218, ENSMUSG00000030785, ENSMUSG00000051671, ENSMUSG00000021520, ENSMUSG00000022956, ENSMUSG00000041697, ENSMUSG00000032330,…	514	87	13288	6.24017	5.93067e-08	1.97689e-08	1.21904e-07		GOTERM_CC_FAT	GO:0005743~mitochondrial inner membrane	79	9.86267	5.92856e-40	ENSMUSG00000022450, ENSMUSG00000025968, ENSMUSG00000009863, ENSMUSG00000005510, ENSMUSG00000035472, ENSMUSG00000020022, ENSMUSG00000038690, ENSMUSG00000050856, ENSMUSG00000030647, ENSMUSG00000033938, ENSMUSG00000030735, ENSMUSG00000027199, ENSMUSG00000006057, ENSMUSG00000061518, ENSMUSG00000025403, ENSMUSG00000074218, ENSMUSG00000025036, ENSMUSG00000030785, ENSMUSG00000022956, ENSMUSG00000035674,…	548	296	12504	6.08981	1.90307e-37	6.34355e-38	8.00404e-37
GOTERM_BP_FAT	GO:0044271~nitrogen compound biosynthetic process	39	4.86891	9.8656e-12	ENSMUSG00000028032, ENSMUSG00000031441, ENSMUSG00000028194, ENSMUSG00000001323, ENSMUSG00000020051, ENSMUSG00000038690, ENSMUSG00000039347, ENSMUSG00000021707, ENSMUSG00000050856, ENSMUSG00000028179, ENSMUSG00000054474, ENSMUSG00000018770, ENSMUSG00000000563, ENSMUSG00000020098, ENSMUSG00000006057, ENSMUSG00000037601, ENSMUSG00000022956, ENSMUSG00000025428, ENSMUSG00000000673, ENSMUSG00000023120,…	483	302	13588	3.63301	1.82315e-08	4.55789e-09	1.68055e-08		GOTERM_MF_FAT	GO:0022890~inorganic cation transmembrane transporter activity	23	2.87141	2.92884e-09	ENSMUSG00000039463, ENSMUSG00000063882, ENSMUSG00000050856, ENSMUSG00000039347, ENSMUSG00000035885, ENSMUSG00000018770, ENSMUSG00000061518, ENSMUSG00000000563, ENSMUSG00000006057, ENSMUSG00000074218, ENSMUSG00000051671, ENSMUSG00000030785, ENSMUSG00000022956, ENSMUSG00000041697, ENSMUSG00000025428, ENSMUSG00000079941, ENSMUSG00000020163, ENSMUSG00000068706, ENSMUSG00000022797, ENSMUSG00000034566,…	514	127	13288	4.68188	2.16441e-06	5.41102e-07	4.44892e-06		GOTERM_CC_FAT	GO:0019866~organelle inner membrane	79	9.86267	3.61004e-38	ENSMUSG00000022450, ENSMUSG00000025968, ENSMUSG00000009863, ENSMUSG00000005510, ENSMUSG00000035472, ENSMUSG00000020022, ENSMUSG00000038690, ENSMUSG00000050856, ENSMUSG00000030647, ENSMUSG00000033938, ENSMUSG00000030735, ENSMUSG00000027199, ENSMUSG00000006057, ENSMUSG00000061518, ENSMUSG00000025403, ENSMUSG00000074218, ENSMUSG00000025036, ENSMUSG00000030785, ENSMUSG00000022956, ENSMUSG00000035674,…	548	312	12504	5.77751	1.15882e-35	2.89706e-36	4.87385e-35
GOTERM_BP_FAT	GO:0016053~organic acid biosynthetic process	25	3.1211	1.46136e-10	ENSMUSG00000023456, ENSMUSG00000034593, ENSMUSG00000001323, ENSMUSG00000028692, ENSMUSG00000020051, ENSMUSG00000021707, ENSMUSG00000028179, ENSMUSG00000054474, ENSMUSG00000022244, ENSMUSG00000031604, ENSMUSG00000024039, ENSMUSG00000076441, ENSMUSG00000003526, ENSMUSG00000038641, ENSMUSG00000033533, ENSMUSG00000024664, ENSMUSG00000024665, ENSMUSG00000029556, ENSMUSG00000042118, ENSMUSG00000028737,…	483	141	13588	4.98803	2.70058e-07	5.40117e-08	2.48935e-07		GOTERM_MF_FAT	GO:0016651~oxidoreductase activity, acting on NADH or NADPH	14	1.74782	4.51068e-08	ENSMUSG00000059734, ENSMUSG00000024099, ENSMUSG00000025968, ENSMUSG00000005510, ENSMUSG00000030562, ENSMUSG00000026032, ENSMUSG00000020022, ENSMUSG00000022613, ENSMUSG00000066839, ENSMUSG00000036199, ENSMUSG00000030647, ENSMUSG00000033938, ENSMUSG00000022820, ENSMUSG00000023089	514	51	13288	7.09667	3.33334e-05	6.66676e-06	6.85174e-05		GOTERM_CC_FAT	GO:0031966~mitochondrial membrane	80	9.98752	1.30724e-33	ENSMUSG00000022450, ENSMUSG00000025968, ENSMUSG00000009863, ENSMUSG00000005510, ENSMUSG00000035472, ENSMUSG00000020022, ENSMUSG00000038690, ENSMUSG00000050856, ENSMUSG00000030647, ENSMUSG00000033938, ENSMUSG00000030735, ENSMUSG00000027199, ENSMUSG00000006057, ENSMUSG00000061518, ENSMUSG00000025403, ENSMUSG00000074218, ENSMUSG00000025036, ENSMUSG00000030785, ENSMUSG00000022956, ENSMUSG00000035674,…	548	368	12504	4.96033	4.19623e-31	8.39246e-32	1.76488e-30
GOTERM_BP_FAT	GO:0046394~carboxylic acid biosynthetic process	25	3.1211	1.46136e-10	ENSMUSG00000023456, ENSMUSG00000034593, ENSMUSG00000001323, ENSMUSG00000028692, ENSMUSG00000020051, ENSMUSG00000021707, ENSMUSG00000028179, ENSMUSG00000054474, ENSMUSG00000022244, ENSMUSG00000031604, ENSMUSG00000024039, ENSMUSG00000076441, ENSMUSG00000003526, ENSMUSG00000038641, ENSMUSG00000033533, ENSMUSG00000024664, ENSMUSG00000024665, ENSMUSG00000029556, ENSMUSG00000042118, ENSMUSG00000028737,…	483	141	13588	4.98803	2.70058e-07	5.40117e-08	2.48935e-07		GOTERM_MF_FAT	GO:0008137~NADH dehydrogenase (ubiquinone) activity	10	1.24844	1.38343e-07	ENSMUSG00000059734, ENSMUSG00000024099, ENSMUSG00000025968, ENSMUSG00000005510, ENSMUSG00000026032, ENSMUSG00000020022, ENSMUSG00000036199, ENSMUSG00000030647, ENSMUSG00000033938, ENSMUSG00000022820	514	24	13288	10.7717	0.00010223	1.70391e-05	0.000210143		GOTERM_CC_FAT	GO:0005740~mitochondrial envelope	80	9.98752	1.12737e-31	ENSMUSG00000022450, ENSMUSG00000025968, ENSMUSG00000009863, ENSMUSG00000005510, ENSMUSG00000035472, ENSMUSG00000020022, ENSMUSG00000038690, ENSMUSG00000050856, ENSMUSG00000030647, ENSMUSG00000033938, ENSMUSG00000030735, ENSMUSG00000027199, ENSMUSG00000006057, ENSMUSG00000061518, ENSMUSG00000025403, ENSMUSG00000074218, ENSMUSG00000025036, ENSMUSG00000030785, ENSMUSG00000022956, ENSMUSG00000035674,…	548	391	12504	4.66855	3.61887e-29	6.03145e-30	1.52205e-28
GOTERM_BP_FAT	GO:0015980~energy derivation by oxidation of organic compounds	21	2.62172	1.77165e-10	ENSMUSG00000025968, ENSMUSG00000063882, ENSMUSG00000009863, ENSMUSG00000022477, ENSMUSG00000030244, ENSMUSG00000002769, ENSMUSG00000020321, ENSMUSG00000032648, ENSMUSG00000020163, ENSMUSG00000030647, ENSMUSG00000032279, ENSMUSG00000027187, ENSMUSG00000022110, ENSMUSG00000021520, ENSMUSG00000078650, ENSMUSG00000006818, ENSMUSG00000025651, ENSMUSG00000036879, ENSMUSG00000023089, ENSMUSG00000027406,…	483	98	13588	6.02839	3.27401e-07	5.45669e-08	3.01792e-07		GOTERM_MF_FAT	GO:0003954~NADH dehydrogenase activity	10	1.24844	1.38343e-07	ENSMUSG00000059734, ENSMUSG00000024099, ENSMUSG00000025968, ENSMUSG00000005510, ENSMUSG00000026032, ENSMUSG00000020022, ENSMUSG00000036199, ENSMUSG00000030647, ENSMUSG00000033938, ENSMUSG00000022820	514	24	13288	10.7717	0.00010223	1.70391e-05	0.000210143		GOTERM_CC_FAT	GO:0070469~respiratory chain	33	4.11985	1.19675e-26	ENSMUSG00000022450, ENSMUSG00000005510, ENSMUSG00000025968, ENSMUSG00000063882, ENSMUSG00000020022, ENSMUSG00000029632, ENSMUSG00000036199, ENSMUSG00000027673, ENSMUSG00000030647, ENSMUSG00000033938, ENSMUSG00000021606, ENSMUSG00000022820, ENSMUSG00000074218, ENSMUSG00000030785, ENSMUSG00000026032, ENSMUSG00000041697, ENSMUSG00000035674, ENSMUSG00000025651, ENSMUSG00000024038, ENSMUSG00000023089,…	548	65	12504	11.5843	3.84157e-24	5.48796e-25	1.61571e-23
GOTERM_BP_FAT	GO:0006732~coenzyme metabolic process	25	3.1211	1.97835e-10	ENSMUSG00000009863, ENSMUSG00000023456, ENSMUSG00000022477, ENSMUSG00000001827, ENSMUSG00000039653, ENSMUSG00000032279, ENSMUSG00000026798, ENSMUSG00000027610, ENSMUSG00000047905, ENSMUSG00000000673, ENSMUSG00000027452, ENSMUSG00000029735, ENSMUSG00000000340, ENSMUSG00000039450, ENSMUSG00000038704, ENSMUSG00000020321, ENSMUSG00000030674, ENSMUSG00000006345, ENSMUSG00000027605, ENSMUSG00000022110,…	483	143	13588	4.91827	3.65599e-07	5.22285e-08	3.37002e-07		GOTERM_MF_FAT	GO:0050136~NADH dehydrogenase (quinone) activity	10	1.24844	1.38343e-07	ENSMUSG00000059734, ENSMUSG00000024099, ENSMUSG00000025968, ENSMUSG00000005510, ENSMUSG00000026032, ENSMUSG00000020022, ENSMUSG00000036199, ENSMUSG00000030647, ENSMUSG00000033938, ENSMUSG00000022820	514	24	13288	10.7717	0.00010223	1.70391e-05	0.000210143		GOTERM_CC_FAT	GO:0031967~organelle envelope	80	9.98752	4.29831e-22	ENSMUSG00000022450, ENSMUSG00000025968, ENSMUSG00000009863, ENSMUSG00000005510, ENSMUSG00000035472, ENSMUSG00000020022, ENSMUSG00000038690, ENSMUSG00000050856, ENSMUSG00000030647, ENSMUSG00000033938, ENSMUSG00000030735, ENSMUSG00000027199, ENSMUSG00000006057, ENSMUSG00000061518, ENSMUSG00000025403, ENSMUSG00000074218, ENSMUSG00000025036, ENSMUSG00000030785, ENSMUSG00000022956, ENSMUSG00000035674,…	548	540	12504	3.38037	1.37976e-19	1.7247e-20	5.80307e-19
GOTERM_BP_FAT	GO:0051186~cofactor metabolic process	27	3.37079	1.31221e-09	ENSMUSG00000009863, ENSMUSG00000023456, ENSMUSG00000022477, ENSMUSG00000001827, ENSMUSG00000039653, ENSMUSG00000032279, ENSMUSG00000026798, ENSMUSG00000027610, ENSMUSG00000047905, ENSMUSG00000000673, ENSMUSG00000027452, ENSMUSG00000029735, ENSMUSG00000000340, ENSMUSG00000039450, ENSMUSG00000038704, ENSMUSG00000020321, ENSMUSG00000030674, ENSMUSG00000006345, ENSMUSG00000027605, ENSMUSG00000022110,…	483	182	13588	4.1735	2.42496e-06	3.03121e-07	2.23529e-06		GOTERM_MF_FAT	GO:0050662~coenzyme binding	23	2.87141	2.18503e-07	ENSMUSG00000021416, ENSMUSG00000024099, ENSMUSG00000027710, ENSMUSG00000026389, ENSMUSG00000038704, ENSMUSG00000020321, ENSMUSG00000034424, ENSMUSG00000021707, ENSMUSG00000022763, ENSMUSG00000042410, ENSMUSG00000032279, ENSMUSG00000028167, ENSMUSG00000030562, ENSMUSG00000015134, ENSMUSG00000023019, ENSMUSG00000062908, ENSMUSG00000022223, ENSMUSG00000021947, ENSMUSG00000035637, ENSMUSG00000021751,…	514	160	13288	3.71625	0.000161461	2.30674e-05	0.000331907		GOTERM_CC_FAT	GO:0031975~envelope	80	9.98752	5.44014e-22	ENSMUSG00000022450, ENSMUSG00000025968, ENSMUSG00000009863, ENSMUSG00000005510, ENSMUSG00000035472, ENSMUSG00000020022, ENSMUSG00000038690, ENSMUSG00000050856, ENSMUSG00000030647, ENSMUSG00000033938, ENSMUSG00000030735, ENSMUSG00000027199, ENSMUSG00000006057, ENSMUSG00000061518, ENSMUSG00000025403, ENSMUSG00000074218, ENSMUSG00000025036, ENSMUSG00000030785, ENSMUSG00000022956, ENSMUSG00000035674,…	548	542	12504	3.3679	1.74629e-19	1.94032e-20	7.34464e-19
GOTERM_BP_FAT	GO:0055085~transmembrane transport	44	5.49313	6.06933e-09	ENSMUSG00000020651, ENSMUSG00000039463, ENSMUSG00000027679, ENSMUSG00000035472, ENSMUSG00000036330, ENSMUSG00000037762, ENSMUSG00000050856, ENSMUSG00000039347, ENSMUSG00000054640, ENSMUSG00000010122, ENSMUSG00000024580, ENSMUSG00000030781, ENSMUSG00000018770, ENSMUSG00000041052, ENSMUSG00000000563, ENSMUSG00000006057, ENSMUSG00000025036, ENSMUSG00000022956, ENSMUSG00000037490, ENSMUSG00000021474,…	483	460	13588	2.69094	1.12161e-05	1.24624e-06	1.03388e-05		GOTERM_MF_FAT	GO:0016655~oxidoreductase activity, acting on NADH or NADPH, quinone or similar compound as acceptor	10	1.24844	4.47027e-07	ENSMUSG00000059734, ENSMUSG00000024099, ENSMUSG00000025968, ENSMUSG00000005510, ENSMUSG00000026032, ENSMUSG00000020022, ENSMUSG00000036199, ENSMUSG00000030647, ENSMUSG00000033938, ENSMUSG00000022820	514	27	13288	9.57487	0.000330298	4.12932e-05	0.000679033		GOTERM_CC_FAT	GO:0031090~organelle membrane	86	10.7366	1.7519e-14	ENSMUSG00000022450, ENSMUSG00000025968, ENSMUSG00000009863, ENSMUSG00000005510, ENSMUSG00000035472, ENSMUSG00000020022, ENSMUSG00000050856, ENSMUSG00000038690, ENSMUSG00000030647, ENSMUSG00000033938, ENSMUSG00000030735, ENSMUSG00000027199, ENSMUSG00000006057, ENSMUSG00000061518, ENSMUSG00000025403, ENSMUSG00000074218, ENSMUSG00000025036, ENSMUSG00000027761, ENSMUSG00000030785, ENSMUSG00000022956,…	548	809	12504	2.4256	5.63083e-12	5.63105e-13	2.36811e-11
GOTERM_BP_FAT	GO:0006119~oxidative phosphorylation	15	1.87266	6.12185e-09	ENSMUSG00000063882, ENSMUSG00000025968, ENSMUSG00000039347, ENSMUSG00000050856, ENSMUSG00000020163, ENSMUSG00000030647, ENSMUSG00000068706, ENSMUSG00000018770, ENSMUSG00000034566, ENSMUSG00000000563, ENSMUSG00000006057, ENSMUSG00000021520, ENSMUSG00000022956, ENSMUSG00000025428, ENSMUSG00000025393, ENSMUSG00000025651	483	56	13588	7.53549	1.13131e-05	1.13132e-06	1.04283e-05		GOTERM_MF_FAT	GO:0019842~vitamin binding	18	2.24719	3.86733e-06	ENSMUSG00000039648, ENSMUSG00000028222, ENSMUSG00000001323, ENSMUSG00000002769, ENSMUSG00000001827, ENSMUSG00000032648, ENSMUSG00000028179, ENSMUSG00000054474, ENSMUSG00000057228, ENSMUSG00000025403, ENSMUSG00000006378, ENSMUSG00000020829, ENSMUSG00000023921, ENSMUSG00000029368, ENSMUSG00000038168, ENSMUSG00000019916, ENSMUSG00000057880, ENSMUSG00000024039	514	121	13288	3.84577	0.00285388	0.000317501	0.00587433		GOTERM_CC_FAT	GO:0031980~mitochondrial lumen	32	3.99501	3.14546e-12	ENSMUSG00000034880, ENSMUSG00000024580, ENSMUSG00000030945, ENSMUSG00000058809, ENSMUSG00000064254, ENSMUSG00000022889, ENSMUSG00000021646, ENSMUSG00000022186, ENSMUSG00000014551, ENSMUSG00000035202, ENSMUSG00000027452, ENSMUSG00000025980, ENSMUSG00000061474, ENSMUSG00000000340, ENSMUSG00000003526, ENSMUSG00000058927, ENSMUSG00000032459, ENSMUSG00000032263, ENSMUSG00000033533, ENSMUSG00000028527,…	548	163	12504	4.47951	1.0097e-09	9.17909e-11	4.24666e-09
GOTERM_BP_FAT	GO:0045333~cellular respiration	15	1.87266	1.27192e-08	ENSMUSG00000025968, ENSMUSG00000063882, ENSMUSG00000009863, ENSMUSG00000022477, ENSMUSG00000020321, ENSMUSG00000020163, ENSMUSG00000030647, ENSMUSG00000032279, ENSMUSG00000027187, ENSMUSG00000022110, ENSMUSG00000021520, ENSMUSG00000006818, ENSMUSG00000025651, ENSMUSG00000027406, ENSMUSG00000023089	483	59	13588	7.15233	2.35049e-05	2.13683e-06	2.16666e-05		GOTERM_MF_FAT	GO:0005506~iron ion binding	32	3.99501	9.8508e-06	ENSMUSG00000009863, ENSMUSG00000025968, ENSMUSG00000022477, ENSMUSG00000020051, ENSMUSG00000022763, ENSMUSG00000022821, ENSMUSG00000025036, ENSMUSG00000030562, ENSMUSG00000021474, ENSMUSG00000000673, ENSMUSG00000038168, ENSMUSG00000031604, ENSMUSG00000024039, ENSMUSG00000066097, ENSMUSG00000031924, ENSMUSG00000024099, ENSMUSG00000059734, ENSMUSG00000026389, ENSMUSG00000058927, ENSMUSG00000022613,…	514	343	13288	2.41186	0.00725334	0.000727713	0.0149624		GOTERM_CC_FAT	GO:0005759~mitochondrial matrix	32	3.99501	3.14546e-12	ENSMUSG00000034880, ENSMUSG00000024580, ENSMUSG00000030945, ENSMUSG00000058809, ENSMUSG00000064254, ENSMUSG00000022889, ENSMUSG00000021646, ENSMUSG00000022186, ENSMUSG00000014551, ENSMUSG00000035202, ENSMUSG00000027452, ENSMUSG00000025980, ENSMUSG00000061474, ENSMUSG00000000340, ENSMUSG00000003526, ENSMUSG00000058927, ENSMUSG00000032459, ENSMUSG00000032263, ENSMUSG00000033533, ENSMUSG00000028527,…	548	163	12504	4.47951	1.0097e-09	9.17909e-11	4.24666e-09
GOTERM_BP_FAT	GO:0006575~cellular amino acid derivative metabolic process	21	2.62172	1.21262e-07	ENSMUSG00000002769, ENSMUSG00000011179, ENSMUSG00000006345, ENSMUSG00000020150, ENSMUSG00000069835, ENSMUSG00000055737, ENSMUSG00000027199, ENSMUSG00000021376, ENSMUSG00000017718, ENSMUSG00000027610, ENSMUSG00000038173, ENSMUSG00000006818, ENSMUSG00000062908, ENSMUSG00000029864, ENSMUSG00000028773, ENSMUSG00000047905, ENSMUSG00000022982, ENSMUSG00000023120, ENSMUSG00000060002, ENSMUSG00000019916,…	483	141	13588	4.18995	0.000224067	1.86741e-05	0.000206563		GOTERM_MF_FAT	GO:0016676~oxidoreductase activity, acting on heme group of donors, oxygen as acceptor	8	0.998752	1.75459e-05	ENSMUSG00000074218, ENSMUSG00000051671, ENSMUSG00000030785, ENSMUSG00000041697, ENSMUSG00000032330, ENSMUSG00000079941, ENSMUSG00000035885, ENSMUSG00000036751, ENSMUSG00000061518	514	23	13288	8.99205	0.0128828	0.00117808	0.026649		GOTERM_CC_FAT	GO:0005777~peroxisome	19	2.37203	5.19047e-07	ENSMUSG00000063428, ENSMUSG00000034875, ENSMUSG00000039653, ENSMUSG00000022679, ENSMUSG00000020087, ENSMUSG00000042410, ENSMUSG00000027187, ENSMUSG00000032883, ENSMUSG00000006517, ENSMUSG00000058258, ENSMUSG00000042096, ENSMUSG00000029499, ENSMUSG00000022210, ENSMUSG00000022244, ENSMUSG00000026189, ENSMUSG00000024953, ENSMUSG00000021751, ENSMUSG00000030759, ENSMUSG00000041939	548	104	12504	4.16859	0.0001666	1.38844e-05	0.000700754
GOTERM_BP_FAT	GO:0046395~carboxylic acid catabolic process	15	1.87266	8.52548e-07	ENSMUSG00000003526, ENSMUSG00000038641, ENSMUSG00000032607, ENSMUSG00000021033, ENSMUSG00000028692, ENSMUSG00000034424, ENSMUSG00000020051, ENSMUSG00000032263, ENSMUSG00000030630, ENSMUSG00000028167, ENSMUSG00000017718, ENSMUSG00000022821, ENSMUSG00000062908, ENSMUSG00000030268, ENSMUSG00000021751	483	81	13588	5.20972	0.00157427	0.000121186	0.00145226		GOTERM_MF_FAT	GO:0015002~heme-copper terminal oxidase activity	8	0.998752	1.75459e-05	ENSMUSG00000074218, ENSMUSG00000051671, ENSMUSG00000030785, ENSMUSG00000041697, ENSMUSG00000032330, ENSMUSG00000079941, ENSMUSG00000035885, ENSMUSG00000036751, ENSMUSG00000061518	514	23	13288	8.99205	0.0128828	0.00117808	0.026649		GOTERM_CC_FAT	GO:0042579~microbody	19	2.37203	5.19047e-07	ENSMUSG00000063428, ENSMUSG00000034875, ENSMUSG00000039653, ENSMUSG00000022679, ENSMUSG00000020087, ENSMUSG00000042410, ENSMUSG00000027187, ENSMUSG00000032883, ENSMUSG00000006517, ENSMUSG00000058258, ENSMUSG00000042096, ENSMUSG00000029499, ENSMUSG00000022210, ENSMUSG00000022244, ENSMUSG00000026189, ENSMUSG00000024953, ENSMUSG00000021751, ENSMUSG00000030759, ENSMUSG00000041939	548	104	12504	4.16859	0.0001666	1.38844e-05	0.000700754
GOTERM_BP_FAT	GO:0016054~organic acid catabolic process	15	1.87266	8.52548e-07	ENSMUSG00000003526, ENSMUSG00000038641, ENSMUSG00000032607, ENSMUSG00000021033, ENSMUSG00000028692, ENSMUSG00000034424, ENSMUSG00000020051, ENSMUSG00000032263, ENSMUSG00000030630, ENSMUSG00000028167, ENSMUSG00000017718, ENSMUSG00000022821, ENSMUSG00000062908, ENSMUSG00000030268, ENSMUSG00000021751	483	81	13588	5.20972	0.00157427	0.000121186	0.00145226		GOTERM_MF_FAT	GO:0004129~cytochrome-c oxidase activity	8	0.998752	1.75459e-05	ENSMUSG00000074218, ENSMUSG00000051671, ENSMUSG00000030785, ENSMUSG00000041697, ENSMUSG00000032330, ENSMUSG00000079941, ENSMUSG00000035885, ENSMUSG00000036751, ENSMUSG00000061518	514	23	13288	8.99205	0.0128828	0.00117808	0.026649		GOTERM_CC_FAT	GO:0045259~proton-transporting ATP synthase complex	9	1.1236	6.28365e-07	ENSMUSG00000022956, ENSMUSG00000025428, ENSMUSG00000038690, ENSMUSG00000050856, ENSMUSG00000025393, ENSMUSG00000068706, ENSMUSG00000018770, ENSMUSG00000034566, ENSMUSG00000006057, ENSMUSG00000000563	548	19	12504	10.8083	0.000201685	1.55157e-05	0.000848342
GOTERM_BP_FAT	GO:0006631~fatty acid metabolic process	22	2.74657	2.33512e-06	ENSMUSG00000023456, ENSMUSG00000024978, ENSMUSG00000034593, ENSMUSG00000039653, ENSMUSG00000033533, ENSMUSG00000025903, ENSMUSG00000024646, ENSMUSG00000055737, ENSMUSG00000032883, ENSMUSG00000028167, ENSMUSG00000030945, ENSMUSG00000024664, ENSMUSG00000024665, ENSMUSG00000029556, ENSMUSG00000062908, ENSMUSG00000021947, ENSMUSG00000026189, ENSMUSG00000021751, ENSMUSG00000031604, ENSMUSG00000028910,…	483	184	13588	3.36367	0.004306	0.000308188	0.00397768		GOTERM_MF_FAT	GO:0016675~oxidoreductase activity, acting on heme group of donors	8	0.998752	1.75459e-05	ENSMUSG00000074218, ENSMUSG00000051671, ENSMUSG00000030785, ENSMUSG00000041697, ENSMUSG00000032330, ENSMUSG00000079941, ENSMUSG00000035885, ENSMUSG00000036751, ENSMUSG00000061518	514	23	13288	8.99205	0.0128828	0.00117808	0.026649		GOTERM_CC_FAT	GO:0005746~mitochondrial respiratory chain	7	0.873908	2.43374e-05	ENSMUSG00000074218, ENSMUSG00000030785, ENSMUSG00000025968, ENSMUSG00000005510, ENSMUSG00000041697, ENSMUSG00000032330, ENSMUSG00000036199	548	15	12504	10.6482	0.00778196	0.000557873	0.0328525
GOTERM_BP_FAT	GO:0008652~cellular amino acid biosynthetic process	11	1.37328	2.40872e-06	ENSMUSG00000003526, ENSMUSG00000001323, ENSMUSG00000020051, ENSMUSG00000021707, ENSMUSG00000028737, ENSMUSG00000042118, ENSMUSG00000030268, ENSMUSG00000028179, ENSMUSG00000054474, ENSMUSG00000024039, ENSMUSG00000076441	483	44	13588	7.03313	0.00444144	0.000296711	0.00410306
GOTERM_BP_FAT	GO:0008610~lipid biosynthetic process	28	3.49563	3.46957e-06	ENSMUSG00000023456, ENSMUSG00000034593, ENSMUSG00000037542, ENSMUSG00000063730, ENSMUSG00000006517, ENSMUSG00000029311, ENSMUSG00000045294, ENSMUSG00000022244, ENSMUSG00000062410, ENSMUSG00000060002, ENSMUSG00000031604, ENSMUSG00000024978, ENSMUSG00000038641, ENSMUSG00000033533, ENSMUSG00000042410, ENSMUSG00000052396, ENSMUSG00000058258, ENSMUSG00000030283, ENSMUSG00000024664, ENSMUSG00000024665,…	483	285	13588	2.7639	0.00639127	0.000400656	0.00591008
GOTERM_BP_FAT	GO:0016052~carbohydrate catabolic process	14	1.74782	4.96128e-06	ENSMUSG00000059040, ENSMUSG00000023456, ENSMUSG00000020321, ENSMUSG00000022613, ENSMUSG00000028692, ENSMUSG00000063229, ENSMUSG00000020475, ENSMUSG00000032648, ENSMUSG00000028189, ENSMUSG00000064246, ENSMUSG00000078650, ENSMUSG00000023019, ENSMUSG00000052102, ENSMUSG00000000168	483	81	13588	4.86241	0.00912656	0.000539176	0.00845095
GOTERM_BP_FAT	GO:0009309~amine biosynthetic process	13	1.62297	8.88712e-06	ENSMUSG00000003526, ENSMUSG00000001323, ENSMUSG00000020051, ENSMUSG00000021707, ENSMUSG00000028737, ENSMUSG00000023120, ENSMUSG00000042118, ENSMUSG00000030268, ENSMUSG00000028179, ENSMUSG00000011179, ENSMUSG00000054474, ENSMUSG00000024039, ENSMUSG00000076441	483	73	13588	5.0099	0.0162893	0.000911999	0.0151377
GOTERM_BP_FAT	GO:0006084~acetyl-CoA metabolic process	9	1.1236	9.07993e-06	ENSMUSG00000009863, ENSMUSG00000022477, ENSMUSG00000020321, ENSMUSG00000027605, ENSMUSG00000032279, ENSMUSG00000027452, ENSMUSG00000000168, ENSMUSG00000022110, ENSMUSG00000027406	483	31	13588	8.1675	0.0166398	0.000882757	0.0154661
GOTERM_BP_FAT	GO:0009108~coenzyme biosynthetic process	12	1.49813	1.35422e-05	ENSMUSG00000047454, ENSMUSG00000027610, ENSMUSG00000038704, ENSMUSG00000000673, ENSMUSG00000030674, ENSMUSG00000006345, ENSMUSG00000027605, ENSMUSG00000026798, ENSMUSG00000029735, ENSMUSG00000027452, ENSMUSG00000000168, ENSMUSG00000000340	483	64	13588	5.27484	0.0247156	0.00125052	0.0230659
GOTERM_BP_FAT	GO:0006818~hydrogen transport	11	1.37328	1.42146e-05	ENSMUSG00000022956, ENSMUSG00000025428, ENSMUSG00000038690, ENSMUSG00000050856, ENSMUSG00000039347, ENSMUSG00000025911, ENSMUSG00000025393, ENSMUSG00000068706, ENSMUSG00000018770, ENSMUSG00000034566, ENSMUSG00000006057, ENSMUSG00000000563	483	53	13588	5.83882	0.0259267	0.00125011	0.0242111
GOTERM_BP_FAT	GO:0005996~monosaccharide metabolic process	21	2.62172	1.49181e-05	ENSMUSG00000059040, ENSMUSG00000039450, ENSMUSG00000023456, ENSMUSG00000030244, ENSMUSG00000002769, ENSMUSG00000020321, ENSMUSG00000028692, ENSMUSG00000063229, ENSMUSG00000032648, ENSMUSG00000020475, ENSMUSG00000025791, ENSMUSG00000069805, ENSMUSG00000035473, ENSMUSG00000025175, ENSMUSG00000035769, ENSMUSG00000078650, ENSMUSG00000019810, ENSMUSG00000023019, ENSMUSG00000052102, ENSMUSG00000000168,…	483	191	13588	3.0931	0.0271923	0.00125234	0.0254092
GOTERM_BP_FAT	GO:0051188~cofactor biosynthetic process	14	1.74782	1.83465e-05	ENSMUSG00000038704, ENSMUSG00000030674, ENSMUSG00000006345, ENSMUSG00000027605, ENSMUSG00000026798, ENSMUSG00000047454, ENSMUSG00000029575, ENSMUSG00000029556, ENSMUSG00000027610, ENSMUSG00000000673, ENSMUSG00000029735, ENSMUSG00000000168, ENSMUSG00000027452, ENSMUSG00000000340	483	91	13588	4.32808	0.0333362	0.00147303	0.0312477
GOTERM_BP_FAT	GO:0006790~sulfur metabolic process	14	1.74782	2.61649e-05	ENSMUSG00000028032, ENSMUSG00000002769, ENSMUSG00000028179, ENSMUSG00000006345, ENSMUSG00000055737, ENSMUSG00000021376, ENSMUSG00000027610, ENSMUSG00000006818, ENSMUSG00000029864, ENSMUSG00000047905, ENSMUSG00000022982, ENSMUSG00000042118, ENSMUSG00000029735, ENSMUSG00000024039, ENSMUSG00000024899	483	94	13588	4.18995	0.047203	0.0020127	0.0445613

## Sheet: WT.UUO vs WT.Nor
Category	Term	Count	%	Pvalue	Genes	List Total	Pop Hits	Pop Total	Fold Enrichment	Bonferroni	Benjamini	FDR		Category	Term	Count	%	Pvalue	Genes	List Total	Pop Hits	Pop Total	Fold Enrichment	Bonferroni	Benjamini	FDR		Category	Term	Count	%	Pvalue	Genes	List Total	Pop Hits	Pop Total	Fold Enrichment	Bonferroni	Benjamini	FDR
GOTERM_BP_FAT	GO:0055114~oxidation reduction	237	12.2989	1.90433e-84	ENSMUSG00000037916, ENSMUSG00000058076, ENSMUSG00000025204, ENSMUSG00000018196, ENSMUSG00000031641, ENSMUSG00000030647, ENSMUSG00000072941, ENSMUSG00000021263, ENSMUSG00000072946, ENSMUSG00000030541, ENSMUSG00000004610, ENSMUSG00000059734, ENSMUSG00000029167, ENSMUSG00000026260, ENSMUSG00000017453, ENSMUSG00000019762, ENSMUSG00000032263, ENSMUSG00000024646, ENSMUSG00000040048, ENSMUSG00000015970,…	1222	672	13588	3.9216	5.08646e-81	5.08646e-81	3.38471e-81		GOTERM_MF_FAT	GO:0048037~cofactor binding	92	4.77426	1.58336e-36	ENSMUSG00000021416, ENSMUSG00000037916, ENSMUSG00000021417, ENSMUSG00000001323, ENSMUSG00000005514, ENSMUSG00000022546, ENSMUSG00000028199, ENSMUSG00000040170, ENSMUSG00000027618, ENSMUSG00000031641, ENSMUSG00000042102, ENSMUSG00000054474, ENSMUSG00000025403, ENSMUSG00000032342, ENSMUSG00000029545, ENSMUSG00000018574, ENSMUSG00000022223, ENSMUSG00000024827, ENSMUSG00000003849, ENSMUSG00000025486,…	1232	226	13288	4.39064	1.93486e-33	1.93486e-33	2.56555e-33		GOTERM_CC_FAT	GO:0005739~mitochondrion	553	28.6975	7.7825e-226	ENSMUSG00000037916, ENSMUSG00000038690, ENSMUSG00000048755, ENSMUSG00000018196, ENSMUSG00000025204, ENSMUSG00000025792, ENSMUSG00000020268, ENSMUSG00000030647, ENSMUSG00000003072, ENSMUSG00000026255, ENSMUSG00000061518, ENSMUSG00000006057, ENSMUSG00000026198, ENSMUSG00000067847, ENSMUSG00000022956, ENSMUSG00000038412, ENSMUSG00000025486, ENSMUSG00000025208, ENSMUSG00000072946, ENSMUSG00000021102,…	1331	1322	12504	3.92975	3.37761e-223	3.37761e-223	1.09839e-222
GOTERM_BP_FAT	GO:0006091~generation of precursor metabolites and energy	128	6.64245	4.69852e-64	ENSMUSG00000037916, ENSMUSG00000025968, ENSMUSG00000022450, ENSMUSG00000023456, ENSMUSG00000027513, ENSMUSG00000017390, ENSMUSG00000050856, ENSMUSG00000020475, ENSMUSG00000025204, ENSMUSG00000058076, ENSMUSG00000018196, ENSMUSG00000030647, ENSMUSG00000003072, ENSMUSG00000018770, ENSMUSG00000022707, ENSMUSG00000006057, ENSMUSG00000006519, ENSMUSG00000022956, ENSMUSG00000044894, ENSMUSG00000010663,…	1222	261	13588	5.45323	1.25497e-60	6.27487e-61	8.35103e-61		GOTERM_MF_FAT	GO:0050662~coenzyme binding	67	3.47691	1.69902e-27	ENSMUSG00000021416, ENSMUSG00000037916, ENSMUSG00000021417, ENSMUSG00000005514, ENSMUSG00000028199, ENSMUSG00000040170, ENSMUSG00000031641, ENSMUSG00000042102, ENSMUSG00000029545, ENSMUSG00000032342, ENSMUSG00000018574, ENSMUSG00000022223, ENSMUSG00000003849, ENSMUSG00000025486, ENSMUSG00000000340, ENSMUSG00000030541, ENSMUSG00000024099, ENSMUSG00000020777, ENSMUSG00000034424, ENSMUSG00000040181,…	1232	160	13288	4.51652	2.0762e-24	1.0381e-24	2.75296e-24		GOTERM_CC_FAT	GO:0044429~mitochondrial part	265	13.7519	9.81226e-123	ENSMUSG00000037916, ENSMUSG00000038690, ENSMUSG00000050856, ENSMUSG00000058076, ENSMUSG00000025204, ENSMUSG00000025792, ENSMUSG00000031641, ENSMUSG00000003072, ENSMUSG00000030647, ENSMUSG00000026255, ENSMUSG00000006057, ENSMUSG00000061518, ENSMUSG00000030945, ENSMUSG00000026198, ENSMUSG00000022956, ENSMUSG00000025208, ENSMUSG00000027452, ENSMUSG00000030541, ENSMUSG00000004610, ENSMUSG00000024259,…	1331	524	12504	4.75101	4.25852e-120	2.12926e-120	1.38486e-119
GOTERM_BP_FAT	GO:0022900~electron transport chain	68	3.5288	1.16797e-41	ENSMUSG00000037916, ENSMUSG00000022450, ENSMUSG00000025968, ENSMUSG00000009863, ENSMUSG00000005510, ENSMUSG00000020022, ENSMUSG00000018196, ENSMUSG00000025204, ENSMUSG00000058076, ENSMUSG00000030647, ENSMUSG00000033938, ENSMUSG00000002416, ENSMUSG00000006519, ENSMUSG00000000171, ENSMUSG00000044894, ENSMUSG00000035674, ENSMUSG00000010663, ENSMUSG00000021764, ENSMUSG00000059534, ENSMUSG00000025651,…	1222	112	13588	6.75111	3.11964e-38	1.03988e-38	2.07592e-38		GOTERM_MF_FAT	GO:0015078~hydrogen ion transmembrane transporter activity	44	2.28334	1.86969e-23	ENSMUSG00000039463, ENSMUSG00000063882, ENSMUSG00000019210, ENSMUSG00000039347, ENSMUSG00000050856, ENSMUSG00000035885, ENSMUSG00000005553, ENSMUSG00000003072, ENSMUSG00000026394, ENSMUSG00000018770, ENSMUSG00000004285, ENSMUSG00000000563, ENSMUSG00000061518, ENSMUSG00000006057, ENSMUSG00000074218, ENSMUSG00000051671, ENSMUSG00000030785, ENSMUSG00000022956, ENSMUSG00000041697, ENSMUSG00000044894,…	1232	82	13288	5.78746	2.28476e-20	7.61588e-21	3.0295e-20		GOTERM_CC_FAT	GO:0005743~mitochondrial inner membrane	173	8.97769	6.93182e-92	ENSMUSG00000037916, ENSMUSG00000025968, ENSMUSG00000022450, ENSMUSG00000038690, ENSMUSG00000050856, ENSMUSG00000027384, ENSMUSG00000058076, ENSMUSG00000025204, ENSMUSG00000025792, ENSMUSG00000030647, ENSMUSG00000021079, ENSMUSG00000003072, ENSMUSG00000026255, ENSMUSG00000030735, ENSMUSG00000027199, ENSMUSG00000006057, ENSMUSG00000025403, ENSMUSG00000061518, ENSMUSG00000074218, ENSMUSG00000002346,…	1331	296	12504	5.49067	3.00841e-89	1.0028e-89	9.78327e-89
GOTERM_BP_FAT	GO:0051186~cofactor metabolic process	83	4.30721	2.64588e-38	ENSMUSG00000009863, ENSMUSG00000023456, ENSMUSG00000022742, ENSMUSG00000031782, ENSMUSG00000058076, ENSMUSG00000025825, ENSMUSG00000027618, ENSMUSG00000001773, ENSMUSG00000009566, ENSMUSG00000021620, ENSMUSG00000000171, ENSMUSG00000027610, ENSMUSG00000047905, ENSMUSG00000002280, ENSMUSG00000039783, ENSMUSG00000028603, ENSMUSG00000027452, ENSMUSG00000030541, ENSMUSG00000000340, ENSMUSG00000030088,…	1222	182	13588	5.07097	7.06716e-35	1.76679e-35	4.70273e-35		GOTERM_MF_FAT	GO:0015077~monovalent inorganic cation transmembrane transporter activity	45	2.33524	3.926e-23	ENSMUSG00000039463, ENSMUSG00000063882, ENSMUSG00000019210, ENSMUSG00000039347, ENSMUSG00000050856, ENSMUSG00000035885, ENSMUSG00000005553, ENSMUSG00000003072, ENSMUSG00000026394, ENSMUSG00000018770, ENSMUSG00000004285, ENSMUSG00000000563, ENSMUSG00000061518, ENSMUSG00000006057, ENSMUSG00000074218, ENSMUSG00000051671, ENSMUSG00000030785, ENSMUSG00000022956, ENSMUSG00000041697, ENSMUSG00000044894,…	1232	87	13288	5.57882	4.79758e-20	1.19939e-20	6.36139e-20		GOTERM_CC_FAT	GO:0019866~organelle inner membrane	173	8.97769	8.57511e-87	ENSMUSG00000037916, ENSMUSG00000025968, ENSMUSG00000022450, ENSMUSG00000038690, ENSMUSG00000050856, ENSMUSG00000027384, ENSMUSG00000058076, ENSMUSG00000025204, ENSMUSG00000025792, ENSMUSG00000030647, ENSMUSG00000021079, ENSMUSG00000003072, ENSMUSG00000026255, ENSMUSG00000030735, ENSMUSG00000027199, ENSMUSG00000006057, ENSMUSG00000025403, ENSMUSG00000061518, ENSMUSG00000074218, ENSMUSG00000002346,…	1331	312	12504	5.2091	3.7216e-84	9.30399e-85	1.21025e-83
GOTERM_BP_FAT	GO:0006732~coenzyme metabolic process	71	3.68448	9.5235e-36	ENSMUSG00000009863, ENSMUSG00000023456, ENSMUSG00000031782, ENSMUSG00000058076, ENSMUSG00000027618, ENSMUSG00000001773, ENSMUSG00000009566, ENSMUSG00000021620, ENSMUSG00000027610, ENSMUSG00000000171, ENSMUSG00000047905, ENSMUSG00000039783, ENSMUSG00000028603, ENSMUSG00000027452, ENSMUSG00000030541, ENSMUSG00000000340, ENSMUSG00000030088, ENSMUSG00000075706, ENSMUSG00000017453, ENSMUSG00000028405,…	1222	143	13588	5.52086	2.54373e-32	5.08746e-33	1.69268e-32		GOTERM_MF_FAT	GO:0022890~inorganic cation transmembrane transporter activity	51	2.6466	4.38064e-20	ENSMUSG00000039463, ENSMUSG00000019210, ENSMUSG00000050856, ENSMUSG00000030549, ENSMUSG00000005553, ENSMUSG00000003072, ENSMUSG00000026394, ENSMUSG00000018770, ENSMUSG00000066150, ENSMUSG00000061518, ENSMUSG00000006057, ENSMUSG00000074218, ENSMUSG00000030785, ENSMUSG00000022956, ENSMUSG00000044894, ENSMUSG00000059534, ENSMUSG00000052459, ENSMUSG00000033161, ENSMUSG00000013160, ENSMUSG00000025781,…	1232	127	13288	4.33127	5.35314e-17	1.07063e-17	7.09804e-17		GOTERM_CC_FAT	GO:0031966~mitochondrial membrane	185	9.60042	1.92378e-83	ENSMUSG00000037916, ENSMUSG00000025968, ENSMUSG00000022450, ENSMUSG00000038690, ENSMUSG00000050856, ENSMUSG00000027384, ENSMUSG00000058076, ENSMUSG00000025204, ENSMUSG00000025792, ENSMUSG00000030647, ENSMUSG00000021079, ENSMUSG00000003072, ENSMUSG00000026255, ENSMUSG00000030735, ENSMUSG00000027199, ENSMUSG00000006057, ENSMUSG00000025403, ENSMUSG00000061518, ENSMUSG00000074218, ENSMUSG00000026198,…	1331	368	12504	4.72275	8.34921e-81	1.66984e-81	2.71514e-80
GOTERM_BP_FAT	GO:0006631~fatty acid metabolic process	74	3.84017	7.836e-30	ENSMUSG00000023456, ENSMUSG00000048755, ENSMUSG00000028607, ENSMUSG00000015016, ENSMUSG00000063929, ENSMUSG00000032540, ENSMUSG00000031641, ENSMUSG00000021364, ENSMUSG00000030945, ENSMUSG00000021620, ENSMUSG00000029545, ENSMUSG00000018574, ENSMUSG00000005681, ENSMUSG00000078937, ENSMUSG00000021263, ENSMUSG00000010663, ENSMUSG00000053898, ENSMUSG00000028601, ENSMUSG00000020777, ENSMUSG00000027359,…	1222	184	13588	4.47196	2.093e-26	3.48833e-27	1.39275e-26		GOTERM_MF_FAT	GO:0009055~electron carrier activity	63	3.26933	3.5123e-18	ENSMUSG00000074254, ENSMUSG00000009863, ENSMUSG00000025968, ENSMUSG00000020022, ENSMUSG00000005514, ENSMUSG00000018196, ENSMUSG00000058076, ENSMUSG00000063929, ENSMUSG00000001467, ENSMUSG00000074218, ENSMUSG00000029545, ENSMUSG00000032342, ENSMUSG00000018574, ENSMUSG00000025197, ENSMUSG00000003849, ENSMUSG00000056666, ENSMUSG00000068086, ENSMUSG00000031068, ENSMUSG00000021102, ENSMUSG00000066097,…	1232	202	13288	3.36386	4.29203e-15	7.15338e-16	5.69105e-15		GOTERM_CC_FAT	GO:0005740~mitochondrial envelope	189	9.80799	1.41909e-81	ENSMUSG00000037916, ENSMUSG00000050856, ENSMUSG00000038690, ENSMUSG00000025204, ENSMUSG00000058076, ENSMUSG00000025792, ENSMUSG00000030647, ENSMUSG00000003072, ENSMUSG00000026255, ENSMUSG00000061518, ENSMUSG00000006057, ENSMUSG00000026198, ENSMUSG00000022956, ENSMUSG00000030541, ENSMUSG00000024259, ENSMUSG00000032263, ENSMUSG00000020402, ENSMUSG00000025781, ENSMUSG00000068706, ENSMUSG00000040048,…	1331	391	12504	4.54105	6.15884e-79	1.02647e-79	2.00284e-78
GOTERM_BP_FAT	GO:0055085~transmembrane transport	122	6.33108	9.30424e-29	ENSMUSG00000036330, ENSMUSG00000037762, ENSMUSG00000050856, ENSMUSG00000030834, ENSMUSG00000030549, ENSMUSG00000025792, ENSMUSG00000005553, ENSMUSG00000021079, ENSMUSG00000003072, ENSMUSG00000026394, ENSMUSG00000018770, ENSMUSG00000041052, ENSMUSG00000006057, ENSMUSG00000026198, ENSMUSG00000032839, ENSMUSG00000022956, ENSMUSG00000033770, ENSMUSG00000045455, ENSMUSG00000040966, ENSMUSG00000028973,…	1222	460	13588	2.94908	2.48516e-25	3.55023e-26	1.65371e-25		GOTERM_MF_FAT	GO:0016651~oxidoreductase activity, acting on NADH or NADPH	28	1.45304	2.50381e-15	ENSMUSG00000025968, ENSMUSG00000005510, ENSMUSG00000037916, ENSMUSG00000020022, ENSMUSG00000005514, ENSMUSG00000028199, ENSMUSG00000066839, ENSMUSG00000025204, ENSMUSG00000036199, ENSMUSG00000030647, ENSMUSG00000031641, ENSMUSG00000020153, ENSMUSG00000033938, ENSMUSG00000022820, ENSMUSG00000026032, ENSMUSG00000030562, ENSMUSG00000003849, ENSMUSG00000021764, ENSMUSG00000023089, ENSMUSG00000059734,…	1232	51	13288	5.92157	3.12039e-12	4.45755e-13	4.14113e-12		GOTERM_CC_FAT	GO:0031967~organelle envelope	194	10.0675	1.17791e-57	ENSMUSG00000037916, ENSMUSG00000050856, ENSMUSG00000038690, ENSMUSG00000025204, ENSMUSG00000058076, ENSMUSG00000025792, ENSMUSG00000030647, ENSMUSG00000003072, ENSMUSG00000026255, ENSMUSG00000061518, ENSMUSG00000006057, ENSMUSG00000026198, ENSMUSG00000022956, ENSMUSG00000030541, ENSMUSG00000024259, ENSMUSG00000032263, ENSMUSG00000020402, ENSMUSG00000025781, ENSMUSG00000068706, ENSMUSG00000040048,…	1331	540	12504	3.37504	5.11212e-55	7.30303e-56	1.66245e-54
GOTERM_BP_FAT	GO:0046395~carboxylic acid catabolic process	45	2.33524	2.4174e-25	ENSMUSG00000034456, ENSMUSG00000020003, ENSMUSG00000032607, ENSMUSG00000021033, ENSMUSG00000028692, ENSMUSG00000020051, ENSMUSG00000042102, ENSMUSG00000026866, ENSMUSG00000041426, ENSMUSG00000031549, ENSMUSG00000063684, ENSMUSG00000022821, ENSMUSG00000060376, ENSMUSG00000023044, ENSMUSG00000024827, ENSMUSG00000024132, ENSMUSG00000021884, ENSMUSG00000003526, ENSMUSG00000026664, ENSMUSG00000038641,…	1222	81	13588	6.17749	6.45688e-22	8.07111e-23	4.29664e-22		GOTERM_MF_FAT	GO:0019842~vitamin binding	43	2.23145	9.69296e-15	ENSMUSG00000019232, ENSMUSG00000041650, ENSMUSG00000028222, ENSMUSG00000001827, ENSMUSG00000001323, ENSMUSG00000022546, ENSMUSG00000024892, ENSMUSG00000028690, ENSMUSG00000028179, ENSMUSG00000027618, ENSMUSG00000042102, ENSMUSG00000054474, ENSMUSG00000026866, ENSMUSG00000020432, ENSMUSG00000025403, ENSMUSG00000006378, ENSMUSG00000023044, ENSMUSG00000024827, ENSMUSG00000023707, ENSMUSG00000027709,…	1232	121	13288	3.83294	1.18032e-11	1.47538e-12	1.56541e-11		GOTERM_CC_FAT	GO:0031975~envelope	194	10.0675	2.32897e-57	ENSMUSG00000037916, ENSMUSG00000050856, ENSMUSG00000038690, ENSMUSG00000025204, ENSMUSG00000058076, ENSMUSG00000025792, ENSMUSG00000030647, ENSMUSG00000003072, ENSMUSG00000026255, ENSMUSG00000061518, ENSMUSG00000006057, ENSMUSG00000026198, ENSMUSG00000022956, ENSMUSG00000030541, ENSMUSG00000024259, ENSMUSG00000032263, ENSMUSG00000020402, ENSMUSG00000025781, ENSMUSG00000068706, ENSMUSG00000040048,…	1331	542	12504	3.36259	1.01077e-54	1.26346e-55	3.287e-54
GOTERM_BP_FAT	GO:0016054~organic acid catabolic process	45	2.33524	2.4174e-25	ENSMUSG00000034456, ENSMUSG00000020003, ENSMUSG00000032607, ENSMUSG00000021033, ENSMUSG00000028692, ENSMUSG00000020051, ENSMUSG00000042102, ENSMUSG00000026866, ENSMUSG00000041426, ENSMUSG00000031549, ENSMUSG00000063684, ENSMUSG00000022821, ENSMUSG00000060376, ENSMUSG00000023044, ENSMUSG00000024827, ENSMUSG00000024132, ENSMUSG00000021884, ENSMUSG00000003526, ENSMUSG00000026664, ENSMUSG00000038641,…	1222	81	13588	6.17749	6.45688e-22	8.07111e-23	4.29664e-22		GOTERM_MF_FAT	GO:0016655~oxidoreductase activity, acting on NADH or NADPH, quinone or similar compound as acceptor	20	1.03788	2.21506e-14	ENSMUSG00000059734, ENSMUSG00000024099, ENSMUSG00000037916, ENSMUSG00000025968, ENSMUSG00000005510, ENSMUSG00000013593, ENSMUSG00000020022, ENSMUSG00000028199, ENSMUSG00000025204, ENSMUSG00000014294, ENSMUSG00000036199, ENSMUSG00000030647, ENSMUSG00000020153, ENSMUSG00000033938, ENSMUSG00000022820, ENSMUSG00000041881, ENSMUSG00000026032, ENSMUSG00000003849, ENSMUSG00000027305, ENSMUSG00000021764	1232	27	13288	7.98942	2.71339e-11	3.01492e-12	3.59823e-11		GOTERM_CC_FAT	GO:0005759~mitochondrial matrix	99	5.13752	4.4822e-54	ENSMUSG00000031641, ENSMUSG00000020079, ENSMUSG00000030945, ENSMUSG00000024158, ENSMUSG00000020477, ENSMUSG00000025208, ENSMUSG00000035202, ENSMUSG00000027452, ENSMUSG00000000340, ENSMUSG00000004610, ENSMUSG00000026260, ENSMUSG00000020775, ENSMUSG00000032263, ENSMUSG00000018861, ENSMUSG00000030935, ENSMUSG00000024782, ENSMUSG00000021748, ENSMUSG00000029198, ENSMUSG00000041650, ENSMUSG00000034880,…	1331	163	12504	5.70583	1.94527e-51	2.16142e-52	6.32598e-51
GOTERM_BP_FAT	GO:0044271~nitrogen compound biosynthetic process	84	4.35911	2.53519e-21	ENSMUSG00000022742, ENSMUSG00000028194, ENSMUSG00000001323, ENSMUSG00000019210, ENSMUSG00000050856, ENSMUSG00000038690, ENSMUSG00000032978, ENSMUSG00000005553, ENSMUSG00000053907, ENSMUSG00000003072, ENSMUSG00000027618, ENSMUSG00000054474, ENSMUSG00000018770, ENSMUSG00000006057, ENSMUSG00000026576, ENSMUSG00000026473, ENSMUSG00000022956, ENSMUSG00000023120, ENSMUSG00000033735, ENSMUSG00000039783,…	1222	302	13588	3.09283	6.77149e-18	7.52388e-19	4.50598e-18		GOTERM_MF_FAT	GO:0008137~NADH dehydrogenase (ubiquinone) activity	18	0.934094	4.53476e-13	ENSMUSG00000059734, ENSMUSG00000024099, ENSMUSG00000037916, ENSMUSG00000025968, ENSMUSG00000005510, ENSMUSG00000013593, ENSMUSG00000020022, ENSMUSG00000025204, ENSMUSG00000014294, ENSMUSG00000036199, ENSMUSG00000030647, ENSMUSG00000020153, ENSMUSG00000033938, ENSMUSG00000022820, ENSMUSG00000041881, ENSMUSG00000026032, ENSMUSG00000027305, ENSMUSG00000021764	1232	24	13288	8.08929	5.54209e-10	5.54209e-11	7.34857e-10		GOTERM_CC_FAT	GO:0031980~mitochondrial lumen	99	5.13752	4.4822e-54	ENSMUSG00000031641, ENSMUSG00000020079, ENSMUSG00000030945, ENSMUSG00000024158, ENSMUSG00000020477, ENSMUSG00000025208, ENSMUSG00000035202, ENSMUSG00000027452, ENSMUSG00000000340, ENSMUSG00000004610, ENSMUSG00000026260, ENSMUSG00000020775, ENSMUSG00000032263, ENSMUSG00000018861, ENSMUSG00000030935, ENSMUSG00000024782, ENSMUSG00000021748, ENSMUSG00000029198, ENSMUSG00000041650, ENSMUSG00000034880,…	1331	163	12504	5.70583	1.94527e-51	2.16142e-52	6.32598e-51
GOTERM_BP_FAT	GO:0015980~energy derivation by oxidation of organic compounds	45	2.33524	4.97023e-21	ENSMUSG00000063882, ENSMUSG00000009863, ENSMUSG00000025968, ENSMUSG00000022477, ENSMUSG00000027513, ENSMUSG00000032114, ENSMUSG00000022490, ENSMUSG00000021577, ENSMUSG00000058076, ENSMUSG00000025204, ENSMUSG00000030647, ENSMUSG00000035936, ENSMUSG00000032279, ENSMUSG00000022707, ENSMUSG00000032342, ENSMUSG00000000171, ENSMUSG00000004789, ENSMUSG00000059534, ENSMUSG00000025651, ENSMUSG00000030541,…	1222	98	13588	5.10588	1.32755e-17	1.32755e-18	8.83398e-18		GOTERM_MF_FAT	GO:0003954~NADH dehydrogenase activity	18	0.934094	4.53476e-13	ENSMUSG00000059734, ENSMUSG00000024099, ENSMUSG00000037916, ENSMUSG00000025968, ENSMUSG00000005510, ENSMUSG00000013593, ENSMUSG00000020022, ENSMUSG00000025204, ENSMUSG00000014294, ENSMUSG00000036199, ENSMUSG00000030647, ENSMUSG00000020153, ENSMUSG00000033938, ENSMUSG00000022820, ENSMUSG00000041881, ENSMUSG00000026032, ENSMUSG00000027305, ENSMUSG00000021764	1232	24	13288	8.08929	5.54209e-10	5.54209e-11	7.34857e-10		GOTERM_CC_FAT	GO:0031090~organelle membrane	229	11.8838	1.33368e-47	ENSMUSG00000037916, ENSMUSG00000050856, ENSMUSG00000038690, ENSMUSG00000058076, ENSMUSG00000025204, ENSMUSG00000025792, ENSMUSG00000003072, ENSMUSG00000030647, ENSMUSG00000026255, ENSMUSG00000026394, ENSMUSG00000006057, ENSMUSG00000061518, ENSMUSG00000027761, ENSMUSG00000026198, ENSMUSG00000022956, ENSMUSG00000030541, ENSMUSG00000024259, ENSMUSG00000032263, ENSMUSG00000020402, ENSMUSG00000023791,…	1331	809	12504	2.65924	5.78818e-45	5.78818e-46	1.8823e-44
GOTERM_BP_FAT	GO:0045333~cellular respiration	35	1.81629	5.28214e-21	ENSMUSG00000009863, ENSMUSG00000025968, ENSMUSG00000063882, ENSMUSG00000022477, ENSMUSG00000021577, ENSMUSG00000058076, ENSMUSG00000025204, ENSMUSG00000030647, ENSMUSG00000032279, ENSMUSG00000035936, ENSMUSG00000032342, ENSMUSG00000000171, ENSMUSG00000004789, ENSMUSG00000059534, ENSMUSG00000025651, ENSMUSG00000030541, ENSMUSG00000023089, ENSMUSG00000026526, ENSMUSG00000029167, ENSMUSG00000028405,…	1222	59	13588	6.5963	1.41086e-17	1.2826e-18	9.38835e-18		GOTERM_MF_FAT	GO:0050136~NADH dehydrogenase (quinone) activity	18	0.934094	4.53476e-13	ENSMUSG00000059734, ENSMUSG00000024099, ENSMUSG00000037916, ENSMUSG00000025968, ENSMUSG00000005510, ENSMUSG00000013593, ENSMUSG00000020022, ENSMUSG00000025204, ENSMUSG00000014294, ENSMUSG00000036199, ENSMUSG00000030647, ENSMUSG00000020153, ENSMUSG00000033938, ENSMUSG00000022820, ENSMUSG00000041881, ENSMUSG00000026032, ENSMUSG00000027305, ENSMUSG00000021764	1232	24	13288	8.08929	5.54209e-10	5.54209e-11	7.34857e-10		GOTERM_CC_FAT	GO:0070469~respiratory chain	48	2.49092	6.12585e-32	ENSMUSG00000037916, ENSMUSG00000022450, ENSMUSG00000005510, ENSMUSG00000025968, ENSMUSG00000063882, ENSMUSG00000020022, ENSMUSG00000029632, ENSMUSG00000025204, ENSMUSG00000036199, ENSMUSG00000027673, ENSMUSG00000030647, ENSMUSG00000020153, ENSMUSG00000033938, ENSMUSG00000021606, ENSMUSG00000022820, ENSMUSG00000002416, ENSMUSG00000074218, ENSMUSG00000030785, ENSMUSG00000026032, ENSMUSG00000041697,…	1331	65	12504	6.93743	2.65862e-29	2.41693e-30	8.64576e-29
GOTERM_BP_FAT	GO:0006119~oxidative phosphorylation	33	1.71251	1.07934e-19	ENSMUSG00000025968, ENSMUSG00000063882, ENSMUSG00000019210, ENSMUSG00000050856, ENSMUSG00000039347, ENSMUSG00000025204, ENSMUSG00000030647, ENSMUSG00000003072, ENSMUSG00000018770, ENSMUSG00000004285, ENSMUSG00000000563, ENSMUSG00000006057, ENSMUSG00000022956, ENSMUSG00000025428, ENSMUSG00000033793, ENSMUSG00000059534, ENSMUSG00000025651, ENSMUSG00000052459, ENSMUSG00000022890, ENSMUSG00000013160,…	1222	56	13588	6.55255	2.88292e-16	2.40243e-17	1.91839e-16		GOTERM_MF_FAT	GO:0005506~iron ion binding	75	3.89206	2.64872e-12	ENSMUSG00000074254, ENSMUSG00000037916, ENSMUSG00000025968, ENSMUSG00000009863, ENSMUSG00000005514, ENSMUSG00000018196, ENSMUSG00000058076, ENSMUSG00000063929, ENSMUSG00000025825, ENSMUSG00000001467, ENSMUSG00000031549, ENSMUSG00000006519, ENSMUSG00000025036, ENSMUSG00000000171, ENSMUSG00000025197, ENSMUSG00000010663, ENSMUSG00000002280, ENSMUSG00000068086, ENSMUSG00000066097, ENSMUSG00000031924,…	1232	343	13288	2.35839	3.2368e-09	2.94254e-10	4.29187e-09		GOTERM_CC_FAT	GO:0005777~peroxisome	49	2.54281	2.35657e-20	ENSMUSG00000022040, ENSMUSG00000021417, ENSMUSG00000063428, ENSMUSG00000020003, ENSMUSG00000074064, ENSMUSG00000024228, ENSMUSG00000036257, ENSMUSG00000005907, ENSMUSG00000006517, ENSMUSG00000029499, ENSMUSG00000042096, ENSMUSG00000022244, ENSMUSG00000028603, ENSMUSG00000053898, ENSMUSG00000021884, ENSMUSG00000034875, ENSMUSG00000026664, ENSMUSG00000028975, ENSMUSG00000017453, ENSMUSG00000020777,…	1331	104	12504	4.42623	1.02275e-17	8.52292e-19	3.32596e-17
GOTERM_BP_FAT	GO:0046394~carboxylic acid biosynthetic process	51	2.6466	2.24831e-18	ENSMUSG00000023456, ENSMUSG00000001323, ENSMUSG00000048755, ENSMUSG00000032540, ENSMUSG00000031641, ENSMUSG00000053907, ENSMUSG00000054474, ENSMUSG00000021364, ENSMUSG00000026473, ENSMUSG00000021263, ENSMUSG00000010663, ENSMUSG00000003526, ENSMUSG00000069324, ENSMUSG00000036892, ENSMUSG00000025190, ENSMUSG00000015090, ENSMUSG00000074768, ENSMUSG00000029556, ENSMUSG00000028737, ENSMUSG00000030935,…	1222	141	13588	4.02194	6.00523e-15	4.61941e-16	3.99609e-15		GOTERM_MF_FAT	GO:0003735~structural constituent of ribosome	44	2.28334	1.0133e-11	ENSMUSG00000036860, ENSMUSG00000049960, ENSMUSG00000060036, ENSMUSG00000034880, ENSMUSG00000015672, ENSMUSG00000061242, ENSMUSG00000054312, ENSMUSG00000061684, ENSMUSG00000044424, ENSMUSG00000060679, ENSMUSG00000046330, ENSMUSG00000046756, ENSMUSG00000001445, ENSMUSG00000022889, ENSMUSG00000024902, ENSMUSG00000024829, ENSMUSG00000030611, ENSMUSG00000020514, ENSMUSG00000021967, ENSMUSG00000020477,…	1232	151	13288	3.14286	1.23825e-08	1.03188e-09	1.64187e-08		GOTERM_CC_FAT	GO:0042579~microbody	49	2.54281	2.35657e-20	ENSMUSG00000022040, ENSMUSG00000021417, ENSMUSG00000063428, ENSMUSG00000020003, ENSMUSG00000074064, ENSMUSG00000024228, ENSMUSG00000036257, ENSMUSG00000005907, ENSMUSG00000006517, ENSMUSG00000029499, ENSMUSG00000042096, ENSMUSG00000022244, ENSMUSG00000028603, ENSMUSG00000053898, ENSMUSG00000021884, ENSMUSG00000034875, ENSMUSG00000026664, ENSMUSG00000028975, ENSMUSG00000017453, ENSMUSG00000020777,…	1331	104	12504	4.42623	1.02275e-17	8.52292e-19	3.32596e-17
GOTERM_BP_FAT	GO:0016053~organic acid biosynthetic process	51	2.6466	2.24831e-18	ENSMUSG00000023456, ENSMUSG00000001323, ENSMUSG00000048755, ENSMUSG00000032540, ENSMUSG00000031641, ENSMUSG00000053907, ENSMUSG00000054474, ENSMUSG00000021364, ENSMUSG00000026473, ENSMUSG00000021263, ENSMUSG00000010663, ENSMUSG00000003526, ENSMUSG00000069324, ENSMUSG00000036892, ENSMUSG00000025190, ENSMUSG00000015090, ENSMUSG00000074768, ENSMUSG00000029556, ENSMUSG00000028737, ENSMUSG00000030935,…	1222	141	13588	4.02194	6.00523e-15	4.61941e-16	3.99609e-15		GOTERM_MF_FAT	GO:0003995~acyl-CoA dehydrogenase activity	13	0.674624	4.86089e-10	ENSMUSG00000027710, ENSMUSG00000003809, ENSMUSG00000020777, ENSMUSG00000029456, ENSMUSG00000030861, ENSMUSG00000042647, ENSMUSG00000031969, ENSMUSG00000029545, ENSMUSG00000018574, ENSMUSG00000027332, ENSMUSG00000062908, ENSMUSG00000021751, ENSMUSG00000029098	1232	16	13288	8.76339	5.94001e-07	4.56924e-08	7.87622e-07		GOTERM_CC_FAT	GO:0000313~organellar ribosome	28	1.45304	3.13715e-17	ENSMUSG00000036860, ENSMUSG00000034880, ENSMUSG00000015672, ENSMUSG00000040112, ENSMUSG00000046756, ENSMUSG00000001445, ENSMUSG00000022889, ENSMUSG00000024902, ENSMUSG00000021967, ENSMUSG00000020477, ENSMUSG00000028622, ENSMUSG00000014551, ENSMUSG00000025208, ENSMUSG00000029066, ENSMUSG00000030335, ENSMUSG00000023723, ENSMUSG00000061474, ENSMUSG00000036850, ENSMUSG00000024414, ENSMUSG00000033845,…	1331	41	12504	6.41572	1.36152e-14	1.04733e-15	4.42764e-14
GOTERM_BP_FAT	GO:0009063~cellular amino acid catabolic process	30	1.55682	5.58222e-17	ENSMUSG00000034456, ENSMUSG00000032607, ENSMUSG00000021033, ENSMUSG00000020051, ENSMUSG00000042102, ENSMUSG00000026866, ENSMUSG00000041426, ENSMUSG00000031549, ENSMUSG00000022821, ENSMUSG00000060376, ENSMUSG00000023044, ENSMUSG00000024827, ENSMUSG00000003526, ENSMUSG00000034424, ENSMUSG00000029445, ENSMUSG00000030826, ENSMUSG00000032263, ENSMUSG00000036892, ENSMUSG00000030802, ENSMUSG00000031969,…	1222	54	13588	6.17749	2.96541e-13	2.12053e-14	1.9984e-13		GOTERM_MF_FAT	GO:0015293~symporter activity	37	1.92008	1.80315e-09	ENSMUSG00000027202, ENSMUSG00000037762, ENSMUSG00000010064, ENSMUSG00000025243, ENSMUSG00000030781, ENSMUSG00000030769, ENSMUSG00000006469, ENSMUSG00000037490, ENSMUSG00000021335, ENSMUSG00000018459, ENSMUSG00000020102, ENSMUSG00000000154, ENSMUSG00000026220, ENSMUSG00000027130, ENSMUSG00000060961, ENSMUSG00000038528, ENSMUSG00000028976, ENSMUSG00000044367, ENSMUSG00000020062, ENSMUSG00000009378,…	1232	132	13288	3.02327	2.20345e-06	1.57389e-07	2.92169e-06		GOTERM_CC_FAT	GO:0005761~mitochondrial ribosome	28	1.45304	3.13715e-17	ENSMUSG00000036860, ENSMUSG00000034880, ENSMUSG00000015672, ENSMUSG00000040112, ENSMUSG00000046756, ENSMUSG00000001445, ENSMUSG00000022889, ENSMUSG00000024902, ENSMUSG00000021967, ENSMUSG00000020477, ENSMUSG00000028622, ENSMUSG00000014551, ENSMUSG00000025208, ENSMUSG00000029066, ENSMUSG00000030335, ENSMUSG00000023723, ENSMUSG00000061474, ENSMUSG00000036850, ENSMUSG00000024414, ENSMUSG00000033845,…	1331	41	12504	6.41572	1.36152e-14	1.04733e-15	4.42764e-14
GOTERM_BP_FAT	GO:0051188~cofactor biosynthetic process	38	1.97198	3.50016e-16	ENSMUSG00000015536, ENSMUSG00000074064, ENSMUSG00000024588, ENSMUSG00000022742, ENSMUSG00000031782, ENSMUSG00000029199, ENSMUSG00000025825, ENSMUSG00000027618, ENSMUSG00000026798, ENSMUSG00000033610, ENSMUSG00000026866, ENSMUSG00000009566, ENSMUSG00000027610, ENSMUSG00000021241, ENSMUSG00000000673, ENSMUSG00000002280, ENSMUSG00000039783, ENSMUSG00000027452, ENSMUSG00000029735, ENSMUSG00000000340,…	1222	91	13588	4.6433	8.89622e-13	5.92859e-14	5.88418e-13		GOTERM_MF_FAT	GO:0046961~proton-transporting ATPase activity, rotational mechanism	12	0.62273	3.97683e-09	ENSMUSG00000052459, ENSMUSG00000019210, ENSMUSG00000003072, ENSMUSG00000025781, ENSMUSG00000016252, ENSMUSG00000004285, ENSMUSG00000022956, ENSMUSG00000025428, ENSMUSG00000033793, ENSMUSG00000025393, ENSMUSG00000006269, ENSMUSG00000021114, ENSMUSG00000042962	1232	15	13288	8.62857	4.85967e-06	3.23979e-07	6.44375e-06		GOTERM_CC_FAT	GO:0005840~ribosome	61	3.16554	3.76378e-15	ENSMUSG00000036860, ENSMUSG00000061242, ENSMUSG00000044424, ENSMUSG00000060679, ENSMUSG00000046330, ENSMUSG00000046756, ENSMUSG00000022889, ENSMUSG00000034932, ENSMUSG00000024829, ENSMUSG00000021967, ENSMUSG00000020477, ENSMUSG00000025208, ENSMUSG00000029066, ENSMUSG00000023939, ENSMUSG00000023723, ENSMUSG00000036850, ENSMUSG00000044018, ENSMUSG00000024414, ENSMUSG00000020775, ENSMUSG00000002767,…	1331	192	12504	2.98469	1.63825e-12	1.17018e-13	5.32907e-12
GOTERM_BP_FAT	GO:0006084~acetyl-CoA metabolic process	22	1.14167	1.69936e-15	ENSMUSG00000009863, ENSMUSG00000026526, ENSMUSG00000022477, ENSMUSG00000028405, ENSMUSG00000074064, ENSMUSG00000020321, ENSMUSG00000021577, ENSMUSG00000058076, ENSMUSG00000061838, ENSMUSG00000027605, ENSMUSG00000032279, ENSMUSG00000022110, ENSMUSG00000021620, ENSMUSG00000000171, ENSMUSG00000004789, ENSMUSG00000019179, ENSMUSG00000052738, ENSMUSG00000025950, ENSMUSG00000027452, ENSMUSG00000000168,…	1222	31	13588	7.89124	4.44811e-12	2.78e-13	2.9643e-12		GOTERM_MF_FAT	GO:0070279~vitamin B6 binding	22	1.14167	4.45835e-09	ENSMUSG00000019232, ENSMUSG00000039648, ENSMUSG00000001323, ENSMUSG00000022546, ENSMUSG00000039092, ENSMUSG00000028179, ENSMUSG00000027618, ENSMUSG00000054474, ENSMUSG00000026866, ENSMUSG00000031672, ENSMUSG00000025190, ENSMUSG00000057228, ENSMUSG00000025403, ENSMUSG00000006378, ENSMUSG00000023044, ENSMUSG00000029368, ENSMUSG00000024827, ENSMUSG00000005268, ENSMUSG00000026621, ENSMUSG00000057880,…	1232	54	13288	4.39418	5.44809e-06	3.40506e-07	7.22396e-06		GOTERM_CC_FAT	GO:0016469~proton-transporting two-sector ATPase complex	25	1.29735	1.92336e-13	ENSMUSG00000019210, ENSMUSG00000050856, ENSMUSG00000039347, ENSMUSG00000038690, ENSMUSG00000003072, ENSMUSG00000026394, ENSMUSG00000018770, ENSMUSG00000004285, ENSMUSG00000000563, ENSMUSG00000006057, ENSMUSG00000022956, ENSMUSG00000025428, ENSMUSG00000033793, ENSMUSG00000052459, ENSMUSG00000022890, ENSMUSG00000013160, ENSMUSG00000020566, ENSMUSG00000025781, ENSMUSG00000016252, ENSMUSG00000068706,…	1331	42	12504	5.59193	8.34541e-11	5.56366e-12	2.71394e-10
GOTERM_BP_FAT	GO:0006818~hydrogen transport	28	1.45304	4.11919e-15	ENSMUSG00000019210, ENSMUSG00000050856, ENSMUSG00000039347, ENSMUSG00000038690, ENSMUSG00000005553, ENSMUSG00000003072, ENSMUSG00000026394, ENSMUSG00000018770, ENSMUSG00000004285, ENSMUSG00000000563, ENSMUSG00000006057, ENSMUSG00000022956, ENSMUSG00000025428, ENSMUSG00000033793, ENSMUSG00000052459, ENSMUSG00000022890, ENSMUSG00000025911, ENSMUSG00000013160, ENSMUSG00000020566, ENSMUSG00000025781,…	1222	53	13588	5.87444	1.0972e-11	6.45373e-13	7.30527e-12		GOTERM_MF_FAT	GO:0030170~pyridoxal phosphate binding	22	1.14167	4.45835e-09	ENSMUSG00000019232, ENSMUSG00000039648, ENSMUSG00000001323, ENSMUSG00000022546, ENSMUSG00000039092, ENSMUSG00000028179, ENSMUSG00000027618, ENSMUSG00000054474, ENSMUSG00000026866, ENSMUSG00000031672, ENSMUSG00000025190, ENSMUSG00000057228, ENSMUSG00000025403, ENSMUSG00000006378, ENSMUSG00000023044, ENSMUSG00000029368, ENSMUSG00000024827, ENSMUSG00000005268, ENSMUSG00000026621, ENSMUSG00000057880,…	1232	54	13288	4.39418	5.44809e-06	3.40506e-07	7.22396e-06		GOTERM_CC_FAT	GO:0044455~mitochondrial membrane part	26	1.34925	1.90294e-12	ENSMUSG00000025968, ENSMUSG00000005510, ENSMUSG00000035505, ENSMUSG00000050856, ENSMUSG00000025204, ENSMUSG00000003438, ENSMUSG00000036199, ENSMUSG00000000563, ENSMUSG00000078566, ENSMUSG00000074218, ENSMUSG00000030785, ENSMUSG00000041697, ENSMUSG00000018882, ENSMUSG00000021764, ENSMUSG00000025940, ENSMUSG00000013593, ENSMUSG00000002949, ENSMUSG00000022890, ENSMUSG00000062580, ENSMUSG00000014294,…	1331	49	12504	4.98481	8.25868e-10	5.16167e-11	2.68571e-09
GOTERM_BP_FAT	GO:0015992~proton transport	27	1.40114	2.40681e-14	ENSMUSG00000019210, ENSMUSG00000050856, ENSMUSG00000039347, ENSMUSG00000038690, ENSMUSG00000005553, ENSMUSG00000003072, ENSMUSG00000026394, ENSMUSG00000018770, ENSMUSG00000004285, ENSMUSG00000000563, ENSMUSG00000006057, ENSMUSG00000022956, ENSMUSG00000025428, ENSMUSG00000033793, ENSMUSG00000052459, ENSMUSG00000022890, ENSMUSG00000013160, ENSMUSG00000020566, ENSMUSG00000025781, ENSMUSG00000016252,…	1222	52	13588	5.77357	6.43493e-11	3.57492e-12	4.28213e-11		GOTERM_MF_FAT	GO:0051540~metal cluster binding	21	1.08978	5.83698e-09	ENSMUSG00000059734, ENSMUSG00000024099, ENSMUSG00000037916, ENSMUSG00000009863, ENSMUSG00000025968, ENSMUSG00000022477, ENSMUSG00000013593, ENSMUSG00000028405, ENSMUSG00000024588, ENSMUSG00000029199, ENSMUSG00000022763, ENSMUSG00000018196, ENSMUSG00000025825, ENSMUSG00000020153, ENSMUSG00000037710, ENSMUSG00000038462, ENSMUSG00000021241, ENSMUSG00000002280, ENSMUSG00000032051, ENSMUSG00000027809,…	1232	50	13288	4.53	7.13276e-06	4.19576e-07	9.45779e-06		GOTERM_CC_FAT	GO:0005762~mitochondrial large ribosomal subunit	16	0.830306	5.02512e-10	ENSMUSG00000036850, ENSMUSG00000036860, ENSMUSG00000024414, ENSMUSG00000033845, ENSMUSG00000002767, ENSMUSG00000034880, ENSMUSG00000015672, ENSMUSG00000001445, ENSMUSG00000029486, ENSMUSG00000022889, ENSMUSG00000024902, ENSMUSG00000020477, ENSMUSG00000025208, ENSMUSG00000030335, ENSMUSG00000029066, ENSMUSG00000022370	1331	23	12504	6.53526	2.1809e-07	1.28288e-08	7.09223e-07
GOTERM_BP_FAT	GO:0009310~amine catabolic process	30	1.55682	3.40375e-14	ENSMUSG00000034456, ENSMUSG00000032607, ENSMUSG00000021033, ENSMUSG00000020051, ENSMUSG00000042102, ENSMUSG00000026866, ENSMUSG00000041426, ENSMUSG00000031549, ENSMUSG00000022821, ENSMUSG00000060376, ENSMUSG00000023044, ENSMUSG00000024827, ENSMUSG00000003526, ENSMUSG00000034424, ENSMUSG00000029445, ENSMUSG00000030826, ENSMUSG00000032263, ENSMUSG00000036892, ENSMUSG00000030802, ENSMUSG00000031969,…	1222	65	13588	5.13207	9.1038e-11	4.7915e-12	6.05849e-11		GOTERM_MF_FAT	GO:0051536~iron-sulfur cluster binding	21	1.08978	5.83698e-09	ENSMUSG00000059734, ENSMUSG00000024099, ENSMUSG00000037916, ENSMUSG00000009863, ENSMUSG00000025968, ENSMUSG00000022477, ENSMUSG00000013593, ENSMUSG00000028405, ENSMUSG00000024588, ENSMUSG00000029199, ENSMUSG00000022763, ENSMUSG00000018196, ENSMUSG00000025825, ENSMUSG00000020153, ENSMUSG00000037710, ENSMUSG00000038462, ENSMUSG00000021241, ENSMUSG00000002280, ENSMUSG00000032051, ENSMUSG00000027809,…	1232	50	13288	4.53	7.13276e-06	4.19576e-07	9.45779e-06		GOTERM_CC_FAT	GO:0000315~organellar large ribosomal subunit	16	0.830306	5.02512e-10	ENSMUSG00000036850, ENSMUSG00000036860, ENSMUSG00000024414, ENSMUSG00000033845, ENSMUSG00000002767, ENSMUSG00000034880, ENSMUSG00000015672, ENSMUSG00000001445, ENSMUSG00000029486, ENSMUSG00000022889, ENSMUSG00000024902, ENSMUSG00000020477, ENSMUSG00000025208, ENSMUSG00000030335, ENSMUSG00000029066, ENSMUSG00000022370	1331	23	12504	6.53526	2.1809e-07	1.28288e-08	7.09223e-07
GOTERM_BP_FAT	GO:0034220~ion transmembrane transport	24	1.24546	5.88951e-14	ENSMUSG00000019210, ENSMUSG00000050856, ENSMUSG00000039347, ENSMUSG00000005553, ENSMUSG00000003072, ENSMUSG00000026394, ENSMUSG00000018770, ENSMUSG00000004285, ENSMUSG00000000563, ENSMUSG00000006057, ENSMUSG00000022956, ENSMUSG00000025428, ENSMUSG00000033793, ENSMUSG00000052459, ENSMUSG00000022890, ENSMUSG00000013160, ENSMUSG00000020566, ENSMUSG00000025781, ENSMUSG00000068706, ENSMUSG00000016252,…	1222	42	13588	6.35399	1.57167e-10	7.85838e-12	1.04583e-10		GOTERM_MF_FAT	GO:0016836~hydro-lyase activity	19	0.985989	9.12107e-09	ENSMUSG00000034456, ENSMUSG00000026526, ENSMUSG00000032373, ENSMUSG00000022477, ENSMUSG00000028405, ENSMUSG00000027562, ENSMUSG00000027559, ENSMUSG00000000805, ENSMUSG00000020098, ENSMUSG00000028463, ENSMUSG00000004748, ENSMUSG00000063524, ENSMUSG00000021460, ENSMUSG00000025465, ENSMUSG00000022853, ENSMUSG00000028393, ENSMUSG00000038526, ENSMUSG00000024039, ENSMUSG00000025317	1232	42	13288	4.87925	1.11459e-05	6.19219e-07	1.47791e-05		GOTERM_CC_FAT	GO:0033279~ribosomal subunit	26	1.34925	5.24825e-09	ENSMUSG00000036860, ENSMUSG00000034880, ENSMUSG00000015672, ENSMUSG00000040112, ENSMUSG00000046756, ENSMUSG00000001445, ENSMUSG00000022889, ENSMUSG00000024902, ENSMUSG00000020514, ENSMUSG00000020477, ENSMUSG00000014551, ENSMUSG00000030335, ENSMUSG00000029066, ENSMUSG00000025208, ENSMUSG00000023723, ENSMUSG00000061474, ENSMUSG00000036850, ENSMUSG00000063457, ENSMUSG00000024414, ENSMUSG00000033845,…	1331	66	12504	3.70084	2.27774e-06	1.26541e-07	7.40715e-06
GOTERM_BP_FAT	GO:0009060~aerobic respiration	19	0.985989	2.77031e-13	ENSMUSG00000009863, ENSMUSG00000026526, ENSMUSG00000022477, ENSMUSG00000028405, ENSMUSG00000020321, ENSMUSG00000021577, ENSMUSG00000058076, ENSMUSG00000061838, ENSMUSG00000032279, ENSMUSG00000027187, ENSMUSG00000022110, ENSMUSG00000059363, ENSMUSG00000000171, ENSMUSG00000004789, ENSMUSG00000019179, ENSMUSG00000052738, ENSMUSG00000025950, ENSMUSG00000030541, ENSMUSG00000027406	1222	27	13588	7.82482	7.39869e-10	3.52318e-11	4.9234e-10		GOTERM_MF_FAT	GO:0050660~FAD binding	25	1.29735	9.48569e-09	ENSMUSG00000027710, ENSMUSG00000032314, ENSMUSG00000003809, ENSMUSG00000020777, ENSMUSG00000029456, ENSMUSG00000021577, ENSMUSG00000022763, ENSMUSG00000030861, ENSMUSG00000026692, ENSMUSG00000040170, ENSMUSG00000042410, ENSMUSG00000040181, ENSMUSG00000042102, ENSMUSG00000028088, ENSMUSG00000031969, ENSMUSG00000015970, ENSMUSG00000029545, ENSMUSG00000032342, ENSMUSG00000030562, ENSMUSG00000018574,…	1232	71	13288	3.79779	1.15914e-05	6.10079e-07	1.53699e-05		GOTERM_CC_FAT	GO:0033178~proton-transporting two-sector ATPase complex, catalytic domain	13	0.674624	7.44096e-09	ENSMUSG00000052459, ENSMUSG00000019210, ENSMUSG00000020566, ENSMUSG00000003072, ENSMUSG00000025781, ENSMUSG00000016252, ENSMUSG00000004285, ENSMUSG00000022956, ENSMUSG00000025428, ENSMUSG00000033793, ENSMUSG00000025393, ENSMUSG00000006269, ENSMUSG00000021114, ENSMUSG00000042962	1331	17	12504	7.18398	3.22937e-06	1.69967e-07	1.05019e-05
GOTERM_BP_FAT	GO:0015986~ATP synthesis coupled proton transport	22	1.14167	2.84378e-13	ENSMUSG00000052459, ENSMUSG00000019210, ENSMUSG00000022890, ENSMUSG00000039347, ENSMUSG00000050856, ENSMUSG00000013160, ENSMUSG00000020566, ENSMUSG00000003072, ENSMUSG00000025781, ENSMUSG00000068706, ENSMUSG00000016252, ENSMUSG00000018770, ENSMUSG00000004285, ENSMUSG00000034566, ENSMUSG00000006057, ENSMUSG00000000563, ENSMUSG00000022956, ENSMUSG00000025428, ENSMUSG00000033793, ENSMUSG00000025393,…	1222	37	13588	6.61158	7.5944e-10	3.45201e-11	5.05362e-10		GOTERM_MF_FAT	GO:0031406~carboxylic acid binding	26	1.34925	1.08354e-07	ENSMUSG00000021416, ENSMUSG00000021417, ENSMUSG00000041650, ENSMUSG00000001827, ENSMUSG00000001323, ENSMUSG00000020051, ENSMUSG00000017950, ENSMUSG00000024892, ENSMUSG00000042102, ENSMUSG00000029545, ENSMUSG00000004789, ENSMUSG00000023707, ENSMUSG00000056938, ENSMUSG00000010914, ENSMUSG00000027709, ENSMUSG00000000340, ENSMUSG00000026664, ENSMUSG00000002769, ENSMUSG00000034424, ENSMUSG00000038496,…	1232	85	13288	3.29916	0.0001324	6.62041e-06	0.000175568		GOTERM_CC_FAT	GO:0045259~proton-transporting ATP synthase complex	13	0.674624	4.93979e-08	ENSMUSG00000038690, ENSMUSG00000022890, ENSMUSG00000050856, ENSMUSG00000003072, ENSMUSG00000025781, ENSMUSG00000016252, ENSMUSG00000018770, ENSMUSG00000068706, ENSMUSG00000034566, ENSMUSG00000000563, ENSMUSG00000006057, ENSMUSG00000022956, ENSMUSG00000025428, ENSMUSG00000025393, ENSMUSG00000042962	1331	19	12504	6.42777	2.14384e-05	1.07193e-06	6.9718e-05
GOTERM_BP_FAT	GO:0015985~energy coupled proton transport, down electrochemical gradient	22	1.14167	2.84378e-13	ENSMUSG00000052459, ENSMUSG00000019210, ENSMUSG00000022890, ENSMUSG00000039347, ENSMUSG00000050856, ENSMUSG00000013160, ENSMUSG00000020566, ENSMUSG00000003072, ENSMUSG00000025781, ENSMUSG00000068706, ENSMUSG00000016252, ENSMUSG00000018770, ENSMUSG00000004285, ENSMUSG00000034566, ENSMUSG00000006057, ENSMUSG00000000563, ENSMUSG00000022956, ENSMUSG00000025428, ENSMUSG00000033793, ENSMUSG00000025393,…	1222	37	13588	6.61158	7.5944e-10	3.45201e-11	5.05362e-10		GOTERM_MF_FAT	GO:0016765~transferase activity, transferring alkyl or aryl (other than methyl) groups	20	1.03788	1.13205e-07	ENSMUSG00000026688, ENSMUSG00000025934, ENSMUSG00000021033, ENSMUSG00000026784, ENSMUSG00000042410, ENSMUSG00000053907, ENSMUSG00000040472, ENSMUSG00000074179, ENSMUSG00000032348, ENSMUSG00000047719, ENSMUSG00000033318, ENSMUSG00000029575, ENSMUSG00000058135, ENSMUSG00000004035, ENSMUSG00000001665, ENSMUSG00000029864, ENSMUSG00000027890, ENSMUSG00000023068, ENSMUSG00000057933, ENSMUSG00000004032	1232	53	13288	4.07008	0.000138328	6.58746e-06	0.000183429		GOTERM_CC_FAT	GO:0005746~mitochondrial respiratory chain	11	0.570835	3.26234e-07	ENSMUSG00000074218, ENSMUSG00000030785, ENSMUSG00000025968, ENSMUSG00000005510, ENSMUSG00000013593, ENSMUSG00000041697, ENSMUSG00000032330, ENSMUSG00000014294, ENSMUSG00000025204, ENSMUSG00000036199, ENSMUSG00000021764	1331	15	12504	6.88926	0.000141575	6.74214e-06	0.000460431
GOTERM_BP_FAT	GO:0008610~lipid biosynthetic process	66	3.42501	1.13783e-12	ENSMUSG00000023456, ENSMUSG00000027513, ENSMUSG00000032649, ENSMUSG00000048755, ENSMUSG00000032540, ENSMUSG00000031641, ENSMUSG00000001467, ENSMUSG00000063730, ENSMUSG00000021364, ENSMUSG00000006517, ENSMUSG00000019822, ENSMUSG00000045294, ENSMUSG00000012187, ENSMUSG00000021665, ENSMUSG00000021263, ENSMUSG00000010663, ENSMUSG00000029263, ENSMUSG00000031708, ENSMUSG00000026784, ENSMUSG00000030747,…	1222	285	13588	2.57504	3.03924e-09	1.32141e-10	2.02242e-09		GOTERM_MF_FAT	GO:0051287~NAD or NADH binding	18	0.934094	1.48727e-07	ENSMUSG00000024099, ENSMUSG00000037916, ENSMUSG00000013593, ENSMUSG00000020321, ENSMUSG00000029776, ENSMUSG00000032418, ENSMUSG00000054021, ENSMUSG00000032279, ENSMUSG00000028167, ENSMUSG00000082368, ENSMUSG00000015134, ENSMUSG00000023019, ENSMUSG00000050627, ENSMUSG00000021947, ENSMUSG00000035637, ENSMUSG00000025486, ENSMUSG00000025950, ENSMUSG00000030541, ENSMUSG00000027406	1232	44	13288	4.41234	0.000181728	8.26107e-06	0.000240985		GOTERM_CC_FAT	GO:0015934~large ribosomal subunit	17	0.8822	8.56162e-07	ENSMUSG00000036850, ENSMUSG00000036860, ENSMUSG00000024414, ENSMUSG00000033845, ENSMUSG00000002767, ENSMUSG00000034880, ENSMUSG00000015672, ENSMUSG00000001445, ENSMUSG00000029486, ENSMUSG00000022889, ENSMUSG00000024902, ENSMUSG00000020514, ENSMUSG00000020477, ENSMUSG00000025208, ENSMUSG00000030335, ENSMUSG00000029066, ENSMUSG00000022370	1331	39	12504	4.09501	0.000371506	1.68896e-05	0.00120834
GOTERM_BP_FAT	GO:0051187~cofactor catabolic process	20	1.03788	1.27935e-12	ENSMUSG00000009863, ENSMUSG00000026526, ENSMUSG00000022477, ENSMUSG00000028405, ENSMUSG00000001999, ENSMUSG00000038704, ENSMUSG00000020321, ENSMUSG00000021577, ENSMUSG00000058076, ENSMUSG00000061838, ENSMUSG00000032279, ENSMUSG00000022110, ENSMUSG00000000171, ENSMUSG00000004789, ENSMUSG00000019179, ENSMUSG00000052738, ENSMUSG00000025950, ENSMUSG00000030541, ENSMUSG00000030088, ENSMUSG00000027406	1222	32	13588	6.94967	3.41704e-09	1.42377e-10	2.27381e-09		GOTERM_MF_FAT	GO:0008430~selenium binding	15	0.778412	1.8667e-07	ENSMUSG00000075706, ENSMUSG00000075705, ENSMUSG00000035757, ENSMUSG00000063856, ENSMUSG00000002580, ENSMUSG00000068877, ENSMUSG00000029173, ENSMUSG00000005161, ENSMUSG00000068874, ENSMUSG00000075700, ENSMUSG00000018339, ENSMUSG00000054422, ENSMUSG00000049091, ENSMUSG00000034785, ENSMUSG00000064373	1232	31	13288	5.21889	0.000228085	9.91783e-06	0.000302466		GOTERM_CC_FAT	GO:0005903~brush border	16	0.830306	9.6306e-07	ENSMUSG00000039450, ENSMUSG00000026726, ENSMUSG00000038298, ENSMUSG00000027690, ENSMUSG00000030781, ENSMUSG00000027070, ENSMUSG00000032098, ENSMUSG00000061742, ENSMUSG00000006469, ENSMUSG00000026175, ENSMUSG00000032492, ENSMUSG00000028024, ENSMUSG00000032105, ENSMUSG00000038600, ENSMUSG00000028943, ENSMUSG00000018900	1331	35	12504	4.2946	0.000417881	1.81724e-05	0.00135921
GOTERM_BP_FAT	GO:0009108~coenzyme biosynthetic process	28	1.45304	1.36491e-12	ENSMUSG00000015536, ENSMUSG00000074064, ENSMUSG00000031782, ENSMUSG00000029199, ENSMUSG00000027618, ENSMUSG00000026798, ENSMUSG00000033610, ENSMUSG00000026866, ENSMUSG00000009566, ENSMUSG00000027610, ENSMUSG00000000673, ENSMUSG00000039783, ENSMUSG00000027452, ENSMUSG00000029735, ENSMUSG00000000340, ENSMUSG00000038704, ENSMUSG00000030674, ENSMUSG00000026784, ENSMUSG00000042642, ENSMUSG00000006345,…	1222	64	13588	4.86477	3.64567e-09	1.45827e-10	2.42596e-09		GOTERM_MF_FAT	GO:0015405~P-P-bond-hydrolysis-driven transmembrane transporter activity	29	1.50493	2.91235e-07	ENSMUSG00000019210, ENSMUSG00000030834, ENSMUSG00000005553, ENSMUSG00000003072, ENSMUSG00000026394, ENSMUSG00000004285, ENSMUSG00000026198, ENSMUSG00000026576, ENSMUSG00000022956, ENSMUSG00000025428, ENSMUSG00000033793, ENSMUSG00000018882, ENSMUSG00000028973, ENSMUSG00000002949, ENSMUSG00000052456, ENSMUSG00000033161, ENSMUSG00000052459, ENSMUSG00000062580, ENSMUSG00000013160, ENSMUSG00000028998,…	1232	107	13288	2.92323	0.000355826	1.48286e-05	0.000471893		GOTERM_CC_FAT	GO:0033176~proton-transporting V-type ATPase complex	10	0.518941	3.37592e-05	ENSMUSG00000052459, ENSMUSG00000039347, ENSMUSG00000033793, ENSMUSG00000039105, ENSMUSG00000013160, ENSMUSG00000020566, ENSMUSG00000006269, ENSMUSG00000026394, ENSMUSG00000038600, ENSMUSG00000004285	1331	18	12504	5.21913	0.0145449	0.000610302	0.0476357
GOTERM_BP_FAT	GO:0009109~coenzyme catabolic process	19	0.985989	1.7167e-12	ENSMUSG00000009863, ENSMUSG00000026526, ENSMUSG00000022477, ENSMUSG00000028405, ENSMUSG00000038704, ENSMUSG00000020321, ENSMUSG00000021577, ENSMUSG00000058076, ENSMUSG00000061838, ENSMUSG00000032279, ENSMUSG00000022110, ENSMUSG00000000171, ENSMUSG00000004789, ENSMUSG00000019179, ENSMUSG00000052738, ENSMUSG00000025950, ENSMUSG00000030541, ENSMUSG00000030088, ENSMUSG00000027406	1222	29	13588	7.28517	4.58541e-09	1.76362e-10	3.05129e-09		GOTERM_MF_FAT	GO:0015399~primary active transmembrane transporter activity	29	1.50493	3.58938e-07	ENSMUSG00000019210, ENSMUSG00000030834, ENSMUSG00000005553, ENSMUSG00000003072, ENSMUSG00000026394, ENSMUSG00000004285, ENSMUSG00000026198, ENSMUSG00000026576, ENSMUSG00000022956, ENSMUSG00000025428, ENSMUSG00000033793, ENSMUSG00000018882, ENSMUSG00000028973, ENSMUSG00000002949, ENSMUSG00000052456, ENSMUSG00000033161, ENSMUSG00000052459, ENSMUSG00000062580, ENSMUSG00000013160, ENSMUSG00000028998,…	1232	108	13288	2.89616	0.000438526	1.75447e-05	0.000581594
GOTERM_BP_FAT	GO:0006099~tricarboxylic acid cycle	17	0.8822	2.19942e-12	ENSMUSG00000009863, ENSMUSG00000026526, ENSMUSG00000022477, ENSMUSG00000028405, ENSMUSG00000020321, ENSMUSG00000021577, ENSMUSG00000058076, ENSMUSG00000061838, ENSMUSG00000032279, ENSMUSG00000022110, ENSMUSG00000000171, ENSMUSG00000004789, ENSMUSG00000019179, ENSMUSG00000052738, ENSMUSG00000025950, ENSMUSG00000030541, ENSMUSG00000027406	1222	23	13588	8.21874	5.87477e-09	2.17584e-10	3.90927e-09		GOTERM_MF_FAT	GO:0019829~cation-transporting ATPase activity	13	0.674624	6.28018e-07	ENSMUSG00000052456, ENSMUSG00000052459, ENSMUSG00000019210, ENSMUSG00000003072, ENSMUSG00000025781, ENSMUSG00000016252, ENSMUSG00000004285, ENSMUSG00000022956, ENSMUSG00000025428, ENSMUSG00000033793, ENSMUSG00000025393, ENSMUSG00000006269, ENSMUSG00000021114, ENSMUSG00000042962	1232	25	13288	5.60857	0.000767144	2.95164e-05	0.00101759
GOTERM_BP_FAT	GO:0046356~acetyl-CoA catabolic process	17	0.8822	6.0479e-12	ENSMUSG00000009863, ENSMUSG00000026526, ENSMUSG00000022477, ENSMUSG00000028405, ENSMUSG00000020321, ENSMUSG00000021577, ENSMUSG00000058076, ENSMUSG00000061838, ENSMUSG00000032279, ENSMUSG00000022110, ENSMUSG00000000171, ENSMUSG00000004789, ENSMUSG00000019179, ENSMUSG00000052738, ENSMUSG00000025950, ENSMUSG00000030541, ENSMUSG00000027406	1222	24	13588	7.8763	1.6154e-08	5.7693e-10	1.07495e-08		GOTERM_MF_FAT	GO:0016645~oxidoreductase activity, acting on the CH-NH group of donors	13	0.674624	6.28018e-07	ENSMUSG00000003526, ENSMUSG00000017453, ENSMUSG00000021707, ENSMUSG00000028737, ENSMUSG00000022571, ENSMUSG00000027809, ENSMUSG00000029695, ENSMUSG00000009614, ENSMUSG00000042102, ENSMUSG00000036892, ENSMUSG00000021048, ENSMUSG00000015806, ENSMUSG00000030088	1232	25	13288	5.60857	0.000767144	2.95164e-05	0.00101759
GOTERM_BP_FAT	GO:0006790~sulfur metabolic process	33	1.71251	1.19834e-11	ENSMUSG00000028032, ENSMUSG00000015536, ENSMUSG00000029273, ENSMUSG00000029199, ENSMUSG00000028179, ENSMUSG00000027618, ENSMUSG00000053907, ENSMUSG00000035936, ENSMUSG00000027610, ENSMUSG00000023044, ENSMUSG00000047905, ENSMUSG00000024039, ENSMUSG00000029735, ENSMUSG00000024899, ENSMUSG00000075706, ENSMUSG00000002769, ENSMUSG00000045691, ENSMUSG00000069324, ENSMUSG00000006345, ENSMUSG00000055737,…	1222	94	13588	3.90365	3.20077e-08	1.10371e-09	2.1299e-08		GOTERM_MF_FAT	GO:0046933~hydrogen ion transporting ATP synthase activity, rotational mechanism	9	0.467047	6.78791e-07	ENSMUSG00000022956, ENSMUSG00000052459, ENSMUSG00000025428, ENSMUSG00000025393, ENSMUSG00000003072, ENSMUSG00000006269, ENSMUSG00000025781, ENSMUSG00000016252, ENSMUSG00000004285, ENSMUSG00000042962	1232	11	13288	8.82468	0.000829139	3.07211e-05	0.00109986
GOTERM_BP_FAT	GO:0008652~cellular amino acid biosynthetic process	22	1.14167	2.40086e-11	ENSMUSG00000003526, ENSMUSG00000001323, ENSMUSG00000020051, ENSMUSG00000021707, ENSMUSG00000030826, ENSMUSG00000029446, ENSMUSG00000069324, ENSMUSG00000022571, ENSMUSG00000028179, ENSMUSG00000053907, ENSMUSG00000054474, ENSMUSG00000036892, ENSMUSG00000021048, ENSMUSG00000031672, ENSMUSG00000025190, ENSMUSG00000074768, ENSMUSG00000026473, ENSMUSG00000025533, ENSMUSG00000028737, ENSMUSG00000042118,…	1222	44	13588	5.55974	6.41272e-08	2.13757e-09	4.26725e-08		GOTERM_MF_FAT	GO:0046906~tetrapyrrole binding	35	1.81629	7.91296e-07	ENSMUSG00000074254, ENSMUSG00000042770, ENSMUSG00000024588, ENSMUSG00000049858, ENSMUSG00000052305, ENSMUSG00000028690, ENSMUSG00000063929, ENSMUSG00000001467, ENSMUSG00000066072, ENSMUSG00000031549, ENSMUSG00000020432, ENSMUSG00000069919, ENSMUSG00000006519, ENSMUSG00000000171, ENSMUSG00000025197, ENSMUSG00000061740, ENSMUSG00000010663, ENSMUSG00000068086, ENSMUSG00000066097, ENSMUSG00000069917,…	1232	151	13288	2.5	0.000966496	3.45338e-05	0.00128215
GOTERM_BP_FAT	GO:0009165~nucleotide biosynthetic process	45	2.33524	1.58487e-10	ENSMUSG00000028032, ENSMUSG00000019210, ENSMUSG00000038690, ENSMUSG00000039347, ENSMUSG00000050856, ENSMUSG00000021707, ENSMUSG00000032978, ENSMUSG00000005553, ENSMUSG00000003072, ENSMUSG00000018770, ENSMUSG00000004285, ENSMUSG00000026866, ENSMUSG00000039197, ENSMUSG00000000563, ENSMUSG00000006057, ENSMUSG00000026576, ENSMUSG00000037601, ENSMUSG00000022956, ENSMUSG00000025428, ENSMUSG00000000673,…	1222	174	13588	2.87573	4.2332e-07	1.36555e-08	2.81692e-07		GOTERM_MF_FAT	GO:0004364~glutathione transferase activity	13	0.674624	1.06814e-06	ENSMUSG00000026688, ENSMUSG00000025934, ENSMUSG00000021033, ENSMUSG00000074179, ENSMUSG00000032348, ENSMUSG00000033318, ENSMUSG00000004035, ENSMUSG00000058135, ENSMUSG00000001665, ENSMUSG00000029864, ENSMUSG00000027890, ENSMUSG00000057933, ENSMUSG00000004032	1232	26	13288	5.39286	0.00130441	4.50081e-05	0.00173071
GOTERM_BP_FAT	GO:0006575~cellular amino acid derivative metabolic process	39	2.02387	3.91239e-10	ENSMUSG00000035242, ENSMUSG00000020150, ENSMUSG00000069835, ENSMUSG00000053907, ENSMUSG00000035936, ENSMUSG00000026866, ENSMUSG00000027199, ENSMUSG00000031549, ENSMUSG00000027610, ENSMUSG00000040652, ENSMUSG00000023044, ENSMUSG00000047905, ENSMUSG00000061740, ENSMUSG00000023120, ENSMUSG00000040706, ENSMUSG00000060002, ENSMUSG00000033735, ENSMUSG00000075706, ENSMUSG00000002769, ENSMUSG00000026687,…	1222	141	13588	3.0756	1.045e-06	3.26562e-08	6.95379e-07		GOTERM_MF_FAT	GO:0015002~heme-copper terminal oxidase activity	12	0.62273	1.95497e-06	ENSMUSG00000074218, ENSMUSG00000051671, ENSMUSG00000030785, ENSMUSG00000015790, ENSMUSG00000041697, ENSMUSG00000032330, ENSMUSG00000079941, ENSMUSG00000014313, ENSMUSG00000035885, ENSMUSG00000031818, ENSMUSG00000000088, ENSMUSG00000036751, ENSMUSG00000061518	1232	23	13288	5.62733	0.00238613	7.96294e-05	0.00316764
GOTERM_BP_FAT	GO:0034404~nucleobase, nucleoside and nucleotide biosynthetic process	45	2.33524	4.24201e-10	ENSMUSG00000028032, ENSMUSG00000019210, ENSMUSG00000038690, ENSMUSG00000039347, ENSMUSG00000050856, ENSMUSG00000021707, ENSMUSG00000032978, ENSMUSG00000005553, ENSMUSG00000003072, ENSMUSG00000018770, ENSMUSG00000004285, ENSMUSG00000026866, ENSMUSG00000039197, ENSMUSG00000000563, ENSMUSG00000006057, ENSMUSG00000026576, ENSMUSG00000037601, ENSMUSG00000022956, ENSMUSG00000025428, ENSMUSG00000000673,…	1222	179	13588	2.7954	1.13304e-06	3.43346e-08	7.53965e-07		GOTERM_MF_FAT	GO:0016676~oxidoreductase activity, acting on heme group of donors, oxygen as acceptor	12	0.62273	1.95497e-06	ENSMUSG00000074218, ENSMUSG00000051671, ENSMUSG00000030785, ENSMUSG00000015790, ENSMUSG00000041697, ENSMUSG00000032330, ENSMUSG00000079941, ENSMUSG00000014313, ENSMUSG00000035885, ENSMUSG00000031818, ENSMUSG00000000088, ENSMUSG00000036751, ENSMUSG00000061518	1232	23	13288	5.62733	0.00238613	7.96294e-05	0.00316764
GOTERM_BP_FAT	GO:0034654~nucleobase, nucleoside, nucleotide and nucleic acid biosynthetic process	45	2.33524	4.24201e-10	ENSMUSG00000028032, ENSMUSG00000019210, ENSMUSG00000038690, ENSMUSG00000039347, ENSMUSG00000050856, ENSMUSG00000021707, ENSMUSG00000032978, ENSMUSG00000005553, ENSMUSG00000003072, ENSMUSG00000018770, ENSMUSG00000004285, ENSMUSG00000026866, ENSMUSG00000039197, ENSMUSG00000000563, ENSMUSG00000006057, ENSMUSG00000026576, ENSMUSG00000037601, ENSMUSG00000022956, ENSMUSG00000025428, ENSMUSG00000000673,…	1222	179	13588	2.7954	1.13304e-06	3.43346e-08	7.53965e-07		GOTERM_MF_FAT	GO:0016675~oxidoreductase activity, acting on heme group of donors	12	0.62273	1.95497e-06	ENSMUSG00000074218, ENSMUSG00000051671, ENSMUSG00000030785, ENSMUSG00000015790, ENSMUSG00000041697, ENSMUSG00000032330, ENSMUSG00000079941, ENSMUSG00000014313, ENSMUSG00000035885, ENSMUSG00000031818, ENSMUSG00000000088, ENSMUSG00000036751, ENSMUSG00000061518	1232	23	13288	5.62733	0.00238613	7.96294e-05	0.00316764
GOTERM_BP_FAT	GO:0009145~purine nucleoside triphosphate biosynthetic process	30	1.55682	1.55259e-09	ENSMUSG00000019210, ENSMUSG00000038690, ENSMUSG00000050856, ENSMUSG00000039347, ENSMUSG00000005553, ENSMUSG00000003072, ENSMUSG00000018770, ENSMUSG00000004285, ENSMUSG00000039197, ENSMUSG00000000563, ENSMUSG00000006057, ENSMUSG00000037601, ENSMUSG00000026576, ENSMUSG00000022956, ENSMUSG00000025428, ENSMUSG00000033793, ENSMUSG00000020857, ENSMUSG00000032478, ENSMUSG00000033161, ENSMUSG00000052459,…	1222	94	13588	3.54877	4.14697e-06	1.2197e-07	2.75954e-06		GOTERM_MF_FAT	GO:0004129~cytochrome-c oxidase activity	12	0.62273	1.95497e-06	ENSMUSG00000074218, ENSMUSG00000051671, ENSMUSG00000030785, ENSMUSG00000015790, ENSMUSG00000041697, ENSMUSG00000032330, ENSMUSG00000079941, ENSMUSG00000014313, ENSMUSG00000035885, ENSMUSG00000031818, ENSMUSG00000000088, ENSMUSG00000036751, ENSMUSG00000061518	1232	23	13288	5.62733	0.00238613	7.96294e-05	0.00316764
GOTERM_BP_FAT	GO:0009309~amine biosynthetic process	26	1.34925	1.83515e-09	ENSMUSG00000001323, ENSMUSG00000020051, ENSMUSG00000021707, ENSMUSG00000022571, ENSMUSG00000028179, ENSMUSG00000053907, ENSMUSG00000054474, ENSMUSG00000026473, ENSMUSG00000025533, ENSMUSG00000023120, ENSMUSG00000040706, ENSMUSG00000024039, ENSMUSG00000076441, ENSMUSG00000003526, ENSMUSG00000030826, ENSMUSG00000029446, ENSMUSG00000069324, ENSMUSG00000011179, ENSMUSG00000036892, ENSMUSG00000025190,…	1222	73	13588	3.96036	4.90167e-06	1.40048e-07	3.26175e-06		GOTERM_MF_FAT	GO:0042625~ATPase activity, coupled to transmembrane movement of ions	21	1.08978	2.57777e-06	ENSMUSG00000052456, ENSMUSG00000033161, ENSMUSG00000052459, ENSMUSG00000019210, ENSMUSG00000013160, ENSMUSG00000005553, ENSMUSG00000020566, ENSMUSG00000003072, ENSMUSG00000025781, ENSMUSG00000026394, ENSMUSG00000016252, ENSMUSG00000004285, ENSMUSG00000026576, ENSMUSG00000022956, ENSMUSG00000025428, ENSMUSG00000033793, ENSMUSG00000039105, ENSMUSG00000025393, ENSMUSG00000006269, ENSMUSG00000038600,…	1232	69	13288	3.28261	0.00314509	0.000101609	0.00417675
GOTERM_BP_FAT	GO:0009142~nucleoside triphosphate biosynthetic process	30	1.55682	2.04556e-09	ENSMUSG00000019210, ENSMUSG00000038690, ENSMUSG00000050856, ENSMUSG00000039347, ENSMUSG00000005553, ENSMUSG00000003072, ENSMUSG00000018770, ENSMUSG00000004285, ENSMUSG00000039197, ENSMUSG00000000563, ENSMUSG00000006057, ENSMUSG00000037601, ENSMUSG00000026576, ENSMUSG00000022956, ENSMUSG00000025428, ENSMUSG00000033793, ENSMUSG00000020857, ENSMUSG00000032478, ENSMUSG00000033161, ENSMUSG00000052459,…	1222	95	13588	3.51141	5.46369e-06	1.5177e-07	3.63574e-06		GOTERM_MF_FAT	GO:0016408~C-acyltransferase activity	10	0.518941	3.06158e-06	ENSMUSG00000006378, ENSMUSG00000023832, ENSMUSG00000036138, ENSMUSG00000039092, ENSMUSG00000010651, ENSMUSG00000059447, ENSMUSG00000036880, ENSMUSG00000028603, ENSMUSG00000043461, ENSMUSG00000032047, ENSMUSG00000063684	1232	16	13288	6.74107	0.00373426	0.000116907	0.00496063
GOTERM_BP_FAT	GO:0009069~serine family amino acid metabolic process	14	0.726518	5.38428e-09	ENSMUSG00000032607, ENSMUSG00000001323, ENSMUSG00000034424, ENSMUSG00000021707, ENSMUSG00000029446, ENSMUSG00000028179, ENSMUSG00000027618, ENSMUSG00000042102, ENSMUSG00000025403, ENSMUSG00000028124, ENSMUSG00000023044, ENSMUSG00000024827, ENSMUSG00000009614, ENSMUSG00000024039	1222	22	13588	7.07603	1.43813e-05	3.88687e-07	9.56989e-06		GOTERM_MF_FAT	GO:0043492~ATPase activity, coupled to movement of substances	25	1.29735	5.86809e-06	ENSMUSG00000028973, ENSMUSG00000052456, ENSMUSG00000052459, ENSMUSG00000033161, ENSMUSG00000019210, ENSMUSG00000030834, ENSMUSG00000013160, ENSMUSG00000005553, ENSMUSG00000003072, ENSMUSG00000020566, ENSMUSG00000025781, ENSMUSG00000026394, ENSMUSG00000016252, ENSMUSG00000004285, ENSMUSG00000026576, ENSMUSG00000026198, ENSMUSG00000022956, ENSMUSG00000025428, ENSMUSG00000033793, ENSMUSG00000039105,…	1232	97	13288	2.77982	0.00714517	0.000217274	0.00950777
GOTERM_BP_FAT	GO:0009206~purine ribonucleoside triphosphate biosynthetic process	29	1.50493	5.46765e-09	ENSMUSG00000019210, ENSMUSG00000038690, ENSMUSG00000050856, ENSMUSG00000039347, ENSMUSG00000005553, ENSMUSG00000003072, ENSMUSG00000018770, ENSMUSG00000004285, ENSMUSG00000000563, ENSMUSG00000006057, ENSMUSG00000037601, ENSMUSG00000026576, ENSMUSG00000022956, ENSMUSG00000025428, ENSMUSG00000033793, ENSMUSG00000020857, ENSMUSG00000032478, ENSMUSG00000033161, ENSMUSG00000052459, ENSMUSG00000022890,…	1222	93	13588	3.46736	1.4604e-05	3.84318e-07	9.71807e-06		GOTERM_MF_FAT	GO:0016820~hydrolase activity, acting on acid anhydrides, catalyzing transmembrane movement of substances	25	1.29735	5.86809e-06	ENSMUSG00000028973, ENSMUSG00000052456, ENSMUSG00000052459, ENSMUSG00000033161, ENSMUSG00000019210, ENSMUSG00000030834, ENSMUSG00000013160, ENSMUSG00000005553, ENSMUSG00000003072, ENSMUSG00000020566, ENSMUSG00000025781, ENSMUSG00000026394, ENSMUSG00000016252, ENSMUSG00000004285, ENSMUSG00000026576, ENSMUSG00000026198, ENSMUSG00000022956, ENSMUSG00000025428, ENSMUSG00000033793, ENSMUSG00000039105,…	1232	97	13288	2.77982	0.00714517	0.000217274	0.00950777
GOTERM_BP_FAT	GO:0009201~ribonucleoside triphosphate biosynthetic process	29	1.50493	5.46765e-09	ENSMUSG00000019210, ENSMUSG00000038690, ENSMUSG00000050856, ENSMUSG00000039347, ENSMUSG00000005553, ENSMUSG00000003072, ENSMUSG00000018770, ENSMUSG00000004285, ENSMUSG00000000563, ENSMUSG00000006057, ENSMUSG00000037601, ENSMUSG00000026576, ENSMUSG00000022956, ENSMUSG00000025428, ENSMUSG00000033793, ENSMUSG00000020857, ENSMUSG00000032478, ENSMUSG00000033161, ENSMUSG00000052459, ENSMUSG00000022890,…	1222	93	13588	3.46736	1.4604e-05	3.84318e-07	9.71807e-06		GOTERM_MF_FAT	GO:0042626~ATPase activity, coupled to transmembrane movement of substances	25	1.29735	5.86809e-06	ENSMUSG00000028973, ENSMUSG00000052456, ENSMUSG00000052459, ENSMUSG00000033161, ENSMUSG00000019210, ENSMUSG00000030834, ENSMUSG00000013160, ENSMUSG00000005553, ENSMUSG00000003072, ENSMUSG00000020566, ENSMUSG00000025781, ENSMUSG00000026394, ENSMUSG00000016252, ENSMUSG00000004285, ENSMUSG00000026576, ENSMUSG00000026198, ENSMUSG00000022956, ENSMUSG00000025428, ENSMUSG00000033793, ENSMUSG00000039105,…	1232	97	13288	2.77982	0.00714517	0.000217274	0.00950777
GOTERM_BP_FAT	GO:0006733~oxidoreduction coenzyme metabolic process	18	0.934094	6.74849e-09	ENSMUSG00000023456, ENSMUSG00000039450, ENSMUSG00000038704, ENSMUSG00000020321, ENSMUSG00000031782, ENSMUSG00000029776, ENSMUSG00000030674, ENSMUSG00000026784, ENSMUSG00000042642, ENSMUSG00000026798, ENSMUSG00000026866, ENSMUSG00000025150, ENSMUSG00000041733, ENSMUSG00000082368, ENSMUSG00000000673, ENSMUSG00000031090, ENSMUSG00000025503, ENSMUSG00000031807, ENSMUSG00000039783	1222	38	13588	5.26712	1.80251e-05	4.62185e-07	1.19946e-05		GOTERM_MF_FAT	GO:0016878~acid-thiol ligase activity	10	0.518941	5.97035e-06	ENSMUSG00000030945, ENSMUSG00000029482, ENSMUSG00000033533, ENSMUSG00000052738, ENSMUSG00000027605, ENSMUSG00000061838, ENSMUSG00000030935, ENSMUSG00000027452, ENSMUSG00000030972, ENSMUSG00000022110	1232	17	13288	6.34454	0.00726924	0.000214559	0.00967345
GOTERM_BP_FAT	GO:0009144~purine nucleoside triphosphate metabolic process	31	1.60872	7.89451e-09	ENSMUSG00000025968, ENSMUSG00000019210, ENSMUSG00000038690, ENSMUSG00000050856, ENSMUSG00000039347, ENSMUSG00000005553, ENSMUSG00000003072, ENSMUSG00000018770, ENSMUSG00000004285, ENSMUSG00000039197, ENSMUSG00000000563, ENSMUSG00000006057, ENSMUSG00000037601, ENSMUSG00000026576, ENSMUSG00000022956, ENSMUSG00000025428, ENSMUSG00000033793, ENSMUSG00000020857, ENSMUSG00000032478, ENSMUSG00000033161,…	1222	106	13588	3.25192	2.1086e-05	5.27156e-07	1.40315e-05		GOTERM_MF_FAT	GO:0016209~antioxidant activity	15	0.778412	7.35433e-06	ENSMUSG00000075706, ENSMUSG00000019762, ENSMUSG00000021033, ENSMUSG00000005161, ENSMUSG00000018339, ENSMUSG00000027187, ENSMUSG00000024997, ENSMUSG00000063856, ENSMUSG00000004341, ENSMUSG00000072941, ENSMUSG00000006818, ENSMUSG00000029864, ENSMUSG00000047905, ENSMUSG00000022982, ENSMUSG00000024953, ENSMUSG00000026701	1232	40	13288	4.04464	0.00894677	0.000256739	0.0119157
GOTERM_BP_FAT	GO:0009205~purine ribonucleoside triphosphate metabolic process	30	1.55682	9.7599e-09	ENSMUSG00000025968, ENSMUSG00000019210, ENSMUSG00000038690, ENSMUSG00000050856, ENSMUSG00000039347, ENSMUSG00000005553, ENSMUSG00000003072, ENSMUSG00000018770, ENSMUSG00000004285, ENSMUSG00000000563, ENSMUSG00000006057, ENSMUSG00000037601, ENSMUSG00000026576, ENSMUSG00000022956, ENSMUSG00000025428, ENSMUSG00000033793, ENSMUSG00000020857, ENSMUSG00000032478, ENSMUSG00000033161, ENSMUSG00000052459,…	1222	101	13588	3.30281	2.60684e-05	6.35822e-07	1.7347e-05		GOTERM_MF_FAT	GO:0016769~transferase activity, transferring nitrogenous groups	13	0.674624	1.47508e-05	ENSMUSG00000006378, ENSMUSG00000019232, ENSMUSG00000039648, ENSMUSG00000032607, ENSMUSG00000022546, ENSMUSG00000039092, ENSMUSG00000030826, ENSMUSG00000005268, ENSMUSG00000057880, ENSMUSG00000027199, ENSMUSG00000025190, ENSMUSG00000031672, ENSMUSG00000057228	1232	32	13288	4.3817	0.0178641	0.000500585	0.0238983
GOTERM_BP_FAT	GO:0009199~ribonucleoside triphosphate metabolic process	30	1.55682	1.24831e-08	ENSMUSG00000025968, ENSMUSG00000019210, ENSMUSG00000038690, ENSMUSG00000050856, ENSMUSG00000039347, ENSMUSG00000005553, ENSMUSG00000003072, ENSMUSG00000018770, ENSMUSG00000004285, ENSMUSG00000000563, ENSMUSG00000006057, ENSMUSG00000037601, ENSMUSG00000026576, ENSMUSG00000022956, ENSMUSG00000025428, ENSMUSG00000033793, ENSMUSG00000020857, ENSMUSG00000032478, ENSMUSG00000033161, ENSMUSG00000052459,…	1222	102	13588	3.27043	3.33419e-05	7.93867e-07	2.21872e-05		GOTERM_MF_FAT	GO:0051539~4 iron, 4 sulfur cluster binding	11	0.570835	1.66482e-05	ENSMUSG00000059734, ENSMUSG00000037916, ENSMUSG00000009863, ENSMUSG00000025968, ENSMUSG00000013593, ENSMUSG00000022477, ENSMUSG00000028405, ENSMUSG00000029199, ENSMUSG00000002280, ENSMUSG00000027809, ENSMUSG00000020153	1232	23	13288	5.15839	0.0201387	0.000549694	0.026972
GOTERM_BP_FAT	GO:0006766~vitamin metabolic process	24	1.24546	1.4707e-08	ENSMUSG00000069456, ENSMUSG00000038704, ENSMUSG00000001827, ENSMUSG00000028692, ENSMUSG00000026687, ENSMUSG00000045691, ENSMUSG00000030674, ENSMUSG00000042642, ENSMUSG00000037542, ENSMUSG00000018659, ENSMUSG00000026866, ENSMUSG00000027070, ENSMUSG00000029575, ENSMUSG00000022210, ENSMUSG00000015134, ENSMUSG00000062908, ENSMUSG00000000673, ENSMUSG00000074207, ENSMUSG00000032066, ENSMUSG00000031090,…	1222	69	13588	3.86764	3.92817e-05	9.13545e-07	2.61399e-05		GOTERM_MF_FAT	GO:0020037~heme binding	31	1.60872	1.78381e-05	ENSMUSG00000074254, ENSMUSG00000042770, ENSMUSG00000024588, ENSMUSG00000049858, ENSMUSG00000052305, ENSMUSG00000063929, ENSMUSG00000001467, ENSMUSG00000066072, ENSMUSG00000031549, ENSMUSG00000069919, ENSMUSG00000006519, ENSMUSG00000000171, ENSMUSG00000025197, ENSMUSG00000061740, ENSMUSG00000010663, ENSMUSG00000068086, ENSMUSG00000066097, ENSMUSG00000069917, ENSMUSG00000031924, ENSMUSG00000056035,…	1232	144	13288	2.32192	0.0215624	0.000573475	0.0288995
GOTERM_BP_FAT	GO:0043648~dicarboxylic acid metabolic process	13	0.674624	1.67509e-08	ENSMUSG00000026526, ENSMUSG00000020321, ENSMUSG00000020051, ENSMUSG00000030674, ENSMUSG00000024892, ENSMUSG00000032418, ENSMUSG00000035936, ENSMUSG00000055737, ENSMUSG00000031672, ENSMUSG00000025190, ENSMUSG00000052392, ENSMUSG00000019179, ENSMUSG00000026348	1222	20	13588	7.22766	4.47407e-05	1.01686e-06	2.97727e-05		GOTERM_MF_FAT	GO:0051537~2 iron, 2 sulfur cluster binding	10	0.518941	1.91111e-05	ENSMUSG00000024099, ENSMUSG00000009863, ENSMUSG00000025968, ENSMUSG00000024588, ENSMUSG00000038462, ENSMUSG00000022763, ENSMUSG00000018196, ENSMUSG00000032051, ENSMUSG00000078695, ENSMUSG00000037710	1232	19	13288	5.67669	0.0230833	0.00059864	0.0309616
GOTERM_BP_FAT	GO:0022904~respiratory electron transport chain	15	0.778412	2.50076e-08	ENSMUSG00000029167, ENSMUSG00000063882, ENSMUSG00000025968, ENSMUSG00000025204, ENSMUSG00000015112, ENSMUSG00000020163, ENSMUSG00000030647, ENSMUSG00000035936, ENSMUSG00000041881, ENSMUSG00000021520, ENSMUSG00000006818, ENSMUSG00000059534, ENSMUSG00000025651, ENSMUSG00000020664, ENSMUSG00000023089	1222	28	13588	5.95686	6.67931e-05	1.48434e-06	4.44479e-05		GOTERM_MF_FAT	GO:0016877~ligase activity, forming carbon-sulfur bonds	12	0.62273	2.00791e-05	ENSMUSG00000030945, ENSMUSG00000027359, ENSMUSG00000029482, ENSMUSG00000033533, ENSMUSG00000052738, ENSMUSG00000027605, ENSMUSG00000061838, ENSMUSG00000032883, ENSMUSG00000030935, ENSMUSG00000027452, ENSMUSG00000030972, ENSMUSG00000022110	1232	28	13288	4.62245	0.0242383	0.000613234	0.0325296
GOTERM_BP_FAT	GO:0006754~ATP biosynthetic process	26	1.34925	2.70399e-08	ENSMUSG00000019210, ENSMUSG00000050856, ENSMUSG00000039347, ENSMUSG00000038690, ENSMUSG00000005553, ENSMUSG00000003072, ENSMUSG00000018770, ENSMUSG00000004285, ENSMUSG00000000563, ENSMUSG00000006057, ENSMUSG00000026576, ENSMUSG00000022956, ENSMUSG00000025428, ENSMUSG00000033793, ENSMUSG00000033161, ENSMUSG00000052459, ENSMUSG00000022890, ENSMUSG00000013160, ENSMUSG00000020566, ENSMUSG00000025781,…	1222	82	13588	3.52569	7.22209e-05	1.57007e-06	4.806e-05		GOTERM_MF_FAT	GO:0016684~oxidoreductase activity, acting on peroxide as acceptor	12	0.62273	2.00791e-05	ENSMUSG00000075706, ENSMUSG00000063856, ENSMUSG00000019762, ENSMUSG00000004341, ENSMUSG00000021033, ENSMUSG00000029864, ENSMUSG00000005161, ENSMUSG00000024953, ENSMUSG00000018339, ENSMUSG00000027187, ENSMUSG00000026701, ENSMUSG00000024997	1232	28	13288	4.62245	0.0242383	0.000613234	0.0325296
GOTERM_BP_FAT	GO:0018130~heterocycle biosynthetic process	20	1.03788	3.38254e-08	ENSMUSG00000015536, ENSMUSG00000022742, ENSMUSG00000024588, ENSMUSG00000028684, ENSMUSG00000029199, ENSMUSG00000042642, ENSMUSG00000022571, ENSMUSG00000027618, ENSMUSG00000021048, ENSMUSG00000039197, ENSMUSG00000020098, ENSMUSG00000032067, ENSMUSG00000047454, ENSMUSG00000029575, ENSMUSG00000029556, ENSMUSG00000028737, ENSMUSG00000028393, ENSMUSG00000033735, ENSMUSG00000029735, ENSMUSG00000015806	1222	51	13588	4.36058	9.03435e-05	1.92229e-06	6.01204e-05		GOTERM_MF_FAT	GO:0004601~peroxidase activity	12	0.62273	2.00791e-05	ENSMUSG00000075706, ENSMUSG00000063856, ENSMUSG00000019762, ENSMUSG00000004341, ENSMUSG00000021033, ENSMUSG00000029864, ENSMUSG00000005161, ENSMUSG00000024953, ENSMUSG00000018339, ENSMUSG00000027187, ENSMUSG00000026701, ENSMUSG00000024997	1232	28	13288	4.62245	0.0242383	0.000613234	0.0325296
GOTERM_BP_FAT	GO:0044242~cellular lipid catabolic process	21	1.08978	3.40134e-08	ENSMUSG00000000594, ENSMUSG00000019872, ENSMUSG00000026664, ENSMUSG00000020003, ENSMUSG00000020777, ENSMUSG00000027359, ENSMUSG00000015568, ENSMUSG00000037049, ENSMUSG00000028167, ENSMUSG00000063684, ENSMUSG00000022878, ENSMUSG00000022244, ENSMUSG00000021665, ENSMUSG00000062908, ENSMUSG00000022853, ENSMUSG00000059447, ENSMUSG00000021751, ENSMUSG00000029098, ENSMUSG00000032081, ENSMUSG00000033852,…	1222	56	13588	4.1698	9.08457e-05	1.8927e-06	6.04546e-05
GOTERM_BP_FAT	GO:0009152~purine ribonucleotide biosynthetic process	30	1.55682	4.04056e-08	ENSMUSG00000019210, ENSMUSG00000038690, ENSMUSG00000050856, ENSMUSG00000039347, ENSMUSG00000005553, ENSMUSG00000003072, ENSMUSG00000018770, ENSMUSG00000004285, ENSMUSG00000000563, ENSMUSG00000006057, ENSMUSG00000037601, ENSMUSG00000026576, ENSMUSG00000022956, ENSMUSG00000025428, ENSMUSG00000033793, ENSMUSG00000020857, ENSMUSG00000032478, ENSMUSG00000033161, ENSMUSG00000052459, ENSMUSG00000022890,…	1222	107	13588	3.11761	0.000107918	2.20252e-06	7.1816e-05
GOTERM_BP_FAT	GO:0046034~ATP metabolic process	27	1.40114	4.91049e-08	ENSMUSG00000025968, ENSMUSG00000019210, ENSMUSG00000050856, ENSMUSG00000039347, ENSMUSG00000038690, ENSMUSG00000005553, ENSMUSG00000003072, ENSMUSG00000018770, ENSMUSG00000004285, ENSMUSG00000000563, ENSMUSG00000006057, ENSMUSG00000026576, ENSMUSG00000022956, ENSMUSG00000025428, ENSMUSG00000033793, ENSMUSG00000033161, ENSMUSG00000052459, ENSMUSG00000022890, ENSMUSG00000013160, ENSMUSG00000020566,…	1222	90	13588	3.33584	0.000131151	2.62318e-06	8.72778e-05
GOTERM_BP_FAT	GO:0006811~ion transport	108	5.60457	5.35576e-08	ENSMUSG00000050856, ENSMUSG00000038690, ENSMUSG00000030549, ENSMUSG00000005553, ENSMUSG00000003072, ENSMUSG00000026394, ENSMUSG00000018770, ENSMUSG00000006057, ENSMUSG00000032839, ENSMUSG00000006469, ENSMUSG00000022956, ENSMUSG00000034108, ENSMUSG00000040966, ENSMUSG00000033770, ENSMUSG00000046480, ENSMUSG00000038528, ENSMUSG00000052459, ENSMUSG00000033161, ENSMUSG00000031708, ENSMUSG00000024354,…	1222	712	13588	1.68666	0.000143042	2.80495e-06	9.5192e-05
GOTERM_BP_FAT	GO:0009141~nucleoside triphosphate metabolic process	31	1.60872	6.08253e-08	ENSMUSG00000025968, ENSMUSG00000019210, ENSMUSG00000038690, ENSMUSG00000050856, ENSMUSG00000039347, ENSMUSG00000005553, ENSMUSG00000003072, ENSMUSG00000018770, ENSMUSG00000004285, ENSMUSG00000039197, ENSMUSG00000000563, ENSMUSG00000006057, ENSMUSG00000037601, ENSMUSG00000026576, ENSMUSG00000022956, ENSMUSG00000025428, ENSMUSG00000033793, ENSMUSG00000020857, ENSMUSG00000032478, ENSMUSG00000033161,…	1222	115	13588	2.99742	0.000162451	3.12431e-06	0.000108109
GOTERM_BP_FAT	GO:0009081~branched chain family amino acid metabolic process	11	0.570835	6.53424e-08	ENSMUSG00000042096, ENSMUSG00000082368, ENSMUSG00000021460, ENSMUSG00000060376, ENSMUSG00000030826, ENSMUSG00000029776, ENSMUSG00000032263, ENSMUSG00000055737, ENSMUSG00000021238, ENSMUSG00000030802, ENSMUSG00000031969, ENSMUSG00000041426	1222	15	13588	8.15428	0.000174514	3.293e-06	0.000116138
GOTERM_BP_FAT	GO:0006767~water-soluble vitamin metabolic process	16	0.830306	6.641e-08	ENSMUSG00000038704, ENSMUSG00000001827, ENSMUSG00000028692, ENSMUSG00000026687, ENSMUSG00000045691, ENSMUSG00000030674, ENSMUSG00000042642, ENSMUSG00000018659, ENSMUSG00000026866, ENSMUSG00000029575, ENSMUSG00000062908, ENSMUSG00000000673, ENSMUSG00000031090, ENSMUSG00000039783, ENSMUSG00000029735, ENSMUSG00000018900	1222	34	13588	5.23269	0.000177365	3.28483e-06	0.000118036
GOTERM_BP_FAT	GO:0019748~secondary metabolic process	23	1.19357	7.50684e-08	ENSMUSG00000023456, ENSMUSG00000039450, ENSMUSG00000069456, ENSMUSG00000038704, ENSMUSG00000020321, ENSMUSG00000029776, ENSMUSG00000030674, ENSMUSG00000037542, ENSMUSG00000026866, ENSMUSG00000025150, ENSMUSG00000058258, ENSMUSG00000001666, ENSMUSG00000022210, ENSMUSG00000082368, ENSMUSG00000015134, ENSMUSG00000074207, ENSMUSG00000032066, ENSMUSG00000031090, ENSMUSG00000025503, ENSMUSG00000031807,…	1222	69	13588	3.70649	0.000200487	3.64559e-06	0.000133425
GOTERM_BP_FAT	GO:0009260~ribonucleotide biosynthetic process	30	1.55682	9.71653e-08	ENSMUSG00000019210, ENSMUSG00000038690, ENSMUSG00000050856, ENSMUSG00000039347, ENSMUSG00000005553, ENSMUSG00000003072, ENSMUSG00000018770, ENSMUSG00000004285, ENSMUSG00000000563, ENSMUSG00000006057, ENSMUSG00000037601, ENSMUSG00000026576, ENSMUSG00000022956, ENSMUSG00000025428, ENSMUSG00000033793, ENSMUSG00000020857, ENSMUSG00000032478, ENSMUSG00000033161, ENSMUSG00000052459, ENSMUSG00000022890,…	1222	111	13588	3.00526	0.000259495	4.63443e-06	0.000172699
GOTERM_BP_FAT	GO:0006164~purine nucleotide biosynthetic process	34	1.7644	1.08113e-07	ENSMUSG00000019210, ENSMUSG00000038690, ENSMUSG00000050856, ENSMUSG00000039347, ENSMUSG00000032978, ENSMUSG00000005553, ENSMUSG00000003072, ENSMUSG00000018770, ENSMUSG00000004285, ENSMUSG00000039197, ENSMUSG00000000563, ENSMUSG00000006057, ENSMUSG00000037601, ENSMUSG00000026576, ENSMUSG00000022956, ENSMUSG00000025428, ENSMUSG00000033793, ENSMUSG00000020857, ENSMUSG00000032478, ENSMUSG00000033161,…	1222	137	13588	2.75958	0.000288729	5.06613e-06	0.000192158
GOTERM_BP_FAT	GO:0015672~monovalent inorganic cation transport	57	2.95797	1.3348e-07	ENSMUSG00000027202, ENSMUSG00000039463, ENSMUSG00000019210, ENSMUSG00000038690, ENSMUSG00000050856, ENSMUSG00000005553, ENSMUSG00000003072, ENSMUSG00000026394, ENSMUSG00000030781, ENSMUSG00000018770, ENSMUSG00000006057, ENSMUSG00000026576, ENSMUSG00000062609, ENSMUSG00000022956, ENSMUSG00000006469, ENSMUSG00000046480, ENSMUSG00000038528, ENSMUSG00000052459, ENSMUSG00000033161, ENSMUSG00000013160,…	1222	303	13588	2.09178	0.000356463	6.14699e-06	0.000237245
GOTERM_BP_FAT	GO:0009150~purine ribonucleotide metabolic process	31	1.60872	1.38903e-07	ENSMUSG00000025968, ENSMUSG00000019210, ENSMUSG00000038690, ENSMUSG00000050856, ENSMUSG00000039347, ENSMUSG00000005553, ENSMUSG00000003072, ENSMUSG00000018770, ENSMUSG00000004285, ENSMUSG00000000563, ENSMUSG00000006057, ENSMUSG00000037601, ENSMUSG00000026576, ENSMUSG00000022956, ENSMUSG00000025428, ENSMUSG00000033793, ENSMUSG00000020857, ENSMUSG00000032478, ENSMUSG00000033161, ENSMUSG00000052459,…	1222	119	13588	2.89667	0.000370942	6.28829e-06	0.000246883
GOTERM_BP_FAT	GO:0009062~fatty acid catabolic process	13	0.674624	1.39164e-07	ENSMUSG00000026664, ENSMUSG00000020003, ENSMUSG00000020777, ENSMUSG00000027359, ENSMUSG00000028167, ENSMUSG00000063684, ENSMUSG00000022878, ENSMUSG00000062908, ENSMUSG00000022853, ENSMUSG00000059447, ENSMUSG00000029098, ENSMUSG00000021751, ENSMUSG00000024132, ENSMUSG00000021884	1222	23	13588	6.28492	0.000371638	6.1951e-06	0.000247347
GOTERM_BP_FAT	GO:0006412~translation	59	3.06175	1.44362e-07	ENSMUSG00000036860, ENSMUSG00000018858, ENSMUSG00000029173, ENSMUSG00000022022, ENSMUSG00000061242, ENSMUSG00000044424, ENSMUSG00000060679, ENSMUSG00000030735, ENSMUSG00000046330, ENSMUSG00000028292, ENSMUSG00000046756, ENSMUSG00000022889, ENSMUSG00000021666, ENSMUSG00000024829, ENSMUSG00000021967, ENSMUSG00000020477, ENSMUSG00000025208, ENSMUSG00000029066, ENSMUSG00000023939, ENSMUSG00000035202,…	1222	319	13588	2.05658	0.000385516	6.32113e-06	0.000256585
GOTERM_BP_FAT	GO:0006163~purine nucleotide metabolic process	37	1.92008	1.83185e-07	ENSMUSG00000028032, ENSMUSG00000025968, ENSMUSG00000019210, ENSMUSG00000038690, ENSMUSG00000050856, ENSMUSG00000039347, ENSMUSG00000032978, ENSMUSG00000005553, ENSMUSG00000003072, ENSMUSG00000018770, ENSMUSG00000004285, ENSMUSG00000039197, ENSMUSG00000000563, ENSMUSG00000006057, ENSMUSG00000026576, ENSMUSG00000037601, ENSMUSG00000022956, ENSMUSG00000017412, ENSMUSG00000025428, ENSMUSG00000033793,…	1222	160	13588	2.57138	0.000489167	7.89168e-06	0.000325588
GOTERM_BP_FAT	GO:0006006~glucose metabolic process	34	1.7644	1.86932e-07	ENSMUSG00000021748, ENSMUSG00000023456, ENSMUSG00000027513, ENSMUSG00000032114, ENSMUSG00000022490, ENSMUSG00000017390, ENSMUSG00000063229, ENSMUSG00000038967, ENSMUSG00000024892, ENSMUSG00000020475, ENSMUSG00000025791, ENSMUSG00000035936, ENSMUSG00000021456, ENSMUSG00000022707, ENSMUSG00000022383, ENSMUSG00000031807, ENSMUSG00000039450, ENSMUSG00000030244, ENSMUSG00000002769, ENSMUSG00000020321,…	1222	140	13588	2.70044	0.00049917	7.92528e-06	0.000332247
GOTERM_BP_FAT	GO:0042558~pteridine and derivative metabolic process	12	0.62273	2.31306e-07	ENSMUSG00000032067, ENSMUSG00000047454, ENSMUSG00000015536, ENSMUSG00000017453, ENSMUSG00000001827, ENSMUSG00000020051, ENSMUSG00000042642, ENSMUSG00000033735, ENSMUSG00000027618, ENSMUSG00000015806, ENSMUSG00000020098, ENSMUSG00000030088	1222	20	13588	6.67169	0.000617627	9.65336e-06	0.000411117
GOTERM_BP_FAT	GO:0019318~hexose metabolic process	38	1.97198	2.58927e-07	ENSMUSG00000021748, ENSMUSG00000023456, ENSMUSG00000027513, ENSMUSG00000032114, ENSMUSG00000028673, ENSMUSG00000022490, ENSMUSG00000017390, ENSMUSG00000063229, ENSMUSG00000038967, ENSMUSG00000024892, ENSMUSG00000020475, ENSMUSG00000025791, ENSMUSG00000035936, ENSMUSG00000035473, ENSMUSG00000021456, ENSMUSG00000022707, ENSMUSG00000022383, ENSMUSG00000031807, ENSMUSG00000039450, ENSMUSG00000030244,…	1222	169	13588	2.50024	0.000691356	1.06399e-05	0.00046021
GOTERM_BP_FAT	GO:0005996~monosaccharide metabolic process	41	2.12766	3.00198e-07	ENSMUSG00000021748, ENSMUSG00000023456, ENSMUSG00000027513, ENSMUSG00000032114, ENSMUSG00000028673, ENSMUSG00000022490, ENSMUSG00000028692, ENSMUSG00000017390, ENSMUSG00000063229, ENSMUSG00000038967, ENSMUSG00000024892, ENSMUSG00000020475, ENSMUSG00000025791, ENSMUSG00000035936, ENSMUSG00000035473, ENSMUSG00000021456, ENSMUSG00000022707, ENSMUSG00000025175, ENSMUSG00000035769, ENSMUSG00000022383,…	1222	191	13588	2.3869	0.000801509	1.21489e-05	0.000533564
GOTERM_BP_FAT	GO:0006633~fatty acid biosynthetic process	24	1.24546	4.06493e-07	ENSMUSG00000023456, ENSMUSG00000044788, ENSMUSG00000074064, ENSMUSG00000050103, ENSMUSG00000032018, ENSMUSG00000006390, ENSMUSG00000048755, ENSMUSG00000026820, ENSMUSG00000033533, ENSMUSG00000031641, ENSMUSG00000021364, ENSMUSG00000015090, ENSMUSG00000030869, ENSMUSG00000024664, ENSMUSG00000024665, ENSMUSG00000029556, ENSMUSG00000028518, ENSMUSG00000021263, ENSMUSG00000026189, ENSMUSG00000010663,…	1222	81	13588	3.29466	0.00108515	1.6205e-05	0.000722489
GOTERM_BP_FAT	GO:0016052~carbohydrate catabolic process	24	1.24546	4.06493e-07	ENSMUSG00000021748, ENSMUSG00000023456, ENSMUSG00000028692, ENSMUSG00000063229, ENSMUSG00000017390, ENSMUSG00000020475, ENSMUSG00000021665, ENSMUSG00000031807, ENSMUSG00000000594, ENSMUSG00000020321, ENSMUSG00000022613, ENSMUSG00000029776, ENSMUSG00000028189, ENSMUSG00000025815, ENSMUSG00000063524, ENSMUSG00000078650, ENSMUSG00000082368, ENSMUSG00000023019, ENSMUSG00000019179, ENSMUSG00000050627,…	1222	81	13588	3.29466	0.00108515	1.6205e-05	0.000722489
GOTERM_BP_FAT	GO:0009259~ribonucleotide metabolic process	31	1.60872	4.41222e-07	ENSMUSG00000025968, ENSMUSG00000019210, ENSMUSG00000038690, ENSMUSG00000050856, ENSMUSG00000039347, ENSMUSG00000005553, ENSMUSG00000003072, ENSMUSG00000018770, ENSMUSG00000004285, ENSMUSG00000000563, ENSMUSG00000006057, ENSMUSG00000037601, ENSMUSG00000026576, ENSMUSG00000022956, ENSMUSG00000025428, ENSMUSG00000033793, ENSMUSG00000020857, ENSMUSG00000032478, ENSMUSG00000033161, ENSMUSG00000052459,…	1222	125	13588	2.75763	0.00117781	1.73308e-05	0.000784215
GOTERM_BP_FAT	GO:0044275~cellular carbohydrate catabolic process	20	1.03788	6.50846e-07	ENSMUSG00000021748, ENSMUSG00000023456, ENSMUSG00000020321, ENSMUSG00000022613, ENSMUSG00000063229, ENSMUSG00000017390, ENSMUSG00000029776, ENSMUSG00000020475, ENSMUSG00000025815, ENSMUSG00000063524, ENSMUSG00000082368, ENSMUSG00000078650, ENSMUSG00000019179, ENSMUSG00000023019, ENSMUSG00000050627, ENSMUSG00000025503, ENSMUSG00000031807, ENSMUSG00000052102, ENSMUSG00000028307, ENSMUSG00000000168,…	1222	60	13588	3.70649	0.0017369	2.5194e-05	0.00115679
GOTERM_BP_FAT	GO:0016042~lipid catabolic process	32	1.66061	6.76841e-07	ENSMUSG00000020003, ENSMUSG00000019872, ENSMUSG00000030546, ENSMUSG00000037686, ENSMUSG00000062054, ENSMUSG00000036257, ENSMUSG00000063684, ENSMUSG00000022244, ENSMUSG00000021665, ENSMUSG00000032081, ENSMUSG00000033852, ENSMUSG00000024132, ENSMUSG00000021884, ENSMUSG00000000594, ENSMUSG00000026664, ENSMUSG00000038641, ENSMUSG00000027359, ENSMUSG00000020777, ENSMUSG00000015568, ENSMUSG00000037049,…	1222	134	13588	2.6554	0.00180621	2.5826e-05	0.00120299
GOTERM_BP_FAT	GO:0006662~glycerol ether metabolic process	17	0.8822	8.59019e-07	ENSMUSG00000029314, ENSMUSG00000027513, ENSMUSG00000028158, ENSMUSG00000032114, ENSMUSG00000030747, ENSMUSG00000032540, ENSMUSG00000052396, ENSMUSG00000015568, ENSMUSG00000005354, ENSMUSG00000027187, ENSMUSG00000044254, ENSMUSG00000063856, ENSMUSG00000078650, ENSMUSG00000045294, ENSMUSG00000012187, ENSMUSG00000028553, ENSMUSG00000032081	1222	45	13588	4.20069	0.00229181	3.23156e-05	0.00152679
GOTERM_BP_FAT	GO:0007005~mitochondrion organization	26	1.34925	9.67446e-07	ENSMUSG00000029198, ENSMUSG00000003923, ENSMUSG00000004446, ENSMUSG00000039016, ENSMUSG00000035505, ENSMUSG00000033845, ENSMUSG00000020219, ENSMUSG00000003438, ENSMUSG00000021079, ENSMUSG00000024580, ENSMUSG00000078713, ENSMUSG00000021650, ENSMUSG00000078566, ENSMUSG00000059363, ENSMUSG00000004748, ENSMUSG00000002797, ENSMUSG00000022889, ENSMUSG00000021666, ENSMUSG00000006818, ENSMUSG00000004069,…	1222	97	13588	2.98048	0.00258071	3.58889e-05	0.0017195
GOTERM_BP_FAT	GO:0019439~aromatic compound catabolic process	10	0.518941	1.12727e-06	ENSMUSG00000022040, ENSMUSG00000021033, ENSMUSG00000020051, ENSMUSG00000029445, ENSMUSG00000026866, ENSMUSG00000031549, ENSMUSG00000030630, ENSMUSG00000022821, ENSMUSG00000017718, ENSMUSG00000030088	1222	15	13588	7.41298	0.0030064	4.12448e-05	0.00200356
GOTERM_BP_FAT	GO:0006641~triglyceride metabolic process	15	0.778412	1.18889e-06	ENSMUSG00000029314, ENSMUSG00000027513, ENSMUSG00000028158, ENSMUSG00000032114, ENSMUSG00000030747, ENSMUSG00000032540, ENSMUSG00000052396, ENSMUSG00000015568, ENSMUSG00000027187, ENSMUSG00000044254, ENSMUSG00000063856, ENSMUSG00000078650, ENSMUSG00000045294, ENSMUSG00000028553, ENSMUSG00000032081	1222	36	13588	4.63312	0.0031705	4.29117e-05	0.00211309
GOTERM_BP_FAT	GO:0000096~sulfur amino acid metabolic process	12	0.62273	1.4442e-06	ENSMUSG00000027597, ENSMUSG00000074768, ENSMUSG00000002769, ENSMUSG00000028124, ENSMUSG00000023044, ENSMUSG00000042118, ENSMUSG00000069324, ENSMUSG00000028179, ENSMUSG00000027618, ENSMUSG00000053907, ENSMUSG00000024039, ENSMUSG00000021048	1222	23	13588	5.80147	0.00385003	5.14315e-05	0.00256685
GOTERM_BP_FAT	GO:0006800~oxygen and reactive oxygen species metabolic process	17	0.8822	1.67984e-06	ENSMUSG00000075706, ENSMUSG00000025968, ENSMUSG00000005510, ENSMUSG00000058927, ENSMUSG00000028964, ENSMUSG00000040170, ENSMUSG00000005161, ENSMUSG00000018339, ENSMUSG00000063694, ENSMUSG00000027187, ENSMUSG00000024997, ENSMUSG00000078566, ENSMUSG00000030562, ENSMUSG00000063856, ENSMUSG00000072941, ENSMUSG00000006818, ENSMUSG00000034108, ENSMUSG00000047905, ENSMUSG00000022982	1222	47	13588	4.02194	0.00447681	5.9036e-05	0.00298567
GOTERM_BP_FAT	GO:0019362~pyridine nucleotide metabolic process	13	0.674624	2.04509e-06	ENSMUSG00000023456, ENSMUSG00000039450, ENSMUSG00000038704, ENSMUSG00000020321, ENSMUSG00000030674, ENSMUSG00000029776, ENSMUSG00000026866, ENSMUSG00000025150, ENSMUSG00000082368, ENSMUSG00000000673, ENSMUSG00000031090, ENSMUSG00000025503, ENSMUSG00000031807, ENSMUSG00000039783	1222	28	13588	5.16261	0.00544756	7.09384e-05	0.00363484
GOTERM_BP_FAT	GO:0018904~organic ether metabolic process	17	0.8822	2.31115e-06	ENSMUSG00000029314, ENSMUSG00000027513, ENSMUSG00000028158, ENSMUSG00000032114, ENSMUSG00000030747, ENSMUSG00000032540, ENSMUSG00000052396, ENSMUSG00000015568, ENSMUSG00000005354, ENSMUSG00000027187, ENSMUSG00000044254, ENSMUSG00000063856, ENSMUSG00000078650, ENSMUSG00000045294, ENSMUSG00000012187, ENSMUSG00000028553, ENSMUSG00000032081	1222	48	13588	3.93815	0.00615407	7.91389e-05	0.0041077
GOTERM_BP_FAT	GO:0006635~fatty acid beta-oxidation	10	0.518941	2.37068e-06	ENSMUSG00000022878, ENSMUSG00000020003, ENSMUSG00000020777, ENSMUSG00000062908, ENSMUSG00000022853, ENSMUSG00000059447, ENSMUSG00000029098, ENSMUSG00000021751, ENSMUSG00000024132, ENSMUSG00000028167, ENSMUSG00000063684	1222	16	13588	6.94967	0.0063121	8.015e-05	0.00421351
GOTERM_BP_FAT	GO:0019438~aromatic compound biosynthetic process	10	0.518941	2.37068e-06	ENSMUSG00000032067, ENSMUSG00000047454, ENSMUSG00000015536, ENSMUSG00000020051, ENSMUSG00000042642, ENSMUSG00000033735, ENSMUSG00000027618, ENSMUSG00000029735, ENSMUSG00000015806, ENSMUSG00000020098	1222	16	13588	6.94967	0.0063121	8.015e-05	0.00421351
GOTERM_BP_FAT	GO:0046496~nicotinamide nucleotide metabolic process	12	0.62273	2.44996e-06	ENSMUSG00000023456, ENSMUSG00000039450, ENSMUSG00000038704, ENSMUSG00000020321, ENSMUSG00000030674, ENSMUSG00000029776, ENSMUSG00000026866, ENSMUSG00000025150, ENSMUSG00000082368, ENSMUSG00000031090, ENSMUSG00000025503, ENSMUSG00000039783, ENSMUSG00000031807	1222	24	13588	5.55974	0.00652248	8.17948e-05	0.00435441
GOTERM_BP_FAT	GO:0006749~glutathione metabolic process	12	0.62273	2.44996e-06	ENSMUSG00000075706, ENSMUSG00000001665, ENSMUSG00000027610, ENSMUSG00000028124, ENSMUSG00000006818, ENSMUSG00000022982, ENSMUSG00000047905, ENSMUSG00000029864, ENSMUSG00000006345, ENSMUSG00000025950, ENSMUSG00000018339, ENSMUSG00000035936, ENSMUSG00000033318	1222	24	13588	5.55974	0.00652248	8.17948e-05	0.00435441
GOTERM_BP_FAT	GO:0009820~alkaloid metabolic process	12	0.62273	2.44996e-06	ENSMUSG00000023456, ENSMUSG00000039450, ENSMUSG00000038704, ENSMUSG00000020321, ENSMUSG00000030674, ENSMUSG00000029776, ENSMUSG00000026866, ENSMUSG00000025150, ENSMUSG00000082368, ENSMUSG00000031090, ENSMUSG00000025503, ENSMUSG00000039783, ENSMUSG00000031807	1222	24	13588	5.55974	0.00652248	8.17948e-05	0.00435441
GOTERM_BP_FAT	GO:0019395~fatty acid oxidation	12	0.62273	2.44996e-06	ENSMUSG00000022878, ENSMUSG00000026664, ENSMUSG00000020003, ENSMUSG00000020777, ENSMUSG00000062908, ENSMUSG00000022853, ENSMUSG00000059447, ENSMUSG00000029098, ENSMUSG00000021751, ENSMUSG00000024132, ENSMUSG00000028167, ENSMUSG00000021884, ENSMUSG00000063684	1222	24	13588	5.55974	0.00652248	8.17948e-05	0.00435441
GOTERM_BP_FAT	GO:0006769~nicotinamide metabolic process	12	0.62273	2.44996e-06	ENSMUSG00000023456, ENSMUSG00000039450, ENSMUSG00000038704, ENSMUSG00000020321, ENSMUSG00000030674, ENSMUSG00000029776, ENSMUSG00000026866, ENSMUSG00000025150, ENSMUSG00000082368, ENSMUSG00000031090, ENSMUSG00000025503, ENSMUSG00000039783, ENSMUSG00000031807	1222	24	13588	5.55974	0.00652248	8.17948e-05	0.00435441
GOTERM_BP_FAT	GO:0034440~lipid oxidation	12	0.62273	2.44996e-06	ENSMUSG00000022878, ENSMUSG00000026664, ENSMUSG00000020003, ENSMUSG00000020777, ENSMUSG00000062908, ENSMUSG00000022853, ENSMUSG00000059447, ENSMUSG00000029098, ENSMUSG00000021751, ENSMUSG00000024132, ENSMUSG00000028167, ENSMUSG00000021884, ENSMUSG00000063684	1222	24	13588	5.55974	0.00652248	8.17948e-05	0.00435441
GOTERM_BP_FAT	GO:0006639~acylglycerol metabolic process	16	0.830306	2.49408e-06	ENSMUSG00000029314, ENSMUSG00000027513, ENSMUSG00000028158, ENSMUSG00000032114, ENSMUSG00000030747, ENSMUSG00000032540, ENSMUSG00000052396, ENSMUSG00000015568, ENSMUSG00000027187, ENSMUSG00000044254, ENSMUSG00000063856, ENSMUSG00000078650, ENSMUSG00000045294, ENSMUSG00000012187, ENSMUSG00000028553, ENSMUSG00000032081	1222	43	13588	4.13748	0.00663955	8.22397e-05	0.00443282
GOTERM_BP_FAT	GO:0046164~alcohol catabolic process	20	1.03788	2.53735e-06	ENSMUSG00000021748, ENSMUSG00000023456, ENSMUSG00000020321, ENSMUSG00000022613, ENSMUSG00000063229, ENSMUSG00000017390, ENSMUSG00000029776, ENSMUSG00000020475, ENSMUSG00000025815, ENSMUSG00000063524, ENSMUSG00000082368, ENSMUSG00000019179, ENSMUSG00000023019, ENSMUSG00000050627, ENSMUSG00000074207, ENSMUSG00000025503, ENSMUSG00000031807, ENSMUSG00000052102, ENSMUSG00000028307, ENSMUSG00000000168,…	1222	65	13588	3.42138	0.00675434	8.26461e-05	0.00450972
GOTERM_BP_FAT	GO:0006812~cation transport	79	4.09964	2.69775e-06	ENSMUSG00000039463, ENSMUSG00000027202, ENSMUSG00000019210, ENSMUSG00000030357, ENSMUSG00000038690, ENSMUSG00000050856, ENSMUSG00000030549, ENSMUSG00000005553, ENSMUSG00000003072, ENSMUSG00000026394, ENSMUSG00000030781, ENSMUSG00000018770, ENSMUSG00000066150, ENSMUSG00000006057, ENSMUSG00000020432, ENSMUSG00000026576, ENSMUSG00000025036, ENSMUSG00000062609, ENSMUSG00000032839, ENSMUSG00000006469,…	1222	515	13588	1.70571	0.0071798	8.68118e-05	0.0047948
GOTERM_BP_FAT	GO:0043603~cellular amide metabolic process	15	0.778412	3.65155e-06	ENSMUSG00000023456, ENSMUSG00000039450, ENSMUSG00000020321, ENSMUSG00000038704, ENSMUSG00000030674, ENSMUSG00000029776, ENSMUSG00000055737, ENSMUSG00000026866, ENSMUSG00000025150, ENSMUSG00000082368, ENSMUSG00000025533, ENSMUSG00000031090, ENSMUSG00000025503, ENSMUSG00000031807, ENSMUSG00000039783, ENSMUSG00000076441	1222	39	13588	4.27672	0.0097059	0.000116104	0.00648998
GOTERM_BP_FAT	GO:0006638~neutral lipid metabolic process	16	0.830306	4.77834e-06	ENSMUSG00000029314, ENSMUSG00000027513, ENSMUSG00000028158, ENSMUSG00000032114, ENSMUSG00000030747, ENSMUSG00000032540, ENSMUSG00000052396, ENSMUSG00000015568, ENSMUSG00000027187, ENSMUSG00000044254, ENSMUSG00000063856, ENSMUSG00000078650, ENSMUSG00000045294, ENSMUSG00000012187, ENSMUSG00000028553, ENSMUSG00000032081	1222	45	13588	3.95359	0.0126819	0.000150142	0.00849258
GOTERM_BP_FAT	GO:0009066~aspartate family amino acid metabolic process	11	0.570835	7.81194e-06	ENSMUSG00000074768, ENSMUSG00000063428, ENSMUSG00000002769, ENSMUSG00000037686, ENSMUSG00000042118, ENSMUSG00000069324, ENSMUSG00000029695, ENSMUSG00000054474, ENSMUSG00000031672, ENSMUSG00000025190, ENSMUSG00000021048	1222	22	13588	5.55974	0.0206496	0.000242596	0.0138839
GOTERM_BP_FAT	GO:0042773~ATP synthesis coupled electron transport	10	0.518941	8.53125e-06	ENSMUSG00000021520, ENSMUSG00000041881, ENSMUSG00000025968, ENSMUSG00000063882, ENSMUSG00000025204, ENSMUSG00000020163, ENSMUSG00000059534, ENSMUSG00000030647, ENSMUSG00000025651, ENSMUSG00000020664	1222	18	13588	6.17749	0.0225294	0.000261886	0.0151622
GOTERM_BP_FAT	GO:0006820~anion transport	29	1.50493	1.00364e-05	ENSMUSG00000027202, ENSMUSG00000020651, ENSMUSG00000040569, ENSMUSG00000024757, ENSMUSG00000061742, ENSMUSG00000015093, ENSMUSG00000006469, ENSMUSG00000021335, ENSMUSG00000020102, ENSMUSG00000041698, ENSMUSG00000024650, ENSMUSG00000000154, ENSMUSG00000033770, ENSMUSG00000030237, ENSMUSG00000027130, ENSMUSG00000060961, ENSMUSG00000071711, ENSMUSG00000021771, ENSMUSG00000044986, ENSMUSG00000015112,…	1222	130	13588	2.4805	0.0264511	0.000304581	0.0178369
GOTERM_BP_FAT	GO:0009074~aromatic amino acid family catabolic process	8	0.415153	1.11027e-05	ENSMUSG00000021033, ENSMUSG00000020051, ENSMUSG00000029445, ENSMUSG00000026866, ENSMUSG00000031549, ENSMUSG00000030630, ENSMUSG00000022821, ENSMUSG00000017718	1222	11	13588	8.08689	0.0292199	0.000333151	0.0197317
GOTERM_BP_FAT	GO:0009083~branched chain family amino acid catabolic process	7	0.363259	1.24286e-05	ENSMUSG00000021460, ENSMUSG00000060376, ENSMUSG00000030826, ENSMUSG00000032263, ENSMUSG00000030802, ENSMUSG00000031969, ENSMUSG00000041426	1222	8	13588	9.72954	0.032652	0.000368788	0.022088
GOTERM_BP_FAT	GO:0008202~steroid metabolic process	33	1.71251	1.408e-05	ENSMUSG00000058454, ENSMUSG00000032114, ENSMUSG00000024588, ENSMUSG00000001467, ENSMUSG00000063730, ENSMUSG00000044254, ENSMUSG00000044252, ENSMUSG00000006517, ENSMUSG00000029311, ENSMUSG00000045294, ENSMUSG00000022244, ENSMUSG00000005681, ENSMUSG00000028518, ENSMUSG00000020553, ENSMUSG00000062410, ENSMUSG00000032081, ENSMUSG00000042359, ENSMUSG00000038641, ENSMUSG00000032018, ENSMUSG00000031708,…	1222	161	13588	2.27915	0.0369095	0.000413188	0.0250225
GOTERM_BP_FAT	GO:0015849~organic acid transport	24	1.24546	2.00656e-05	ENSMUSG00000027359, ENSMUSG00000039710, ENSMUSG00000015112, ENSMUSG00000024354, ENSMUSG00000010064, ENSMUSG00000024935, ENSMUSG00000000958, ENSMUSG00000041052, ENSMUSG00000030492, ENSMUSG00000020829, ENSMUSG00000003623, ENSMUSG00000061742, ENSMUSG00000038178, ENSMUSG00000022180, ENSMUSG00000029556, ENSMUSG00000017412, ENSMUSG00000046959, ENSMUSG00000018459, ENSMUSG00000078937, ENSMUSG00000031633,…	1222	100	13588	2.66867	0.0521847	0.000582392	0.035658
GOTERM_BP_FAT	GO:0009110~vitamin biosynthetic process	12	0.62273	2.22656e-05	ENSMUSG00000029575, ENSMUSG00000069456, ENSMUSG00000038704, ENSMUSG00000028692, ENSMUSG00000000673, ENSMUSG00000030674, ENSMUSG00000031090, ENSMUSG00000018659, ENSMUSG00000039783, ENSMUSG00000037542, ENSMUSG00000029735, ENSMUSG00000026866	1222	29	13588	4.60116	0.0577381	0.00063928	0.0395669

## Sheet: KO.GBM vs KO.Nor
Category	Term	Count	%	Pvalue	Genes	List Total	Pop Hits	Pop Total	Fold Enrichment	Bonferroni	Benjamini	FDR		Category	Term	Count	%	Pvalue	Genes	List Total	Pop Hits	Pop Total	Fold Enrichment	Bonferroni	Benjamini	FDR		Category	Term	Count	%	Pvalue	Genes	List Total	Pop Hits	Pop Total	Fold Enrichment	Bonferroni	Benjamini	FDR
GOTERM_BP_FAT	GO:0002526~acute inflammatory response	7	8.53659	2.87991e-07	ENSMUSG00000022868, ENSMUSG00000057465, ENSMUSG00000076614, ENSMUSG00000026874, ENSMUSG00000076612, ENSMUSG00000039196, ENSMUSG00000076613	47	81	13588	24.9845	0.000121525	0.000121525	0.00040482		GOTERM_MF_FAT	GO:0004866~endopeptidase inhibitor activity	10	12.1951	1.05956e-08	ENSMUSG00000059908, ENSMUSG00000022868, ENSMUSG00000022877, ENSMUSG00000062210, ENSMUSG00000028356, ENSMUSG00000060807, ENSMUSG00000006522, ENSMUSG00000026874, ENSMUSG00000058207, ENSMUSG00000021922	53	161	13288	15.5725	1.41981e-06	1.41981e-06	1.24056e-05		GOTERM_CC_FAT	GO:0005615~extracellular space	12	14.6341	1.55219e-07	ENSMUSG00000059908, ENSMUSG00000022868, ENSMUSG00000017344, ENSMUSG00000029368, ENSMUSG00000057465, ENSMUSG00000076614, ENSMUSG00000060807, ENSMUSG00000059481, ENSMUSG00000026874, ENSMUSG00000076612, ENSMUSG00000039196, ENSMUSG00000076613	38	511	12504	7.72726	1.38144e-05	1.38144e-05	0.000168495
GOTERM_BP_FAT	GO:0002891~positive regulation of immunoglobulin mediated immune response	4	4.87805	1.28767e-05	ENSMUSG00000076614, ENSMUSG00000030895, ENSMUSG00000076612, ENSMUSG00000076613	47	14	13588	82.6018	0.00541927	0.00271332	0.0180989		GOTERM_MF_FAT	GO:0030414~peptidase inhibitor activity	10	12.1951	2.30539e-08	ENSMUSG00000059908, ENSMUSG00000022868, ENSMUSG00000022877, ENSMUSG00000062210, ENSMUSG00000028356, ENSMUSG00000060807, ENSMUSG00000006522, ENSMUSG00000026874, ENSMUSG00000058207, ENSMUSG00000021922	53	176	13288	14.2453	3.08922e-06	1.54461e-06	2.69922e-05		GOTERM_CC_FAT	GO:0019814~immunoglobulin complex	4	4.87805	6.68391e-06	ENSMUSG00000076934, ENSMUSG00000076614, ENSMUSG00000076612, ENSMUSG00000076613	38	13	12504	101.247	0.000594693	0.000297391	0.00725535
GOTERM_BP_FAT	GO:0002714~positive regulation of B cell mediated immunity	4	4.87805	1.28767e-05	ENSMUSG00000076614, ENSMUSG00000030895, ENSMUSG00000076612, ENSMUSG00000076613	47	14	13588	82.6018	0.00541927	0.00271332	0.0180989		GOTERM_MF_FAT	GO:0004857~enzyme inhibitor activity	10	12.1951	3.65781e-07	ENSMUSG00000059908, ENSMUSG00000022868, ENSMUSG00000022877, ENSMUSG00000062210, ENSMUSG00000028356, ENSMUSG00000060807, ENSMUSG00000006522, ENSMUSG00000026874, ENSMUSG00000058207, ENSMUSG00000021922	53	243	13288	10.3176	4.90135e-05	1.63381e-05	0.000428267		GOTERM_CC_FAT	GO:0005576~extracellular region	17	20.7317	8.29975e-06	ENSMUSG00000059908, ENSMUSG00000057465, ENSMUSG00000017344, ENSMUSG00000028356, ENSMUSG00000006522, ENSMUSG00000005980, ENSMUSG00000026874, ENSMUSG00000039196, ENSMUSG00000058207, ENSMUSG00000022868, ENSMUSG00000029368, ENSMUSG00000076614, ENSMUSG00000060807, ENSMUSG00000030895, ENSMUSG00000059481, ENSMUSG00000076612, ENSMUSG00000076613	38	1680	12504	3.3297	0.000738408	0.000246197	0.00900927
GOTERM_BP_FAT	GO:0032101~regulation of response to external stimulus	6	7.31707	2.43085e-05	ENSMUSG00000022868, ENSMUSG00000022877, ENSMUSG00000076614, ENSMUSG00000059481, ENSMUSG00000076612, ENSMUSG00000076613	47	103	13588	16.8411	0.0102059	0.0034136	0.0341643		GOTERM_MF_FAT	GO:0003823~antigen binding	7	8.53659	6.42838e-07	ENSMUSG00000076934, ENSMUSG00000076655, ENSMUSG00000076614, ENSMUSG00000067149, ENSMUSG00000076612, ENSMUSG00000076613, ENSMUSG00000076609	53	80	13288	21.9377	8.61366e-05	2.15348e-05	0.000752652		GOTERM_CC_FAT	GO:0044421~extracellular region part	12	14.6341	9.20515e-06	ENSMUSG00000059908, ENSMUSG00000022868, ENSMUSG00000017344, ENSMUSG00000029368, ENSMUSG00000057465, ENSMUSG00000076614, ENSMUSG00000060807, ENSMUSG00000059481, ENSMUSG00000026874, ENSMUSG00000076612, ENSMUSG00000039196, ENSMUSG00000076613	38	774	12504	5.10159	0.000818927	0.000204795	0.00999202
GOTERM_BP_FAT	GO:0006959~humoral immune response	5	6.09756	3.21198e-05	ENSMUSG00000076614, ENSMUSG00000067149, ENSMUSG00000026874, ENSMUSG00000076612, ENSMUSG00000076613	47	54	13588	26.7691	0.0134633	0.00338295	0.0451403		GOTERM_MF_FAT	GO:0004867~serine-type endopeptidase inhibitor activity	7	8.53659	5.42428e-06	ENSMUSG00000059908, ENSMUSG00000022877, ENSMUSG00000028356, ENSMUSG00000060807, ENSMUSG00000006522, ENSMUSG00000058207, ENSMUSG00000021922	53	115	13288	15.261	0.000726591	0.000145361	0.00635073

## Sheet: KO.UUO_vs_KO.Nor
Category	Term	Count	%	Pvalue	Genes	List Total	Pop Hits	Pop Total	Fold Enrichment	Bonferroni	Benjamini	FDR		Category	Term	Count	%	Pvalue	Genes	List Total	Pop Hits	Pop Total	Fold Enrichment	Bonferroni	Benjamini	FDR		Category	Term	Count	%	Pvalue	Genes	List Total	Pop Hits	Pop Total	Fold Enrichment	Bonferroni	Benjamini	FDR
GOTERM_BP_FAT	GO:0006091~generation of precursor metabolites and energy	29	9.7973	8.0001e-17	ENSMUSG00000022450, ENSMUSG00000009863, ENSMUSG00000032114, ENSMUSG00000020022, ENSMUSG00000022490, ENSMUSG00000017390, ENSMUSG00000050856, ENSMUSG00000020475, ENSMUSG00000025204, ENSMUSG00000027673, ENSMUSG00000030647, ENSMUSG00000004285, ENSMUSG00000002416, ENSMUSG00000000171, ENSMUSG00000022956, ENSMUSG00000059534, ENSMUSG00000030541, ENSMUSG00000024099, ENSMUSG00000002769, ENSMUSG00000014294,…	198	261	13588	7.62514	1.17684e-13	1.17684e-13	1.77636e-13		GOTERM_MF_FAT	GO:0004364~glutathione transferase activity	11	3.71622	1.59225e-12	ENSMUSG00000008540, ENSMUSG00000026688, ENSMUSG00000001663, ENSMUSG00000004035, ENSMUSG00000001665, ENSMUSG00000025934, ENSMUSG00000029864, ENSMUSG00000057933, ENSMUSG00000074179, ENSMUSG00000032348, ENSMUSG00000033318	196	26	13288	28.6829	6.46466e-10	6.46466e-10	2.22573e-09		GOTERM_CC_FAT	GO:0005743~mitochondrial inner membrane	43	14.527	4.62793e-28	ENSMUSG00000022450, ENSMUSG00000009863, ENSMUSG00000020022, ENSMUSG00000038690, ENSMUSG00000050856, ENSMUSG00000035885, ENSMUSG00000025204, ENSMUSG00000027673, ENSMUSG00000030647, ENSMUSG00000026255, ENSMUSG00000036880, ENSMUSG00000028982, ENSMUSG00000038845, ENSMUSG00000063684, ENSMUSG00000061518, ENSMUSG00000006378, ENSMUSG00000002416, ENSMUSG00000025036, ENSMUSG00000008540, ENSMUSG00000074218,…	203	296	12504	8.94808	9.02445e-26	9.02445e-26	5.77657e-25
GOTERM_BP_FAT	GO:0055114~oxidation reduction	41	13.8514	1.29617e-14	ENSMUSG00000021211, ENSMUSG00000022450, ENSMUSG00000009863, ENSMUSG00000021213, ENSMUSG00000020022, ENSMUSG00000074639, ENSMUSG00000025204, ENSMUSG00000027673, ENSMUSG00000030647, ENSMUSG00000071551, ENSMUSG00000002416, ENSMUSG00000030562, ENSMUSG00000000171, ENSMUSG00000015134, ENSMUSG00000025197, ENSMUSG00000003849, ENSMUSG00000059534, ENSMUSG00000030541, ENSMUSG00000024099, ENSMUSG00000039450,…	198	672	13588	4.18702	1.3769e-11	6.88449e-12	2.06724e-11		GOTERM_MF_FAT	GO:0015078~hydrogen ion transmembrane transporter activity	14	4.72973	1.80281e-10	ENSMUSG00000050856, ENSMUSG00000035885, ENSMUSG00000020163, ENSMUSG00000020566, ENSMUSG00000016252, ENSMUSG00000004285, ENSMUSG00000061518, ENSMUSG00000074218, ENSMUSG00000022956, ENSMUSG00000032330, ENSMUSG00000031818, ENSMUSG00000066553, ENSMUSG00000059534, ENSMUSG00000036751, ENSMUSG00000042962	196	82	13288	11.5749	7.31942e-08	3.65971e-08	2.52002e-07		GOTERM_CC_FAT	GO:0031966~mitochondrial membrane	46	15.5405	2.93596e-27	ENSMUSG00000022450, ENSMUSG00000009863, ENSMUSG00000020022, ENSMUSG00000038690, ENSMUSG00000050856, ENSMUSG00000025204, ENSMUSG00000035885, ENSMUSG00000027673, ENSMUSG00000030647, ENSMUSG00000026255, ENSMUSG00000036880, ENSMUSG00000028982, ENSMUSG00000038845, ENSMUSG00000063684, ENSMUSG00000061518, ENSMUSG00000006378, ENSMUSG00000002416, ENSMUSG00000025036, ENSMUSG00000008540, ENSMUSG00000078566,…	203	368	12504	7.69951	5.72512e-25	2.86256e-25	3.66466e-24
GOTERM_BP_FAT	GO:0022900~electron transport chain	17	5.74324	5.81161e-12	ENSMUSG00000024099, ENSMUSG00000022450, ENSMUSG00000009863, ENSMUSG00000020022, ENSMUSG00000025204, ENSMUSG00000014294, ENSMUSG00000027673, ENSMUSG00000020163, ENSMUSG00000030647, ENSMUSG00000040048, ENSMUSG00000071014, ENSMUSG00000002416, ENSMUSG00000041881, ENSMUSG00000000171, ENSMUSG00000002379, ENSMUSG00000022354, ENSMUSG00000059534	198	112	13588	10.4165	6.16027e-09	2.05342e-09	9.2503e-09		GOTERM_MF_FAT	GO:0016765~transferase activity, transferring alkyl or aryl (other than methyl) groups	12	4.05405	2.28227e-10	ENSMUSG00000008540, ENSMUSG00000026688, ENSMUSG00000001663, ENSMUSG00000004035, ENSMUSG00000001665, ENSMUSG00000025934, ENSMUSG00000029864, ENSMUSG00000057933, ENSMUSG00000074179, ENSMUSG00000037798, ENSMUSG00000032348, ENSMUSG00000033318	196	53	13288	15.35	9.266e-08	3.08867e-08	3.19022e-07		GOTERM_CC_FAT	GO:0019866~organelle inner membrane	43	14.527	4.02958e-27	ENSMUSG00000022450, ENSMUSG00000009863, ENSMUSG00000020022, ENSMUSG00000038690, ENSMUSG00000050856, ENSMUSG00000035885, ENSMUSG00000025204, ENSMUSG00000027673, ENSMUSG00000030647, ENSMUSG00000026255, ENSMUSG00000036880, ENSMUSG00000028982, ENSMUSG00000038845, ENSMUSG00000063684, ENSMUSG00000061518, ENSMUSG00000006378, ENSMUSG00000002416, ENSMUSG00000025036, ENSMUSG00000008540, ENSMUSG00000074218,…	203	312	12504	8.4892	7.85768e-25	2.61923e-25	5.02972e-24
GOTERM_BP_FAT	GO:0006119~oxidative phosphorylation	10	3.37838	9.9152e-08	ENSMUSG00000041881, ENSMUSG00000022956, ENSMUSG00000050856, ENSMUSG00000025204, ENSMUSG00000020163, ENSMUSG00000059534, ENSMUSG00000030647, ENSMUSG00000020566, ENSMUSG00000016252, ENSMUSG00000004285, ENSMUSG00000042962	198	56	13588	12.2547	0.000105096	2.62749e-05	0.00015782		GOTERM_MF_FAT	GO:0015077~monovalent inorganic cation transmembrane transporter activity	14	4.72973	3.87864e-10	ENSMUSG00000050856, ENSMUSG00000035885, ENSMUSG00000020163, ENSMUSG00000020566, ENSMUSG00000016252, ENSMUSG00000004285, ENSMUSG00000061518, ENSMUSG00000074218, ENSMUSG00000022956, ENSMUSG00000032330, ENSMUSG00000031818, ENSMUSG00000066553, ENSMUSG00000059534, ENSMUSG00000036751, ENSMUSG00000042962	196	87	13288	10.9097	1.57473e-07	3.93682e-08	5.42167e-07		GOTERM_CC_FAT	GO:0044429~mitochondrial part	52	17.5676	3.25188e-26	ENSMUSG00000009863, ENSMUSG00000022450, ENSMUSG00000020022, ENSMUSG00000038690, ENSMUSG00000050856, ENSMUSG00000025204, ENSMUSG00000030647, ENSMUSG00000026255, ENSMUSG00000028982, ENSMUSG00000061518, ENSMUSG00000074218, ENSMUSG00000025036, ENSMUSG00000002416, ENSMUSG00000000171, ENSMUSG00000022956, ENSMUSG00000066553, ENSMUSG00000020477, ENSMUSG00000059534, ENSMUSG00000037826, ENSMUSG00000027452,…	203	524	12504	6.11259	6.34117e-24	1.58529e-24	4.059e-23
GOTERM_BP_FAT	GO:0015980~energy derivation by oxidation of organic compounds	12	4.05405	1.6794e-07	ENSMUSG00000041881, ENSMUSG00000009863, ENSMUSG00000078650, ENSMUSG00000032114, ENSMUSG00000000171, ENSMUSG00000002769, ENSMUSG00000022490, ENSMUSG00000025204, ENSMUSG00000020163, ENSMUSG00000059534, ENSMUSG00000030647, ENSMUSG00000030541	198	98	13588	8.40322	0.000178	3.56026e-05	0.00026731		GOTERM_MF_FAT	GO:0022890~inorganic cation transmembrane transporter activity	16	5.40541	5.08393e-10	ENSMUSG00000050856, ENSMUSG00000035885, ENSMUSG00000020163, ENSMUSG00000020566, ENSMUSG00000016252, ENSMUSG00000032554, ENSMUSG00000004285, ENSMUSG00000061518, ENSMUSG00000074218, ENSMUSG00000022956, ENSMUSG00000032330, ENSMUSG00000001417, ENSMUSG00000066553, ENSMUSG00000031818, ENSMUSG00000059534, ENSMUSG00000036751, ENSMUSG00000042962	196	127	13288	8.54122	2.06408e-07	4.12815e-08	7.10646e-07		GOTERM_CC_FAT	GO:0005740~mitochondrial envelope	46	15.5405	3.95362e-26	ENSMUSG00000022450, ENSMUSG00000009863, ENSMUSG00000020022, ENSMUSG00000038690, ENSMUSG00000050856, ENSMUSG00000025204, ENSMUSG00000035885, ENSMUSG00000027673, ENSMUSG00000030647, ENSMUSG00000026255, ENSMUSG00000036880, ENSMUSG00000028982, ENSMUSG00000038845, ENSMUSG00000063684, ENSMUSG00000061518, ENSMUSG00000006378, ENSMUSG00000002416, ENSMUSG00000025036, ENSMUSG00000008540, ENSMUSG00000078566,…	203	391	12504	7.2466	7.70956e-24	1.54191e-24	4.9349e-23
GOTERM_BP_FAT	GO:0002526~acute inflammatory response	11	3.71622	2.50951e-07	ENSMUSG00000066366, ENSMUSG00000022868, ENSMUSG00000074115, ENSMUSG00000030717, ENSMUSG00000057465, ENSMUSG00000071178, ENSMUSG00000076614, ENSMUSG00000032554, ENSMUSG00000076612, ENSMUSG00000039196, ENSMUSG00000076613	198	81	13588	9.31962	0.000265973	4.43337e-05	0.000399439		GOTERM_MF_FAT	GO:0004857~enzyme inhibitor activity	20	6.75676	2.91977e-09	ENSMUSG00000059908, ENSMUSG00000066366, ENSMUSG00000035242, ENSMUSG00000022490, ENSMUSG00000026715, ENSMUSG00000071177, ENSMUSG00000071178, ENSMUSG00000062210, ENSMUSG00000017002, ENSMUSG00000028356, ENSMUSG00000018211, ENSMUSG00000058207, ENSMUSG00000022877, ENSMUSG00000022868, ENSMUSG00000061718, ENSMUSG00000060807, ENSMUSG00000028553, ENSMUSG00000021081, ENSMUSG00000023236, ENSMUSG00000021922	196	243	13288	5.57991	1.18542e-06	1.97571e-07	4.08133e-06		GOTERM_CC_FAT	GO:0005739~mitochondrion	77	26.0135	1.06004e-24	ENSMUSG00000022450, ENSMUSG00000009863, ENSMUSG00000020022, ENSMUSG00000017390, ENSMUSG00000038690, ENSMUSG00000050856, ENSMUSG00000025204, ENSMUSG00000030647, ENSMUSG00000026255, ENSMUSG00000028982, ENSMUSG00000061518, ENSMUSG00000002416, ENSMUSG00000074218, ENSMUSG00000025036, ENSMUSG00000026473, ENSMUSG00000022956, ENSMUSG00000000171, ENSMUSG00000020477, ENSMUSG00000066553, ENSMUSG00000037826,…	203	1322	12504	3.58767	2.06708e-22	3.44513e-23	1.32314e-21
GOTERM_BP_FAT	GO:0044271~nitrogen compound biosynthetic process	19	6.41892	4.09451e-07	ENSMUSG00000038094, ENSMUSG00000041660, ENSMUSG00000050856, ENSMUSG00000038690, ENSMUSG00000030826, ENSMUSG00000069324, ENSMUSG00000020566, ENSMUSG00000036892, ENSMUSG00000016252, ENSMUSG00000004285, ENSMUSG00000026866, ENSMUSG00000039197, ENSMUSG00000020098, ENSMUSG00000074768, ENSMUSG00000026473, ENSMUSG00000022956, ENSMUSG00000025533, ENSMUSG00000025991, ENSMUSG00000076441, ENSMUSG00000042962	198	302	13588	4.31755	0.000433924	6.20007e-05	0.000651723		GOTERM_MF_FAT	GO:0019842~vitamin binding	13	4.39189	2.05881e-07	ENSMUSG00000006378, ENSMUSG00000019232, ENSMUSG00000030934, ENSMUSG00000028222, ENSMUSG00000002769, ENSMUSG00000029368, ENSMUSG00000039092, ENSMUSG00000073988, ENSMUSG00000026621, ENSMUSG00000073481, ENSMUSG00000026866, ENSMUSG00000035540, ENSMUSG00000021884	196	121	13288	7.28386	8.3584e-05	1.1941e-05	0.000287785		GOTERM_CC_FAT	GO:0031967~organelle envelope	48	16.2162	4.78951e-22	ENSMUSG00000009863, ENSMUSG00000022450, ENSMUSG00000020022, ENSMUSG00000050856, ENSMUSG00000038690, ENSMUSG00000025204, ENSMUSG00000046814, ENSMUSG00000030647, ENSMUSG00000026255, ENSMUSG00000005980, ENSMUSG00000028982, ENSMUSG00000061518, ENSMUSG00000025036, ENSMUSG00000074218, ENSMUSG00000002416, ENSMUSG00000000171, ENSMUSG00000022956, ENSMUSG00000066553, ENSMUSG00000059534, ENSMUSG00000030541,…	203	540	12504	5.47521	9.33954e-20	1.33422e-20	5.97826e-19
GOTERM_BP_FAT	GO:0006732~coenzyme metabolic process	13	4.39189	1.11571e-06	ENSMUSG00000008540, ENSMUSG00000001663, ENSMUSG00000039450, ENSMUSG00000009863, ENSMUSG00000001665, ENSMUSG00000000171, ENSMUSG00000039653, ENSMUSG00000029864, ENSMUSG00000056973, ENSMUSG00000026866, ENSMUSG00000027452, ENSMUSG00000030541, ENSMUSG00000033318	198	143	13588	6.23875	0.00118196	0.000147821	0.00177587		GOTERM_MF_FAT	GO:0030414~peptidase inhibitor activity	15	5.06757	3.10486e-07	ENSMUSG00000066366, ENSMUSG00000059908, ENSMUSG00000026715, ENSMUSG00000071177, ENSMUSG00000071178, ENSMUSG00000062210, ENSMUSG00000017002, ENSMUSG00000028356, ENSMUSG00000018211, ENSMUSG00000058207, ENSMUSG00000022868, ENSMUSG00000022877, ENSMUSG00000060807, ENSMUSG00000021081, ENSMUSG00000021922	196	176	13288	5.77806	0.000126049	1.5757e-05	0.000434005		GOTERM_CC_FAT	GO:0031975~envelope	48	16.2162	5.59536e-22	ENSMUSG00000009863, ENSMUSG00000022450, ENSMUSG00000020022, ENSMUSG00000050856, ENSMUSG00000038690, ENSMUSG00000025204, ENSMUSG00000046814, ENSMUSG00000030647, ENSMUSG00000026255, ENSMUSG00000005980, ENSMUSG00000028982, ENSMUSG00000061518, ENSMUSG00000025036, ENSMUSG00000074218, ENSMUSG00000002416, ENSMUSG00000000171, ENSMUSG00000022956, ENSMUSG00000066553, ENSMUSG00000059534, ENSMUSG00000030541,…	203	542	12504	5.455	1.0911e-19	1.36387e-20	6.98412e-19
GOTERM_BP_FAT	GO:0051186~cofactor metabolic process	14	4.72973	2.45218e-06	ENSMUSG00000008540, ENSMUSG00000001663, ENSMUSG00000039450, ENSMUSG00000009863, ENSMUSG00000001665, ENSMUSG00000000171, ENSMUSG00000039653, ENSMUSG00000029864, ENSMUSG00000056973, ENSMUSG00000030895, ENSMUSG00000026866, ENSMUSG00000027452, ENSMUSG00000030541, ENSMUSG00000033318	198	182	13588	5.27894	0.00259594	0.000288771	0.00390307		GOTERM_MF_FAT	GO:0003735~structural constituent of ribosome	14	4.72973	3.3442e-07	ENSMUSG00000007892, ENSMUSG00000066068, ENSMUSG00000062456, ENSMUSG00000061787, ENSMUSG00000044424, ENSMUSG00000024608, ENSMUSG00000039001, ENSMUSG00000008683, ENSMUSG00000024902, ENSMUSG00000069972, ENSMUSG00000060938, ENSMUSG00000057841, ENSMUSG00000052192, ENSMUSG00000020477, ENSMUSG00000057863, ENSMUSG00000003970	196	151	13288	6.28571	0.000135765	1.5086e-05	0.000467461		GOTERM_CC_FAT	GO:0070469~respiratory chain	18	6.08108	1.60241e-16	ENSMUSG00000024099, ENSMUSG00000022450, ENSMUSG00000020022, ENSMUSG00000025204, ENSMUSG00000014294, ENSMUSG00000027673, ENSMUSG00000020163, ENSMUSG00000030647, ENSMUSG00000040048, ENSMUSG00000071014, ENSMUSG00000074218, ENSMUSG00000002416, ENSMUSG00000041881, ENSMUSG00000032330, ENSMUSG00000066553, ENSMUSG00000002379, ENSMUSG00000022354, ENSMUSG00000059534	203	65	12504	17.0574	2.16493e-14	2.44249e-15	1.33227e-13
GOTERM_BP_FAT	GO:0016054~organic acid catabolic process	10	3.37838	2.49884e-06	ENSMUSG00000027597, ENSMUSG00000034424, ENSMUSG00000029445, ENSMUSG00000030826, ENSMUSG00000032263, ENSMUSG00000059447, ENSMUSG00000036892, ENSMUSG00000026866, ENSMUSG00000028167, ENSMUSG00000021884, ENSMUSG00000063684	198	81	13588	8.47238	0.00264527	0.000264842	0.00397734		GOTERM_MF_FAT	GO:0016651~oxidoreductase activity, acting on NADH or NADPH	9	3.04054	6.91152e-07	ENSMUSG00000024099, ENSMUSG00000041881, ENSMUSG00000030562, ENSMUSG00000020022, ENSMUSG00000022613, ENSMUSG00000014294, ENSMUSG00000025204, ENSMUSG00000003849, ENSMUSG00000030647	196	51	13288	11.964	0.000280568	2.80604e-05	0.000966107		GOTERM_CC_FAT	GO:0031090~organelle membrane	50	16.8919	2.18501e-16	ENSMUSG00000009863, ENSMUSG00000022450, ENSMUSG00000020022, ENSMUSG00000038690, ENSMUSG00000050856, ENSMUSG00000025204, ENSMUSG00000046814, ENSMUSG00000030647, ENSMUSG00000026255, ENSMUSG00000028982, ENSMUSG00000061518, ENSMUSG00000074218, ENSMUSG00000025036, ENSMUSG00000002416, ENSMUSG00000000171, ENSMUSG00000022956, ENSMUSG00000066553, ENSMUSG00000059534, ENSMUSG00000030541, ENSMUSG00000024099,…	203	809	12504	3.80693	4.32987e-14	4.32987e-15	2.77556e-13
GOTERM_BP_FAT	GO:0046395~carboxylic acid catabolic process	10	3.37838	2.49884e-06	ENSMUSG00000027597, ENSMUSG00000034424, ENSMUSG00000029445, ENSMUSG00000030826, ENSMUSG00000032263, ENSMUSG00000059447, ENSMUSG00000036892, ENSMUSG00000026866, ENSMUSG00000028167, ENSMUSG00000021884, ENSMUSG00000063684	198	81	13588	8.47238	0.00264527	0.000264842	0.00397734		GOTERM_MF_FAT	GO:0004866~endopeptidase inhibitor activity	14	4.72973	7.00542e-07	ENSMUSG00000066366, ENSMUSG00000059908, ENSMUSG00000071177, ENSMUSG00000026715, ENSMUSG00000071178, ENSMUSG00000062210, ENSMUSG00000017002, ENSMUSG00000028356, ENSMUSG00000058207, ENSMUSG00000022868, ENSMUSG00000022877, ENSMUSG00000060807, ENSMUSG00000021081, ENSMUSG00000021922	196	161	13288	5.8953	0.00028438	2.5856e-05	0.000979232		GOTERM_CC_FAT	GO:0005840~ribosome	17	5.74324	8.41546e-08	ENSMUSG00000007892, ENSMUSG00000067344, ENSMUSG00000066068, ENSMUSG00000040269, ENSMUSG00000062456, ENSMUSG00000024608, ENSMUSG00000044424, ENSMUSG00000061787, ENSMUSG00000039001, ENSMUSG00000008683, ENSMUSG00000024902, ENSMUSG00000069972, ENSMUSG00000060938, ENSMUSG00000057841, ENSMUSG00000052192, ENSMUSG00000020477, ENSMUSG00000057863, ENSMUSG00000009927, ENSMUSG00000003970, ENSMUSG00000024181	203	192	12504	5.45382	1.641e-05	1.49183e-06	0.000105042
GOTERM_BP_FAT	GO:0006953~acute-phase response	7	2.36486	3.82357e-06	ENSMUSG00000066366, ENSMUSG00000022868, ENSMUSG00000074115, ENSMUSG00000057465, ENSMUSG00000071178, ENSMUSG00000032554, ENSMUSG00000039196	198	30	13588	16.0128	0.00404479	0.000368386	0.00608582		GOTERM_MF_FAT	GO:0005506~iron ion binding	20	6.75676	7.03367e-07	ENSMUSG00000024099, ENSMUSG00000056035, ENSMUSG00000009863, ENSMUSG00000050708, ENSMUSG00000022613, ENSMUSG00000029445, ENSMUSG00000041660, ENSMUSG00000073940, ENSMUSG00000022445, ENSMUSG00000052305, ENSMUSG00000028356, ENSMUSG00000032554, ENSMUSG00000005547, ENSMUSG00000037710, ENSMUSG00000069919, ENSMUSG00000025036, ENSMUSG00000030562, ENSMUSG00000000171, ENSMUSG00000028715, ENSMUSG00000025197,…	196	343	13288	3.95311	0.000285526	2.3797e-05	0.000983181		GOTERM_CC_FAT	GO:0044455~mitochondrial membrane part	9	3.04054	1.03204e-06	ENSMUSG00000078566, ENSMUSG00000074218, ENSMUSG00000032330, ENSMUSG00000050856, ENSMUSG00000014294, ENSMUSG00000025204, ENSMUSG00000066553, ENSMUSG00000019054, ENSMUSG00000016252	203	49	12504	11.3136	0.000201228	1.67706e-05	0.00128819
GOTERM_BP_FAT	GO:0006790~sulfur metabolic process	10	3.37838	8.6637e-06	ENSMUSG00000027597, ENSMUSG00000074768, ENSMUSG00000008540, ENSMUSG00000001663, ENSMUSG00000029273, ENSMUSG00000001665, ENSMUSG00000002769, ENSMUSG00000029864, ENSMUSG00000069324, ENSMUSG00000033318	198	94	13588	7.30067	0.00914152	0.000765004	0.0137891		GOTERM_MF_FAT	GO:0016675~oxidoreductase activity, acting on heme group of donors	7	2.36486	7.58309e-07	ENSMUSG00000074218, ENSMUSG00000032330, ENSMUSG00000035885, ENSMUSG00000031818, ENSMUSG00000066553, ENSMUSG00000036751, ENSMUSG00000061518	196	23	13288	20.6335	0.000307826	2.36823e-05	0.00105998		GOTERM_CC_FAT	GO:0005615~extracellular space	25	8.44595	2.57225e-06	ENSMUSG00000059908, ENSMUSG00000029819, ENSMUSG00000050069, ENSMUSG00000017344, ENSMUSG00000057465, ENSMUSG00000026715, ENSMUSG00000040564, ENSMUSG00000024391, ENSMUSG00000033307, ENSMUSG00000032554, ENSMUSG00000061808, ENSMUSG00000039196, ENSMUSG00000022868, ENSMUSG00000074115, ENSMUSG00000005681, ENSMUSG00000029368, ENSMUSG00000025196, ENSMUSG00000076614, ENSMUSG00000023078, ENSMUSG00000038624,…	203	511	12504	3.01351	0.000501464	3.85831e-05	0.00321063
GOTERM_BP_FAT	GO:0045333~cellular respiration	8	2.7027	2.18181e-05	ENSMUSG00000041881, ENSMUSG00000009863, ENSMUSG00000000171, ENSMUSG00000025204, ENSMUSG00000020163, ENSMUSG00000059534, ENSMUSG00000030647, ENSMUSG00000030541	198	59	13588	9.30526	0.0228621	0.00177745	0.0347223		GOTERM_MF_FAT	GO:0004129~cytochrome-c oxidase activity	7	2.36486	7.58309e-07	ENSMUSG00000074218, ENSMUSG00000032330, ENSMUSG00000035885, ENSMUSG00000031818, ENSMUSG00000066553, ENSMUSG00000036751, ENSMUSG00000061518	196	23	13288	20.6335	0.000307826	2.36823e-05	0.00105998
														GOTERM_MF_FAT	GO:0016676~oxidoreductase activity, acting on heme group of donors, oxygen as acceptor	7	2.36486	7.58309e-07	ENSMUSG00000074218, ENSMUSG00000032330, ENSMUSG00000035885, ENSMUSG00000031818, ENSMUSG00000066553, ENSMUSG00000036751, ENSMUSG00000061518	196	23	13288	20.6335	0.000307826	2.36823e-05	0.00105998
														GOTERM_MF_FAT	GO:0015002~heme-copper terminal oxidase activity	7	2.36486	7.58309e-07	ENSMUSG00000074218, ENSMUSG00000032330, ENSMUSG00000035885, ENSMUSG00000031818, ENSMUSG00000066553, ENSMUSG00000036751, ENSMUSG00000061518	196	23	13288	20.6335	0.000307826	2.36823e-05	0.00105998
														GOTERM_MF_FAT	GO:0004867~serine-type endopeptidase inhibitor activity	12	4.05405	9.6584e-07	ENSMUSG00000059908, ENSMUSG00000066366, ENSMUSG00000022877, ENSMUSG00000026715, ENSMUSG00000071177, ENSMUSG00000071178, ENSMUSG00000017002, ENSMUSG00000060807, ENSMUSG00000028356, ENSMUSG00000021081, ENSMUSG00000058207, ENSMUSG00000021922	196	115	13288	7.07436	0.000392054	2.8009e-05	0.00135007
														GOTERM_MF_FAT	GO:0048037~cofactor binding	16	5.40541	1.19208e-06	ENSMUSG00000024099, ENSMUSG00000019232, ENSMUSG00000034424, ENSMUSG00000039092, ENSMUSG00000026866, ENSMUSG00000028167, ENSMUSG00000006378, ENSMUSG00000030934, ENSMUSG00000030562, ENSMUSG00000015134, ENSMUSG00000029368, ENSMUSG00000003849, ENSMUSG00000026621, ENSMUSG00000073481, ENSMUSG00000030541, ENSMUSG00000021884	196	226	13288	4.79971	0.000483867	3.22651e-05	0.00166631
														GOTERM_MF_FAT	GO:0009055~electron carrier activity	15	5.06757	1.64219e-06	ENSMUSG00000024099, ENSMUSG00000009863, ENSMUSG00000056035, ENSMUSG00000020022, ENSMUSG00000041660, ENSMUSG00000022445, ENSMUSG00000020163, ENSMUSG00000005547, ENSMUSG00000074218, ENSMUSG00000030562, ENSMUSG00000028715, ENSMUSG00000025197, ENSMUSG00000032330, ENSMUSG00000003849, ENSMUSG00000066553	196	202	13288	5.03435	0.000666509	4.16698e-05	0.00229548
														GOTERM_MF_FAT	GO:0016655~oxidoreductase activity, acting on NADH or NADPH, quinone or similar compound as acceptor	7	2.36486	2.11748e-06	ENSMUSG00000024099, ENSMUSG00000041881, ENSMUSG00000020022, ENSMUSG00000014294, ENSMUSG00000025204, ENSMUSG00000003849, ENSMUSG00000030647	196	27	13288	17.5767	0.000859327	5.05691e-05	0.00295983
														GOTERM_MF_FAT	GO:0030170~pyridoxal phosphate binding	8	2.7027	1.30033e-05	ENSMUSG00000006378, ENSMUSG00000019232, ENSMUSG00000030934, ENSMUSG00000029368, ENSMUSG00000039092, ENSMUSG00000026621, ENSMUSG00000073481, ENSMUSG00000026866	196	54	13288	10.0438	0.00526546	0.000293256	0.0181748
														GOTERM_MF_FAT	GO:0070279~vitamin B6 binding	8	2.7027	1.30033e-05	ENSMUSG00000006378, ENSMUSG00000019232, ENSMUSG00000030934, ENSMUSG00000029368, ENSMUSG00000039092, ENSMUSG00000026621, ENSMUSG00000073481, ENSMUSG00000026866	196	54	13288	10.0438	0.00526546	0.000293256	0.0181748
														GOTERM_MF_FAT	GO:0050136~NADH dehydrogenase (quinone) activity	6	2.02703	2.19025e-05	ENSMUSG00000024099, ENSMUSG00000041881, ENSMUSG00000020022, ENSMUSG00000014294, ENSMUSG00000025204, ENSMUSG00000030647	196	24	13288	16.949	0.00885307	0.000467917	0.0306115
														GOTERM_MF_FAT	GO:0003954~NADH dehydrogenase activity	6	2.02703	2.19025e-05	ENSMUSG00000024099, ENSMUSG00000041881, ENSMUSG00000020022, ENSMUSG00000014294, ENSMUSG00000025204, ENSMUSG00000030647	196	24	13288	16.949	0.00885307	0.000467917	0.0306115
														GOTERM_MF_FAT	GO:0008137~NADH dehydrogenase (ubiquinone) activity	6	2.02703	2.19025e-05	ENSMUSG00000024099, ENSMUSG00000041881, ENSMUSG00000020022, ENSMUSG00000014294, ENSMUSG00000025204, ENSMUSG00000030647	196	24	13288	16.949	0.00885307	0.000467917	0.0306115

## Sheet: Common in WT
GOTERM_BP		GOTERM_MF_FAT		GOTERM_CC_FAT
26 common terms in "WT.GBM VS WT.Nor" and "WT.UUO VS WT.Nor":		16 common terms in "WT.GBM VS WT.Nor" and "WT.UUO VS WT.Nor":		16 common terms in "WT.GBM VS WT.Nor" and "WT.UUO VS WT.Nor":
GO:0055114~oxidation reduction		GO:0048037~cofactor binding		GO:0005739~mitochondrion
GO:0006091~generation of precursor metabolites and energy		GO:0015078~hydrogen ion transmembrane transporter activity		GO:0044429~mitochondrial part
GO:0022900~electron transport chain		GO:0015077~monovalent inorganic cation transmembrane transporter activity		GO:0005743~mitochondrial inner membrane
GO:0044271~nitrogen compound biosynthetic process		GO:0022890~inorganic cation transmembrane transporter activity		GO:0019866~organelle inner membrane
GO:0016053~organic acid biosynthetic process		GO:0016651~oxidoreductase activity, acting on NADH or NADPH		GO:0031966~mitochondrial membrane
GO:0046394~carboxylic acid biosynthetic process		GO:0008137~NADH dehydrogenase (ubiquinone) activity		GO:0005740~mitochondrial envelope
GO:0015980~energy derivation by oxidation of organic compounds		GO:0003954~NADH dehydrogenase activity		GO:0070469~respiratory chain
GO:0006732~coenzyme metabolic process		GO:0050136~NADH dehydrogenase (quinone) activity		GO:0031967~organelle envelope
GO:0051186~cofactor metabolic process		GO:0050662~coenzyme binding		GO:0031975~envelope
GO:0055085~transmembrane transport		GO:0016655~oxidoreductase activity, acting on NADH or NADPH, quinone or similar compound as acceptor		GO:0031090~organelle membrane
GO:0006119~oxidative phosphorylation		GO:0019842~vitamin binding		GO:0031980~mitochondrial lumen
GO:0045333~cellular respiration		GO:0005506~iron ion binding		GO:0005759~mitochondrial matrix
GO:0006575~cellular amino acid derivative metabolic process		GO:0016676~oxidoreductase activity, acting on heme group of donors, oxygen as acceptor		GO:0005777~peroxisome
GO:0046395~carboxylic acid catabolic process		GO:0015002~heme-copper terminal oxidase activity		GO:0042579~microbody
GO:0016054~organic acid catabolic process		GO:0004129~cytochrome-c oxidase activity		GO:0045259~proton-transporting ATP synthase complex
GO:0006631~fatty acid metabolic process		GO:0016675~oxidoreductase activity, acting on heme group of donors		GO:0005746~mitochondrial respiratory chain
GO:0008652~cellular amino acid biosynthetic process
GO:0008610~lipid biosynthetic process
GO:0016052~carbohydrate catabolic process
GO:0009309~amine biosynthetic process
GO:0006084~acetyl-CoA metabolic process
GO:0009108~coenzyme biosynthetic process
GO:0006818~hydrogen transport
GO:0005996~monosaccharide metabolic process
GO:0051188~cofactor biosynthetic process
GO:0006790~sulfur metabolic process

## Sheet: Common in KO
GOTERM_BP		GOTERM_MF_FAT		GOTERM_CC_FAT
1 common term in "KO.GBM VS KO.Nor" and "KO.UUO VS KO.Nor"		4 common terms in "KO.GBM VS KO.Nor" and "KO.UUO VS KO.Nor"		1 common term in "KO.GBM VS KO.Nor" and "KO.UUO VS KO.Nor"
GO:0002526~acute inflammatory response		GO:0004866~endopeptidase inhibitor activity		GO:0005615~extracellular space
		GO:0030414~peptidase inhibitor activity
		GO:0004857~enzyme inhibitor activity
		GO:0004867~serine-type endopeptidase inhibitor activity
