# Supplementary material for: Identification of Genes Associated with Smad3-dependent Renal Injury by RNA-seq-based Transcriptome Analysis
Source: Sci Rep. 2015 Dec 9;5:17901. doi: 10.1038/srep17901 (PMC4673424; doi:10.1038/srep17901)
Supplement: Supplementary File S4 [file srep17901-s5.xls]

## Sheet: WT-GBM vs WT-Nor
Category	Term	Term	Count	%	Pvalue	Genes	List Total	Pop Hits	Pop Total	Fold Enrichment	Bonferroni	Benjamini	FDR
KEGG_PATHWAY	mmu04514:Cell adhesion molecules (CAMs)	Cell adhesion molecules (CAMs)	48	3.38028	2.27386e-15	ENSMUSG00000066058, ENSMUSG00000047501, ENSMUSG00000030830, ENSMUSG00000037649, ENSMUSG00000079507, ENSMUSG00000001281, ENSMUSG00000026395, ENSMUSG00000034028, ENSMUSG00000037548, ENSMUSG00000016283, ENSMUSG00000061232, ENSMUSG00000036594, ENSMUSG00000027863, ENSMUSG00000048163, ENSMUSG00000030786, ENSMUSG00000026012, ENSMUSG00000035914, ENSMUSG00000024670, ENSMUSG00000027962, ENSMUSG00000051790,…	497	154	5738	3.59853	3.30846e-13	3.30846e-13	2.65343e-12
KEGG_PATHWAY	mmu04060:Cytokine-cytokine receptor interaction	Cytokine-cytokine receptor interaction	61	4.29577	1.72606e-14	ENSMUSG00000020676, ENSMUSG00000029380, ENSMUSG00000002603, ENSMUSG00000010142, ENSMUSG00000000489, ENSMUSG00000003882, ENSMUSG00000026321, ENSMUSG00000035373, ENSMUSG00000032089, ENSMUSG00000035042, ENSMUSG00000074715, ENSMUSG00000079227, ENSMUSG00000039239, ENSMUSG00000029372, ENSMUSG00000029371, ENSMUSG00000024399, ENSMUSG00000026070, ENSMUSG00000027398, ENSMUSG00000018920, ENSMUSG00000030745,…	497	244	5738	2.88632	2.56406e-12	1.28209e-12	2.0528e-11
KEGG_PATHWAY	mmu04640:Hematopoietic cell lineage	Hematopoietic cell lineage	30	2.11268	2.14898e-11	ENSMUSG00000015947, ENSMUSG00000024401, ENSMUSG00000015533, ENSMUSG00000028076, ENSMUSG00000027947, ENSMUSG00000003882, ENSMUSG00000005672, ENSMUSG00000036594, ENSMUSG00000027863, ENSMUSG00000030786, ENSMUSG00000047139, ENSMUSG00000014599, ENSMUSG00000051439, ENSMUSG00000004609, ENSMUSG00000024673, ENSMUSG00000005087, ENSMUSG00000026072, ENSMUSG00000032093, ENSMUSG00000002033, ENSMUSG00000020689,…	497	84	5738	4.12331	3.20198e-09	1.06733e-09	2.56327e-08
KEGG_PATHWAY	mmu04062:Chemokine signaling pathway	Chemokine signaling pathway	46	3.23944	3.42384e-11	ENSMUSG00000029380, ENSMUSG00000020676, ENSMUSG00000035352, ENSMUSG00000024927, ENSMUSG00000025804, ENSMUSG00000028698, ENSMUSG00000048521, ENSMUSG00000020573, ENSMUSG00000040033, ENSMUSG00000035373, ENSMUSG00000035042, ENSMUSG00000074715, ENSMUSG00000049103, ENSMUSG00000052889, ENSMUSG00000079227, ENSMUSG00000020143, ENSMUSG00000029372, ENSMUSG00000029371, ENSMUSG00000021025, ENSMUSG00000028874,…	497	182	5738	2.91804	5.10152e-09	1.27538e-09	4.0839e-08
KEGG_PATHWAY	mmu04610:Complement and coagulation cascades	Complement and coagulation cascades	25	1.76056	6.87602e-09	ENSMUSG00000024371, ENSMUSG00000033860, ENSMUSG00000036887, ENSMUSG00000046223, ENSMUSG00000049130, ENSMUSG00000040552, ENSMUSG00000033831, ENSMUSG00000036905, ENSMUSG00000037411, ENSMUSG00000036896, ENSMUSG00000022887, ENSMUSG00000058952, ENSMUSG00000061780, ENSMUSG00000001930, ENSMUSG00000022875, ENSMUSG00000039109, ENSMUSG00000055172, ENSMUSG00000022181, ENSMUSG00000028128, ENSMUSG00000073418,…	497	75	5738	3.84842	1.02453e-06	2.04905e-07	8.2016e-06
KEGG_PATHWAY	mmu04662:B cell receptor signaling pathway	B cell receptor signaling pathway	24	1.69014	1.34234e-07	ENSMUSG00000052684, ENSMUSG00000021025, ENSMUSG00000028159, ENSMUSG00000034116, ENSMUSG00000030577, ENSMUSG00000039936, ENSMUSG00000024927, ENSMUSG00000028163, ENSMUSG00000023947, ENSMUSG00000021457, ENSMUSG00000020901, ENSMUSG00000026288, ENSMUSG00000033220, ENSMUSG00000028698, ENSMUSG00000020573, ENSMUSG00000061132, ENSMUSG00000040592, ENSMUSG00000025017, ENSMUSG00000021250, ENSMUSG00000036526,…	497	80	5738	3.46358	2.00006e-05	3.33346e-06	0.000160111
KEGG_PATHWAY	mmu04620:Toll-like receptor signaling pathway	Toll-like receptor signaling pathway	27	1.90141	1.527e-07	ENSMUSG00000052684, ENSMUSG00000032508, ENSMUSG00000024401, ENSMUSG00000024927, ENSMUSG00000028698, ENSMUSG00000020573, ENSMUSG00000035042, ENSMUSG00000051439, ENSMUSG00000032041, ENSMUSG00000029304, ENSMUSG00000039005, ENSMUSG00000021025, ENSMUSG00000060183, ENSMUSG00000027398, ENSMUSG00000024235, ENSMUSG00000039936, ENSMUSG00000028163, ENSMUSG00000027995, ENSMUSG00000020901, ENSMUSG00000017652,…	497	99	5738	3.14871	2.27521e-05	3.25033e-06	0.000182138
KEGG_PATHWAY	mmu04672:Intestinal immune network for IgA production	Intestinal immune network for IgA production	19	1.33803	2.73059e-07	ENSMUSG00000020941, ENSMUSG00000041538, ENSMUSG00000037649, ENSMUSG00000001281, ENSMUSG00000002603, ENSMUSG00000027009, ENSMUSG00000026417, ENSMUSG00000010142, ENSMUSG00000031497, ENSMUSG00000037548, ENSMUSG00000060586, ENSMUSG00000017652, ENSMUSG00000036594, ENSMUSG00000026012, ENSMUSG00000074715, ENSMUSG00000039239, ENSMUSG00000022901, ENSMUSG00000073421, ENSMUSG00000076613	497	54	5738	4.06223	4.0685e-05	5.08572e-06	0.0003257
KEGG_PATHWAY	mmu04621:NOD-like receptor signaling pathway	NOD-like receptor signaling pathway	20	1.40845	5.64492e-07	ENSMUSG00000020676, ENSMUSG00000029380, ENSMUSG00000021025, ENSMUSG00000035352, ENSMUSG00000027398, ENSMUSG00000024401, ENSMUSG00000019850, ENSMUSG00000024927, ENSMUSG00000028163, ENSMUSG00000009185, ENSMUSG00000021640, ENSMUSG00000071203, ENSMUSG00000032691, ENSMUSG00000025888, ENSMUSG00000078942, ENSMUSG00000078945, ENSMUSG00000058427, ENSMUSG00000035373, ENSMUSG00000035042, ENSMUSG00000032000,…	497	62	5738	3.72428	8.41058e-05	9.34544e-06	0.000673315
KEGG_PATHWAY	mmu04670:Leukocyte transendothelial migration	Leukocyte transendothelial migration	29	2.04225	6.10461e-07	ENSMUSG00000047501, ENSMUSG00000066058, ENSMUSG00000062825, ENSMUSG00000030830, ENSMUSG00000028698, ENSMUSG00000020573, ENSMUSG00000030786, ENSMUSG00000021823, ENSMUSG00000027962, ENSMUSG00000052889, ENSMUSG00000026430, ENSMUSG00000000157, ENSMUSG00000034116, ENSMUSG00000071715, ENSMUSG00000027009, ENSMUSG00000039936, ENSMUSG00000038235, ENSMUSG00000037405, ENSMUSG00000022512, ENSMUSG00000020901,…	497	119	5738	2.81355	9.09546e-05	9.09583e-06	0.000728146
KEGG_PATHWAY	mmu04650:Natural killer cell mediated cytotoxicity	Natural killer cell mediated cytotoxicity	29	2.04225	1.04921e-06	ENSMUSG00000030830, ENSMUSG00000002699, ENSMUSG00000024401, ENSMUSG00000021457, ENSMUSG00000061232, ENSMUSG00000028698, ENSMUSG00000020573, ENSMUSG00000059498, ENSMUSG00000052889, ENSMUSG00000015355, ENSMUSG00000020009, ENSMUSG00000003847, ENSMUSG00000004709, ENSMUSG00000000157, ENSMUSG00000034116, ENSMUSG00000039936, ENSMUSG00000037405, ENSMUSG00000020901, ENSMUSG00000000290, ENSMUSG00000033220,…	497	122	5738	2.74437	0.000156319	1.42119e-05	0.00125147
KEGG_PATHWAY	mmu05322:Systemic lupus erythematosus	Systemic lupus erythematosus	25	1.76056	4.71319e-06	ENSMUSG00000036887, ENSMUSG00000037649, ENSMUSG00000015947, ENSMUSG00000024401, ENSMUSG00000062808, ENSMUSG00000037548, ENSMUSG00000058385, ENSMUSG00000036594, ENSMUSG00000026012, ENSMUSG00000022181, ENSMUSG00000059498, ENSMUSG00000073421, ENSMUSG00000041538, ENSMUSG00000069268, ENSMUSG00000036905, ENSMUSG00000017652, ENSMUSG00000060586, ENSMUSG00000036896, ENSMUSG00000055172, ENSMUSG00000038521,…	497	103	5738	2.80225	0.000702021	5.85206e-05	0.00562168
KEGG_PATHWAY	mmu04210:Apoptosis	Apoptosis	22	1.5493	1.03605e-05	ENSMUSG00000020941, ENSMUSG00000021025, ENSMUSG00000020227, ENSMUSG00000027398, ENSMUSG00000030341, ENSMUSG00000032508, ENSMUSG00000024401, ENSMUSG00000071714, ENSMUSG00000024927, ENSMUSG00000039936, ENSMUSG00000028163, ENSMUSG00000002997, ENSMUSG00000071713, ENSMUSG00000020901, ENSMUSG00000025887, ENSMUSG00000028698, ENSMUSG00000026942, ENSMUSG00000020573, ENSMUSG00000027859, ENSMUSG00000039304,…	497	87	5738	2.91949	0.00154253	0.00011874	0.0123571
KEGG_PATHWAY	mmu04810:Regulation of actin cytoskeleton	Regulation of actin cytoskeleton	39	2.74648	1.56535e-05	ENSMUSG00000062825, ENSMUSG00000040940, ENSMUSG00000030830, ENSMUSG00000015533, ENSMUSG00000001281, ENSMUSG00000026737, ENSMUSG00000038387, ENSMUSG00000022021, ENSMUSG00000042121, ENSMUSG00000000489, ENSMUSG00000028698, ENSMUSG00000020573, ENSMUSG00000030786, ENSMUSG00000021823, ENSMUSG00000030789, ENSMUSG00000051439, ENSMUSG00000026193, ENSMUSG00000000157, ENSMUSG00000037926, ENSMUSG00000020689,…	497	217	5738	2.07496	0.00232967	0.000166585	0.0186697
KEGG_PATHWAY	mmu04660:T cell receptor signaling pathway	T cell receptor signaling pathway	26	1.83099	1.79133e-05	ENSMUSG00000052684, ENSMUSG00000002699, ENSMUSG00000024401, ENSMUSG00000024927, ENSMUSG00000026395, ENSMUSG00000028698, ENSMUSG00000020573, ENSMUSG00000026012, ENSMUSG00000003847, ENSMUSG00000032093, ENSMUSG00000002033, ENSMUSG00000020941, ENSMUSG00000023274, ENSMUSG00000021025, ENSMUSG00000034116, ENSMUSG00000024235, ENSMUSG00000039936, ENSMUSG00000023947, ENSMUSG00000028163, ENSMUSG00000020901,…	497	118	5738	2.54387	0.00266555	0.000177925	0.0213646
KEGG_PATHWAY	mmu04612:Antigen processing and presentation	Antigen processing and presentation	22	1.5493	2.17346e-05	ENSMUSG00000023274, ENSMUSG00000041538, ENSMUSG00000038642, ENSMUSG00000037649, ENSMUSG00000024308, ENSMUSG00000079507, ENSMUSG00000083840, ENSMUSG00000037548, ENSMUSG00000016283, ENSMUSG00000024339, ENSMUSG00000061232, ENSMUSG00000060586, ENSMUSG00000022504, ENSMUSG00000036594, ENSMUSG00000073411, ENSMUSG00000016206, ENSMUSG00000059970, ENSMUSG00000024610, ENSMUSG00000023994, ENSMUSG00000073421,…	497	91	5738	2.79116	0.00323325	0.000202385	0.0259216
KEGG_PATHWAY	mmu05416:Viral myocarditis	Viral myocarditis	22	1.5493	3.66062e-05	ENSMUSG00000062825, ENSMUSG00000041538, ENSMUSG00000030830, ENSMUSG00000037649, ENSMUSG00000022443, ENSMUSG00000079507, ENSMUSG00000037405, ENSMUSG00000037548, ENSMUSG00000016283, ENSMUSG00000000290, ENSMUSG00000033220, ENSMUSG00000061232, ENSMUSG00000060586, ENSMUSG00000017652, ENSMUSG00000036594, ENSMUSG00000073411, ENSMUSG00000026012, ENSMUSG00000016206, ENSMUSG00000022901, ENSMUSG00000073421,…	497	94	5738	2.70208	0.00543957	0.000320797	0.0436545

## Sheet: WT-UUO vs WT-Nor
Category	Term	Term	Count	%	Pvalue	Genes	List Total	Pop Hits	Pop Total	Fold Enrichment	Bonferroni	Benjamini	FDR
KEGG_PATHWAY	mmu04060:Cytokine-cytokine receptor interaction	Cytokine-cytokine receptor interaction	101	3.73936	5.93427e-22	ENSMUSG00000020676, ENSMUSG00000029380, ENSMUSG00000024778, ENSMUSG00000010142, ENSMUSG00000000489, ENSMUSG00000017057, ENSMUSG00000026321, ENSMUSG00000032440, ENSMUSG00000035373, ENSMUSG00000050395, ENSMUSG00000079227, ENSMUSG00000000791, ENSMUSG00000029231, ENSMUSG00000029373, ENSMUSG00000029372, ENSMUSG00000029371, ENSMUSG00000026070, ENSMUSG00000027398, ENSMUSG00000030748, ENSMUSG00000027399,…	917	244	5738	2.59014	1.02663e-19	1.02663e-19	7.26109e-19
KEGG_PATHWAY	mmu04062:Chemokine signaling pathway	Chemokine signaling pathway	73	2.7027	5.73367e-15	ENSMUSG00000020676, ENSMUSG00000029380, ENSMUSG00000003228, ENSMUSG00000031165, ENSMUSG00000024927, ENSMUSG00000035109, ENSMUSG00000020573, ENSMUSG00000040033, ENSMUSG00000035373, ENSMUSG00000035042, ENSMUSG00000041112, ENSMUSG00000074715, ENSMUSG00000000982, ENSMUSG00000052889, ENSMUSG00000079227, ENSMUSG00000024960, ENSMUSG00000029373, ENSMUSG00000029372, ENSMUSG00000029371, ENSMUSG00000021025,…	917	182	5738	2.50982	9.98757e-13	4.99378e-13	7.06102e-12
KEGG_PATHWAY	mmu04510:Focal adhesion	Focal adhesion	77	2.8508	6.70896e-15	ENSMUSG00000031502, ENSMUSG00000031503, ENSMUSG00000026639, ENSMUSG00000042284, ENSMUSG00000000489, ENSMUSG00000035109, ENSMUSG00000029580, ENSMUSG00000020573, ENSMUSG00000027966, ENSMUSG00000021823, ENSMUSG00000026193, ENSMUSG00000052889, ENSMUSG00000026479, ENSMUSG00000029231, ENSMUSG00000026478, ENSMUSG00000022439, ENSMUSG00000020689, ENSMUSG00000001506, ENSMUSG00000001507, ENSMUSG00000015647,…	917	198	5738	2.43342	1.15241e-12	3.84137e-13	8.14904e-12
KEGG_PATHWAY	mmu04512:ECM-receptor interaction	ECM-receptor interaction	44	1.62903	2.81179e-14	ENSMUSG00000019899, ENSMUSG00000031502, ENSMUSG00000004098, ENSMUSG00000028364, ENSMUSG00000031503, ENSMUSG00000015533, ENSMUSG00000026639, ENSMUSG00000055447, ENSMUSG00000001281, ENSMUSG00000040152, ENSMUSG00000042284, ENSMUSG00000033327, ENSMUSG00000027966, ENSMUSG00000029661, ENSMUSG00000039115, ENSMUSG00000026193, ENSMUSG00000020241, ENSMUSG00000026479, ENSMUSG00000031273, ENSMUSG00000020592,…	917	83	5738	3.31716	4.85934e-12	1.21481e-12	3.43725e-11
KEGG_PATHWAY	mmu04621:NOD-like receptor signaling pathway	NOD-like receptor signaling pathway	34	1.25879	1.12879e-11	ENSMUSG00000029380, ENSMUSG00000020676, ENSMUSG00000035352, ENSMUSG00000024401, ENSMUSG00000055994, ENSMUSG00000019850, ENSMUSG00000053137, ENSMUSG00000024927, ENSMUSG00000021640, ENSMUSG00000071203, ENSMUSG00000035476, ENSMUSG00000041135, ENSMUSG00000035373, ENSMUSG00000035042, ENSMUSG00000032322, ENSMUSG00000021025, ENSMUSG00000070390, ENSMUSG00000025860, ENSMUSG00000026928, ENSMUSG00000022534,…	917	62	5738	3.43146	1.9528e-09	3.9056e-10	1.38117e-08
KEGG_PATHWAY	mmu04620:Toll-like receptor signaling pathway	Toll-like receptor signaling pathway	45	1.66605	1.29725e-11	ENSMUSG00000052684, ENSMUSG00000044583, ENSMUSG00000042349, ENSMUSG00000059883, ENSMUSG00000024401, ENSMUSG00000032508, ENSMUSG00000053137, ENSMUSG00000029417, ENSMUSG00000024927, ENSMUSG00000026104, ENSMUSG00000031392, ENSMUSG00000001729, ENSMUSG00000020573, ENSMUSG00000022971, ENSMUSG00000035042, ENSMUSG00000051439, ENSMUSG00000000982, ENSMUSG00000032041, ENSMUSG00000056130, ENSMUSG00000039005,…	917	99	5738	2.84425	2.24424e-09	3.74041e-10	1.5873e-08
KEGG_PATHWAY	mmu04514:Cell adhesion molecules (CAMs)	Cell adhesion molecules (CAMs)	58	2.14735	1.02552e-10	ENSMUSG00000030830, ENSMUSG00000079507, ENSMUSG00000026395, ENSMUSG00000016283, ENSMUSG00000030786, ENSMUSG00000026012, ENSMUSG00000035914, ENSMUSG00000024670, ENSMUSG00000027962, ENSMUSG00000051790, ENSMUSG00000073421, ENSMUSG00000066392, ENSMUSG00000031391, ENSMUSG00000051457, ENSMUSG00000023274, ENSMUSG00000041538, ENSMUSG00000025743, ENSMUSG00000030577, ENSMUSG00000027009, ENSMUSG00000061048,…	917	154	5738	2.35667	1.77415e-08	2.53451e-09	1.25482e-07
KEGG_PATHWAY	mmu04640:Hematopoietic cell lineage	Hematopoietic cell lineage	37	1.36986	3.31505e-09	ENSMUSG00000015947, ENSMUSG00000026770, ENSMUSG00000024401, ENSMUSG00000015533, ENSMUSG00000028076, ENSMUSG00000027947, ENSMUSG00000042284, ENSMUSG00000003882, ENSMUSG00000036594, ENSMUSG00000030786, ENSMUSG00000014599, ENSMUSG00000051439, ENSMUSG00000004609, ENSMUSG00000038067, ENSMUSG00000026073, ENSMUSG00000005087, ENSMUSG00000026072, ENSMUSG00000020689, ENSMUSG00000023274, ENSMUSG00000029084,…	917	84	5738	2.75622	5.73503e-07	7.16879e-08	4.05625e-06
KEGG_PATHWAY	mmu04650:Natural killer cell mediated cytotoxicity	Natural killer cell mediated cytotoxicity	46	1.70307	1.14e-08	ENSMUSG00000054520, ENSMUSG00000030830, ENSMUSG00000002699, ENSMUSG00000024401, ENSMUSG00000024778, ENSMUSG00000021457, ENSMUSG00000001127, ENSMUSG00000004266, ENSMUSG00000061232, ENSMUSG00000035109, ENSMUSG00000020573, ENSMUSG00000022971, ENSMUSG00000059498, ENSMUSG00000020009, ENSMUSG00000015355, ENSMUSG00000052889, ENSMUSG00000020312, ENSMUSG00000015437, ENSMUSG00000003847, ENSMUSG00000004709,…	917	122	5738	2.35933	1.97219e-06	2.19133e-07	1.39488e-05
KEGG_PATHWAY	mmu04662:B cell receptor signaling pathway	B cell receptor signaling pathway	34	1.25879	4.69645e-08	ENSMUSG00000052684, ENSMUSG00000028159, ENSMUSG00000024927, ENSMUSG00000021457, ENSMUSG00000004266, ENSMUSG00000001729, ENSMUSG00000020573, ENSMUSG00000025017, ENSMUSG00000052889, ENSMUSG00000042228, ENSMUSG00000003847, ENSMUSG00000021025, ENSMUSG00000034116, ENSMUSG00000030577, ENSMUSG00000019699, ENSMUSG00000039936, ENSMUSG00000028163, ENSMUSG00000023947, ENSMUSG00000041417, ENSMUSG00000020901,…	917	80	5738	2.65938	8.12482e-06	8.12485e-07	5.7465e-05
KEGG_PATHWAY	mmu04630:Jak-STAT signaling pathway	Jak-STAT signaling pathway	52	1.92521	4.7144e-08	ENSMUSG00000026770, ENSMUSG00000003882, ENSMUSG00000004266, ENSMUSG00000037239, ENSMUSG00000017057, ENSMUSG00000020573, ENSMUSG00000040033, ENSMUSG00000032089, ENSMUSG00000024014, ENSMUSG00000020027, ENSMUSG00000000791, ENSMUSG00000034342, ENSMUSG00000024789, ENSMUSG00000030748, ENSMUSG00000022637, ENSMUSG00000030745, ENSMUSG00000004296, ENSMUSG00000020901, ENSMUSG00000059326, ENSMUSG00000038037,…	917	152	5738	2.14068	8.15588e-06	7.41446e-07	5.76847e-05
KEGG_PATHWAY	mmu05222:Small cell lung cancer	Small cell lung cancer	35	1.29582	7.31163e-08	ENSMUSG00000040274, ENSMUSG00000019899, ENSMUSG00000031502, ENSMUSG00000031503, ENSMUSG00000015533, ENSMUSG00000026639, ENSMUSG00000024927, ENSMUSG00000001729, ENSMUSG00000020573, ENSMUSG00000019979, ENSMUSG00000026193, ENSMUSG00000026479, ENSMUSG00000031273, ENSMUSG00000022346, ENSMUSG00000026478, ENSMUSG00000032487, ENSMUSG00000021025, ENSMUSG00000025860, ENSMUSG00000001507, ENSMUSG00000026875,…	917	85	5738	2.57656	1.2649e-05	1.05409e-06	8.9464e-05
KEGG_PATHWAY	mmu04610:Complement and coagulation cascades	Complement and coagulation cascades	32	1.18475	1.13848e-07	ENSMUSG00000036887, ENSMUSG00000021070, ENSMUSG00000049130, ENSMUSG00000033831, ENSMUSG00000030111, ENSMUSG00000037411, ENSMUSG00000058952, ENSMUSG00000022181, ENSMUSG00000022912, ENSMUSG00000026365, ENSMUSG00000023224, ENSMUSG00000031444, ENSMUSG00000024371, ENSMUSG00000033860, ENSMUSG00000031196, ENSMUSG00000046223, ENSMUSG00000040552, ENSMUSG00000079343, ENSMUSG00000026405, ENSMUSG00000036905,…	917	75	5738	2.66981	1.96955e-05	1.51505e-06	0.000139302
KEGG_PATHWAY	mmu05322:Systemic lupus erythematosus	Systemic lupus erythematosus	38	1.40689	5.03674e-07	ENSMUSG00000069270, ENSMUSG00000069273, ENSMUSG00000069272, ENSMUSG00000069274, ENSMUSG00000062808, ENSMUSG00000058385, ENSMUSG00000071516, ENSMUSG00000075031, ENSMUSG00000075032, ENSMUSG00000026012, ENSMUSG00000060639, ENSMUSG00000050799, ENSMUSG00000061482, ENSMUSG00000073421, ENSMUSG00000041538, ENSMUSG00000069268, ENSMUSG00000069267, ENSMUSG00000036905, ENSMUSG00000069265, ENSMUSG00000059089,…	917	103	5738	2.30854	8.71318e-05	6.22395e-06	0.000616286
KEGG_PATHWAY	mmu04210:Apoptosis	Apoptosis	33	1.22177	1.64071e-06	ENSMUSG00000020227, ENSMUSG00000059883, ENSMUSG00000032508, ENSMUSG00000024401, ENSMUSG00000024778, ENSMUSG00000024927, ENSMUSG00000031392, ENSMUSG00000001729, ENSMUSG00000020573, ENSMUSG00000035725, ENSMUSG00000019979, ENSMUSG00000036932, ENSMUSG00000026072, ENSMUSG00000020941, ENSMUSG00000021025, ENSMUSG00000025860, ENSMUSG00000027398, ENSMUSG00000030341, ENSMUSG00000071714, ENSMUSG00000027399,…	917	87	5738	2.37348	0.000283804	1.89227e-05	0.00200754
KEGG_PATHWAY	mmu04666:Fc gamma R-mediated phagocytosis	Fc gamma R-mediated phagocytosis	35	1.29582	3.61822e-06	ENSMUSG00000052632, ENSMUSG00000015947, ENSMUSG00000031165, ENSMUSG00000026395, ENSMUSG00000021457, ENSMUSG00000001729, ENSMUSG00000020573, ENSMUSG00000021948, ENSMUSG00000052889, ENSMUSG00000042228, ENSMUSG00000047945, ENSMUSG00000020143, ENSMUSG00000069662, ENSMUSG00000046993, ENSMUSG00000034116, ENSMUSG00000029622, ENSMUSG00000061878, ENSMUSG00000019699, ENSMUSG00000039936, ENSMUSG00000036995,…	917	98	5738	2.23477	0.000625758	3.91213e-05	0.00442711
KEGG_PATHWAY	mmu04810:Regulation of actin cytoskeleton	Regulation of actin cytoskeleton	61	2.25842	5.89958e-06	ENSMUSG00000030830, ENSMUSG00000021070, ENSMUSG00000031165, ENSMUSG00000027208, ENSMUSG00000026737, ENSMUSG00000038387, ENSMUSG00000049775, ENSMUSG00000042284, ENSMUSG00000022021, ENSMUSG00000001127, ENSMUSG00000000489, ENSMUSG00000029580, ENSMUSG00000020573, ENSMUSG00000030786, ENSMUSG00000021823, ENSMUSG00000030789, ENSMUSG00000026193, ENSMUSG00000029231, ENSMUSG00000020689, ENSMUSG00000028068,…	917	217	5738	1.75898	0.00102011	6.00353e-05	0.00721841
KEGG_PATHWAY	mmu04010:MAPK signaling pathway	MAPK signaling pathway	70	2.59163	1.15357e-05	ENSMUSG00000007613, ENSMUSG00000027347, ENSMUSG00000031506, ENSMUSG00000024778, ENSMUSG00000053137, ENSMUSG00000027208, ENSMUSG00000034765, ENSMUSG00000002603, ENSMUSG00000083840, ENSMUSG00000024927, ENSMUSG00000030589, ENSMUSG00000038387, ENSMUSG00000000489, ENSMUSG00000015312, ENSMUSG00000032440, ENSMUSG00000024112, ENSMUSG00000052889, ENSMUSG00000037337, ENSMUSG00000029231, ENSMUSG00000051331,…	917	265	5738	1.65289	0.0019937	0.000110866	0.014114
KEGG_PATHWAY	mmu04670:Leukocyte transendothelial migration	Leukocyte transendothelial migration	38	1.40689	2.41075e-05	ENSMUSG00000047501, ENSMUSG00000030830, ENSMUSG00000053137, ENSMUSG00000031740, ENSMUSG00000053062, ENSMUSG00000047230, ENSMUSG00000029580, ENSMUSG00000020573, ENSMUSG00000030786, ENSMUSG00000021823, ENSMUSG00000027962, ENSMUSG00000056917, ENSMUSG00000052889, ENSMUSG00000026430, ENSMUSG00000000157, ENSMUSG00000034116, ENSMUSG00000071715, ENSMUSG00000027009, ENSMUSG00000039936, ENSMUSG00000037405,…	917	119	5738	1.99815	0.00416196	0.000219483	0.0294936

## Sheet: KO-GBM VS KO-Nor
Category	Term	Count	%	Pvalue	Genes	List Total	Pop Hits	Pop Total	Fold Enrichment	Bonferroni	Benjamini	FDR
KEGG_PATHWAY	mmu04610:Complement and coagulation cascades	7	7	1.09915e-05	ENSMUSG00000058952, ENSMUSG00000033860, ENSMUSG00000030111, ENSMUSG00000035031, ENSMUSG00000073418, ENSMUSG00000024164, ENSMUSG00000028001	41	75	5738	13.0621	0.000626323	0.000626323	0.0108945

## Sheet: KO-UUO VS KO-Nor
Category	Term	Count	%	Pvalue	Genes	List Total	Pop Hits	Pop Total	Fold Enrichment	Bonferroni	Benjamini	FDR
KEGG_PATHWAY	mmu04512:ECM-receptor interaction	21	5.45455	5.03334e-14	ENSMUSG00000019899, ENSMUSG00000029304, ENSMUSG00000031502, ENSMUSG00000004098, ENSMUSG00000002944, ENSMUSG00000028364, ENSMUSG00000031503, ENSMUSG00000001506, ENSMUSG00000025743, ENSMUSG00000001119, ENSMUSG00000026043, ENSMUSG00000026042, ENSMUSG00000027966, ENSMUSG00000029661, ENSMUSG00000023885, ENSMUSG00000039115, ENSMUSG00000026193, ENSMUSG00000020241, ENSMUSG00000043719, ENSMUSG00000005087,…	162	83	5738	8.96162	5.93459e-12	5.93459e-12	5.7554e-11
KEGG_PATHWAY	mmu04510:Focal adhesion	29	7.53247	5.54295e-13	ENSMUSG00000019899, ENSMUSG00000031502, ENSMUSG00000004098, ENSMUSG00000028364, ENSMUSG00000031503, ENSMUSG00000028864, ENSMUSG00000000489, ENSMUSG00000020573, ENSMUSG00000027966, ENSMUSG00000021823, ENSMUSG00000029661, ENSMUSG00000039115, ENSMUSG00000020241, ENSMUSG00000026193, ENSMUSG00000052889, ENSMUSG00000029231, ENSMUSG00000043719, ENSMUSG00000029304, ENSMUSG00000001506, ENSMUSG00000039936,…	162	198	5738	5.18774	6.54115e-11	3.27057e-11	6.34404e-10
KEGG_PATHWAY	mmu04060:Cytokine-cytokine receptor interaction	25	6.49351	5.39219e-08	ENSMUSG00000022146, ENSMUSG00000002603, ENSMUSG00000028864, ENSMUSG00000037035, ENSMUSG00000025804, ENSMUSG00000000489, ENSMUSG00000035373, ENSMUSG00000074715, ENSMUSG00000049103, ENSMUSG00000079227, ENSMUSG00000029231, ENSMUSG00000060183, ENSMUSG00000034394, ENSMUSG00000071714, ENSMUSG00000009185, ENSMUSG00000052336, ENSMUSG00000042817, ENSMUSG00000071713, ENSMUSG00000034855, ENSMUSG00000026068,…	162	244	5738	3.62907	6.36276e-06	2.12093e-06	6.17103e-05
KEGG_PATHWAY	mmu04062:Chemokine signaling pathway	21	5.45455	1.2578e-07	ENSMUSG00000028874, ENSMUSG00000060183, ENSMUSG00000039936, ENSMUSG00000052336, ENSMUSG00000009185, ENSMUSG00000039621, ENSMUSG00000025804, ENSMUSG00000031659, ENSMUSG00000034855, ENSMUSG00000020573, ENSMUSG00000040061, ENSMUSG00000058427, ENSMUSG00000035373, ENSMUSG00000074715, ENSMUSG00000049103, ENSMUSG00000052889, ENSMUSG00000031778, ENSMUSG00000079227, ENSMUSG00000020143, ENSMUSG00000020395,…	162	182	5738	4.08689	1.48419e-05	3.71051e-06	0.000143947

## Sheet: common
13 common pathways in "WT-GBM vs WT-Nor" and "WT-UUO vs WT-Nor":
mmu04514:Cell adhesion molecules (CAMs)
mmu04060:Cytokine-cytokine receptor interaction
mmu04640:Hematopoietic cell lineage
mmu04062:Chemokine signaling pathway
mmu04610:Complement and coagulation cascades
mmu04662:B cell receptor signaling pathway
mmu04620:Toll-like receptor signaling pathway
mmu04621:NOD-like receptor signaling pathway
mmu04670:Leukocyte transendothelial migration
mmu04650:Natural killer cell mediated cytotoxicity
mmu05322:Systemic lupus erythematosus
mmu04210:Apoptosis
mmu04810:Regulation of actin cytoskeleton
0 common pathways in "KO-GBM vs KO.Nor" and "KO.UUO_vs_KO.Nor":
