# Supplementary material for: Identification of Genes Associated with Smad3-dependent Renal Injury by RNA-seq-based Transcriptome Analysis
Source: Sci Rep. 2015 Dec 9;5:17901. doi: 10.1038/srep17901 (PMC4673424; doi:10.1038/srep17901)
Supplement: Supplementary File S5 [file srep17901-s6.xls]

## Sheet: WT-GBM vs WT-Nor
Category	Term	Term	Count	%	Pvalue	Genes	List Total	Pop Hits	Pop Total	Fold Enrichment	Bonferroni	Benjamini	FDR
KEGG_PATHWAY	mmu00190:Oxidative phosphorylation	Oxidative phosphorylation	47	5.86767	4.16466e-29	ENSMUSG00000022450, ENSMUSG00000009863, ENSMUSG00000005510, ENSMUSG00000025968, ENSMUSG00000063882, ENSMUSG00000029632, ENSMUSG00000038690, ENSMUSG00000050856, ENSMUSG00000039347, ENSMUSG00000035885, ENSMUSG00000027673, ENSMUSG00000030647, ENSMUSG00000033938, ENSMUSG00000018770, ENSMUSG00000021606, ENSMUSG00000022820, ENSMUSG00000000563, ENSMUSG00000061518, ENSMUSG00000006057, ENSMUSG00000074218,…	275	130	5738	7.54366	6.16369e-27	6.16369e-27	4.96174e-26
KEGG_PATHWAY	mmu05012:Parkinson's disease	Parkinson's disease	44	5.49313	2.19413e-25	ENSMUSG00000022450, ENSMUSG00000009863, ENSMUSG00000005510, ENSMUSG00000025968, ENSMUSG00000063882, ENSMUSG00000036330, ENSMUSG00000029632, ENSMUSG00000035885, ENSMUSG00000027673, ENSMUSG00000030647, ENSMUSG00000033938, ENSMUSG00000018770, ENSMUSG00000021606, ENSMUSG00000022820, ENSMUSG00000000563, ENSMUSG00000061518, ENSMUSG00000006057, ENSMUSG00000074218, ENSMUSG00000030785, ENSMUSG00000026032,…	275	133	5738	6.90286	3.24732e-23	1.62366e-23	2.61407e-22
KEGG_PATHWAY	mmu05016:Huntington's disease	Huntington's disease	47	5.86767	5.65509e-22	ENSMUSG00000022450, ENSMUSG00000063882, ENSMUSG00000009863, ENSMUSG00000005510, ENSMUSG00000025968, ENSMUSG00000029632, ENSMUSG00000035885, ENSMUSG00000027673, ENSMUSG00000030647, ENSMUSG00000033938, ENSMUSG00000047547, ENSMUSG00000018770, ENSMUSG00000021606, ENSMUSG00000022820, ENSMUSG00000000563, ENSMUSG00000061518, ENSMUSG00000006057, ENSMUSG00000074218, ENSMUSG00000030785, ENSMUSG00000026032,…	275	183	5738	5.35889	8.36953e-20	2.78984e-20	6.73743e-19
KEGG_PATHWAY	mmu05010:Alzheimer's disease	Alzheimer's disease	45	5.61798	2.60472e-20	ENSMUSG00000022450, ENSMUSG00000063882, ENSMUSG00000009863, ENSMUSG00000005510, ENSMUSG00000025968, ENSMUSG00000029632, ENSMUSG00000035885, ENSMUSG00000027673, ENSMUSG00000030647, ENSMUSG00000033938, ENSMUSG00000018770, ENSMUSG00000021606, ENSMUSG00000022820, ENSMUSG00000000563, ENSMUSG00000061518, ENSMUSG00000006057, ENSMUSG00000074218, ENSMUSG00000018411, ENSMUSG00000030785, ENSMUSG00000026032,…	275	182	5738	5.15904	3.85499e-18	9.63747e-19	3.10325e-17
KEGG_PATHWAY	mmu00260:Glycine, serine and threonine metabolism	Glycine, serine and threonine metabolism	11	1.37328	1.3268e-06	ENSMUSG00000042096, ENSMUSG00000006378, ENSMUSG00000032607, ENSMUSG00000002769, ENSMUSG00000001323, ENSMUSG00000028179, ENSMUSG00000020150, ENSMUSG00000020258, ENSMUSG00000024039, ENSMUSG00000027199, ENSMUSG00000025403	275	32	5738	7.1725	0.000196347	3.92724e-05	0.00158072
KEGG_PATHWAY	mmu04260:Cardiac muscle contraction	Cardiac muscle contraction	16	1.9975	3.01017e-06	ENSMUSG00000063882, ENSMUSG00000079941, ENSMUSG00000059412, ENSMUSG00000035885, ENSMUSG00000054640, ENSMUSG00000020163, ENSMUSG00000010066, ENSMUSG00000061518, ENSMUSG00000074218, ENSMUSG00000030785, ENSMUSG00000021520, ENSMUSG00000041697, ENSMUSG00000032330, ENSMUSG00000022551, ENSMUSG00000021741, ENSMUSG00000025651, ENSMUSG00000036751	275	78	5738	4.28009	0.000445406	7.42482e-05	0.00358623

## Sheet: WT-UUO vs WT-Nor
Category	Term	Term	Count	%	Pvalue	Genes	List Total	Pop Hits	Pop Total	Fold Enrichment	Bonferroni	Benjamini	FDR
KEGG_PATHWAY	mmu00190:Oxidative phosphorylation	Oxidative phosphorylation	84	4.35911	4.54813e-49	ENSMUSG00000037916, ENSMUSG00000022450, ENSMUSG00000025968, ENSMUSG00000009863, ENSMUSG00000005510, ENSMUSG00000019210, ENSMUSG00000050856, ENSMUSG00000038690, ENSMUSG00000025204, ENSMUSG00000058076, ENSMUSG00000005553, ENSMUSG00000030647, ENSMUSG00000003072, ENSMUSG00000033938, ENSMUSG00000026394, ENSMUSG00000018770, ENSMUSG00000006057, ENSMUSG00000061518, ENSMUSG00000002416, ENSMUSG00000074218,…	627	130	5738	5.91329	8.32307e-47	8.32307e-47	5.61761e-46
KEGG_PATHWAY	mmu05012:Parkinson's disease	Parkinson's disease	74	3.84017	9.3918e-37	ENSMUSG00000037916, ENSMUSG00000022450, ENSMUSG00000025968, ENSMUSG00000009863, ENSMUSG00000005510, ENSMUSG00000036330, ENSMUSG00000025204, ENSMUSG00000058076, ENSMUSG00000030647, ENSMUSG00000003072, ENSMUSG00000033938, ENSMUSG00000018770, ENSMUSG00000006057, ENSMUSG00000061518, ENSMUSG00000002416, ENSMUSG00000074218, ENSMUSG00000030785, ENSMUSG00000022956, ENSMUSG00000000171, ENSMUSG00000044894,…	627	133	5738	5.09182	1.7187e-34	8.5935e-35	1.16003e-33
KEGG_PATHWAY	mmu05016:Huntington's disease	Huntington's disease	82	4.25532	5.82447e-32	ENSMUSG00000037916, ENSMUSG00000022450, ENSMUSG00000025968, ENSMUSG00000009863, ENSMUSG00000005510, ENSMUSG00000048482, ENSMUSG00000019738, ENSMUSG00000025204, ENSMUSG00000058076, ENSMUSG00000063929, ENSMUSG00000030647, ENSMUSG00000003072, ENSMUSG00000033938, ENSMUSG00000018770, ENSMUSG00000006057, ENSMUSG00000061518, ENSMUSG00000002416, ENSMUSG00000074218, ENSMUSG00000030785, ENSMUSG00000022956,…	627	183	5738	4.10068	1.06588e-29	3.55293e-30	7.19408e-29
KEGG_PATHWAY	mmu05010:Alzheimer's disease	Alzheimer's disease	72	3.73638	5.07814e-24	ENSMUSG00000037916, ENSMUSG00000022450, ENSMUSG00000025968, ENSMUSG00000009863, ENSMUSG00000005510, ENSMUSG00000025204, ENSMUSG00000058076, ENSMUSG00000030647, ENSMUSG00000003072, ENSMUSG00000033938, ENSMUSG00000027820, ENSMUSG00000018770, ENSMUSG00000006057, ENSMUSG00000061518, ENSMUSG00000002416, ENSMUSG00000074218, ENSMUSG00000030785, ENSMUSG00000022956, ENSMUSG00000000171, ENSMUSG00000044894,…	627	182	5738	3.62038	9.29299e-22	2.32325e-22	6.27225e-21
KEGG_PATHWAY	mmu00280:Valine, leucine and isoleucine degradation	Valine, leucine and isoleucine degradation	35	1.81629	8.91865e-24	ENSMUSG00000041650, ENSMUSG00000023832, ENSMUSG00000028672, ENSMUSG00000010025, ENSMUSG00000027984, ENSMUSG00000036880, ENSMUSG00000041426, ENSMUSG00000063684, ENSMUSG00000032527, ENSMUSG00000029545, ENSMUSG00000021646, ENSMUSG00000027332, ENSMUSG00000033429, ENSMUSG00000025465, ENSMUSG00000060376, ENSMUSG00000022186, ENSMUSG00000021238, ENSMUSG00000027709, ENSMUSG00000000340, ENSMUSG00000032047,…	627	46	5738	6.96311	1.63211e-21	3.26423e-22	1.10159e-20
KEGG_PATHWAY	mmu00071:Fatty acid metabolism	Fatty acid metabolism	28	1.45304	1.58163e-15	ENSMUSG00000021417, ENSMUSG00000023832, ENSMUSG00000028607, ENSMUSG00000010025, ENSMUSG00000063929, ENSMUSG00000027984, ENSMUSG00000036880, ENSMUSG00000066072, ENSMUSG00000063684, ENSMUSG00000029545, ENSMUSG00000018574, ENSMUSG00000025465, ENSMUSG00000078937, ENSMUSG00000024132, ENSMUSG00000028138, ENSMUSG00000032047, ENSMUSG00000003809, ENSMUSG00000020777, ENSMUSG00000026687, ENSMUSG00000030861,…	627	45	5738	5.69428	2.84439e-13	4.74065e-14	1.92069e-12
KEGG_PATHWAY	mmu00640:Propanoate metabolism	Propanoate metabolism	22	1.14167	2.52499e-14	ENSMUSG00000041650, ENSMUSG00000074064, ENSMUSG00000023832, ENSMUSG00000026687, ENSMUSG00000063229, ENSMUSG00000010025, ENSMUSG00000061838, ENSMUSG00000027605, ENSMUSG00000041426, ENSMUSG00000053644, ENSMUSG00000032527, ENSMUSG00000022110, ENSMUSG00000023921, ENSMUSG00000025465, ENSMUSG00000033429, ENSMUSG00000062908, ENSMUSG00000022853, ENSMUSG00000052738, ENSMUSG00000057880, ENSMUSG00000021238,…	627	30	5738	6.71111	4.61198e-12	6.58806e-13	3.11307e-11
KEGG_PATHWAY	mmu00020:Citrate cycle (TCA cycle)	Citrate cycle (TCA cycle)	22	1.14167	7.03684e-14	ENSMUSG00000021748, ENSMUSG00000009863, ENSMUSG00000026526, ENSMUSG00000022477, ENSMUSG00000027513, ENSMUSG00000028405, ENSMUSG00000020321, ENSMUSG00000021577, ENSMUSG00000024892, ENSMUSG00000058076, ENSMUSG00000061838, ENSMUSG00000032279, ENSMUSG00000022110, ENSMUSG00000000171, ENSMUSG00000004789, ENSMUSG00000019179, ENSMUSG00000052738, ENSMUSG00000025950, ENSMUSG00000020664, ENSMUSG00000000168,…	627	31	5738	6.49462	1.2881e-11	1.61016e-12	8.69416e-11
KEGG_PATHWAY	mmu00650:Butanoate metabolism	Butanoate metabolism	23	1.19357	9.22315e-13	ENSMUSG00000021748, ENSMUSG00000023832, ENSMUSG00000026687, ENSMUSG00000028672, ENSMUSG00000010025, ENSMUSG00000033533, ENSMUSG00000027984, ENSMUSG00000035936, ENSMUSG00000045410, ENSMUSG00000053644, ENSMUSG00000028167, ENSMUSG00000030945, ENSMUSG00000029545, ENSMUSG00000025465, ENSMUSG00000029482, ENSMUSG00000022853, ENSMUSG00000022186, ENSMUSG00000020988, ENSMUSG00000057880, ENSMUSG00000030935,…	627	37	5738	5.68878	1.68774e-10	1.87527e-11	1.13913e-09
KEGG_PATHWAY	mmu00620:Pyruvate metabolism	Pyruvate metabolism	23	1.19357	1.57431e-11	ENSMUSG00000021748, ENSMUSG00000008822, ENSMUSG00000027513, ENSMUSG00000020321, ENSMUSG00000023832, ENSMUSG00000026687, ENSMUSG00000063229, ENSMUSG00000024892, ENSMUSG00000010025, ENSMUSG00000032418, ENSMUSG00000027605, ENSMUSG00000053644, ENSMUSG00000024026, ENSMUSG00000021620, ENSMUSG00000001642, ENSMUSG00000019179, ENSMUSG00000060923, ENSMUSG00000024158, ENSMUSG00000035637, ENSMUSG00000020664,…	627	41	5738	5.13378	2.88098e-09	2.88098e-10	1.9445e-08
KEGG_PATHWAY	mmu00260:Glycine, serine and threonine metabolism	Glycine, serine and threonine metabolism	19	0.985989	4.11046e-10	ENSMUSG00000017453, ENSMUSG00000032607, ENSMUSG00000001323, ENSMUSG00000002769, ENSMUSG00000029446, ENSMUSG00000069324, ENSMUSG00000028179, ENSMUSG00000020150, ENSMUSG00000020258, ENSMUSG00000042102, ENSMUSG00000027199, ENSMUSG00000025403, ENSMUSG00000042096, ENSMUSG00000015970, ENSMUSG00000006378, ENSMUSG00000024827, ENSMUSG00000009614, ENSMUSG00000020664, ENSMUSG00000024039	627	32	5738	5.43371	7.52215e-08	6.83832e-09	5.07703e-07
KEGG_PATHWAY	mmu00480:Glutathione metabolism	Glutathione metabolism	24	1.24546	8.26345e-10	ENSMUSG00000075706, ENSMUSG00000026688, ENSMUSG00000025934, ENSMUSG00000021033, ENSMUSG00000011179, ENSMUSG00000006345, ENSMUSG00000018339, ENSMUSG00000032348, ENSMUSG00000033318, ENSMUSG00000058135, ENSMUSG00000002797, ENSMUSG00000004035, ENSMUSG00000063856, ENSMUSG00000027610, ENSMUSG00000004341, ENSMUSG00000039682, ENSMUSG00000028124, ENSMUSG00000029864, ENSMUSG00000039062, ENSMUSG00000027890,…	627	52	5738	4.22378	1.51221e-07	1.26018e-08	1.02066e-06
KEGG_PATHWAY	mmu00330:Arginine and proline metabolism	Arginine and proline metabolism	23	1.19357	8.30587e-09	ENSMUSG00000003526, ENSMUSG00000021794, ENSMUSG00000026687, ENSMUSG00000010025, ENSMUSG00000001270, ENSMUSG00000022571, ENSMUSG00000011179, ENSMUSG00000020150, ENSMUSG00000069835, ENSMUSG00000036892, ENSMUSG00000027199, ENSMUSG00000025190, ENSMUSG00000053644, ENSMUSG00000031672, ENSMUSG00000023262, ENSMUSG00000042096, ENSMUSG00000026473, ENSMUSG00000000308, ENSMUSG00000039682, ENSMUSG00000025533,…	627	53	5738	3.97141	1.51997e-06	1.16921e-07	1.0259e-05
KEGG_PATHWAY	mmu03320:PPAR signaling pathway	PPAR signaling pathway	28	1.45304	2.51406e-08	ENSMUSG00000027513, ENSMUSG00000030546, ENSMUSG00000028607, ENSMUSG00000063929, ENSMUSG00000066072, ENSMUSG00000022383, ENSMUSG00000005681, ENSMUSG00000078937, ENSMUSG00000028603, ENSMUSG00000032081, ENSMUSG00000002108, ENSMUSG00000027359, ENSMUSG00000020777, ENSMUSG00000002944, ENSMUSG00000032418, ENSMUSG00000015568, ENSMUSG00000032883, ENSMUSG00000022878, ENSMUSG00000028712, ENSMUSG00000024665,…	627	79	5738	3.24357	4.60071e-06	3.28623e-07	3.10523e-05
KEGG_PATHWAY	mmu00982:Drug metabolism	Drug metabolism	27	1.40114	3.27521e-08	ENSMUSG00000074254, ENSMUSG00000035780, ENSMUSG00000026688, ENSMUSG00000056035, ENSMUSG00000025934, ENSMUSG00000021033, ENSMUSG00000026692, ENSMUSG00000022445, ENSMUSG00000040170, ENSMUSG00000040181, ENSMUSG00000028088, ENSMUSG00000032348, ENSMUSG00000033318, ENSMUSG00000058135, ENSMUSG00000025479, ENSMUSG00000004035, ENSMUSG00000015134, ENSMUSG00000025197, ENSMUSG00000074207, ENSMUSG00000029864,…	627	75	5738	3.29455	5.99361e-06	3.99575e-07	4.04536e-05
KEGG_PATHWAY	mmu00380:Tryptophan metabolism	Tryptophan metabolism	19	0.985989	4.2408e-08	ENSMUSG00000039648, ENSMUSG00000003809, ENSMUSG00000023832, ENSMUSG00000026687, ENSMUSG00000010025, ENSMUSG00000027984, ENSMUSG00000027187, ENSMUSG00000026866, ENSMUSG00000053644, ENSMUSG00000031549, ENSMUSG00000057228, ENSMUSG00000017718, ENSMUSG00000025465, ENSMUSG00000003477, ENSMUSG00000000673, ENSMUSG00000022853, ENSMUSG00000039783, ENSMUSG00000026348, ENSMUSG00000032047	627	40	5738	4.34697	7.76063e-06	4.85041e-07	5.23801e-05
KEGG_PATHWAY	mmu00010:Glycolysis / Gluconeogenesis	Glycolysis / Gluconeogenesis	25	1.29735	7.5137e-08	ENSMUSG00000021748, ENSMUSG00000023456, ENSMUSG00000027513, ENSMUSG00000028692, ENSMUSG00000063229, ENSMUSG00000017390, ENSMUSG00000020475, ENSMUSG00000010025, ENSMUSG00000025791, ENSMUSG00000035473, ENSMUSG00000021456, ENSMUSG00000015134, ENSMUSG00000027452, ENSMUSG00000028138, ENSMUSG00000026687, ENSMUSG00000069805, ENSMUSG00000027605, ENSMUSG00000053644, ENSMUSG00000063524, ENSMUSG00000078650,…	627	68	5738	3.36453	1.375e-05	8.08827e-07	9.28053e-05
KEGG_PATHWAY	mmu04260:Cardiac muscle contraction	Cardiac muscle contraction	25	1.29735	1.36454e-06	ENSMUSG00000063882, ENSMUSG00000033161, ENSMUSG00000079941, ENSMUSG00000059412, ENSMUSG00000035885, ENSMUSG00000020163, ENSMUSG00000010066, ENSMUSG00000061518, ENSMUSG00000074218, ENSMUSG00000026576, ENSMUSG00000021520, ENSMUSG00000030785, ENSMUSG00000038462, ENSMUSG00000017412, ENSMUSG00000041697, ENSMUSG00000032330, ENSMUSG00000044894, ENSMUSG00000014313, ENSMUSG00000021741, ENSMUSG00000022551,…	627	78	5738	2.93318	0.00024968	1.38727e-05	0.00168539
KEGG_PATHWAY	mmu00410:beta-Alanine metabolism	beta-Alanine metabolism	12	0.62273	5.45535e-06	ENSMUSG00000033427, ENSMUSG00000074064, ENSMUSG00000022304, ENSMUSG00000025465, ENSMUSG00000062908, ENSMUSG00000056162, ENSMUSG00000026687, ENSMUSG00000022853, ENSMUSG00000010025, ENSMUSG00000057880, ENSMUSG00000041426, ENSMUSG00000053644	627	22	5738	4.99174	0.000997834	5.25424e-05	0.00673796
KEGG_PATHWAY	mmu00630:Glyoxylate and dicarboxylate metabolism	Glyoxylate and dicarboxylate metabolism	10	0.518941	1.16783e-05	ENSMUSG00000022477, ENSMUSG00000028405, ENSMUSG00000020321, ENSMUSG00000019179, ENSMUSG00000035637, ENSMUSG00000020258, ENSMUSG00000021048, ENSMUSG00000017718, ENSMUSG00000006395, ENSMUSG00000027870	627	16	5738	5.7197	0.00213487	0.000106852	0.0144235
KEGG_PATHWAY	mmu00250:Alanine, aspartate and glutamate metabolism	Alanine, aspartate and glutamate metabolism	13	0.674624	3.45831e-05	ENSMUSG00000063428, ENSMUSG00000021794, ENSMUSG00000022546, ENSMUSG00000020774, ENSMUSG00000035936, ENSMUSG00000031672, ENSMUSG00000025190, ENSMUSG00000026473, ENSMUSG00000025533, ENSMUSG00000028737, ENSMUSG00000024866, ENSMUSG00000057880, ENSMUSG00000076441	627	30	5738	3.96566	0.00630883	0.000301327	0.0427068

## Sheet: KO-GBM VS KO-Nor
Category	Term	Count	%	Pvalue	Genes	List Total	Pop Hits	Pop Total	Fold Enrichment	Bonferroni	Benjamini	FDR
KEGG_PATHWAY	mmu05322:Systemic lupus erythematosus	3	3.65854	0.0325104	ENSMUSG00000068854, ENSMUSG00000026874, ENSMUSG00000076613	17	103	5738	9.83095	0.75857	0.75857	26.4767

## Sheet: KO-UUO VS KO-Nor
Category	Term	Count	%	Pvalue	Genes	List Total	Pop Hits	Pop Total	Fold Enrichment	Bonferroni	Benjamini	FDR
KEGG_PATHWAY	mmu00190:Oxidative phosphorylation	29	9.7973	1.72951e-21	ENSMUSG00000022450, ENSMUSG00000009863, ENSMUSG00000038690, ENSMUSG00000050856, ENSMUSG00000035885, ENSMUSG00000025204, ENSMUSG00000027673, ENSMUSG00000030647, ENSMUSG00000004285, ENSMUSG00000061518, ENSMUSG00000074218, ENSMUSG00000002416, ENSMUSG00000000171, ENSMUSG00000022956, ENSMUSG00000066553, ENSMUSG00000059534, ENSMUSG00000024099, ENSMUSG00000014294, ENSMUSG00000020163, ENSMUSG00000020566,…	122	130	5738	10.4919	1.53926e-19	1.53926e-19	1.87743e-18
KEGG_PATHWAY	mmu05012:Parkinson's disease	24	8.10811	1.79416e-15	ENSMUSG00000024099, ENSMUSG00000022450, ENSMUSG00000009863, ENSMUSG00000035885, ENSMUSG00000025204, ENSMUSG00000014294, ENSMUSG00000027673, ENSMUSG00000020163, ENSMUSG00000030647, ENSMUSG00000016252, ENSMUSG00000040048, ENSMUSG00000061518, ENSMUSG00000071014, ENSMUSG00000074218, ENSMUSG00000002416, ENSMUSG00000041881, ENSMUSG00000000171, ENSMUSG00000022956, ENSMUSG00000032330, ENSMUSG00000031818,…	122	133	5738	8.48712	1.58096e-13	7.90479e-14	1.93179e-12
KEGG_PATHWAY	mmu05010:Alzheimer's disease	24	8.10811	1.92129e-12	ENSMUSG00000024099, ENSMUSG00000022450, ENSMUSG00000009863, ENSMUSG00000035885, ENSMUSG00000025204, ENSMUSG00000014294, ENSMUSG00000027673, ENSMUSG00000020163, ENSMUSG00000030647, ENSMUSG00000016252, ENSMUSG00000040048, ENSMUSG00000061518, ENSMUSG00000071014, ENSMUSG00000074218, ENSMUSG00000002416, ENSMUSG00000041881, ENSMUSG00000000171, ENSMUSG00000022956, ENSMUSG00000032330, ENSMUSG00000031818,…	122	182	5738	6.20213	1.7099e-10	5.69969e-11	2.08557e-09
KEGG_PATHWAY	mmu05016:Huntington's disease	24	8.10811	2.16055e-12	ENSMUSG00000024099, ENSMUSG00000022450, ENSMUSG00000009863, ENSMUSG00000035885, ENSMUSG00000025204, ENSMUSG00000014294, ENSMUSG00000027673, ENSMUSG00000020163, ENSMUSG00000030647, ENSMUSG00000016252, ENSMUSG00000040048, ENSMUSG00000061518, ENSMUSG00000071014, ENSMUSG00000074218, ENSMUSG00000002416, ENSMUSG00000041881, ENSMUSG00000000171, ENSMUSG00000022956, ENSMUSG00000032330, ENSMUSG00000031818,…	122	183	5738	6.16823	1.92284e-10	4.8071e-11	2.34528e-09
KEGG_PATHWAY	mmu00982:Drug metabolism	15	5.06757	3.05509e-10	ENSMUSG00000026688, ENSMUSG00000056035, ENSMUSG00000025934, ENSMUSG00000022445, ENSMUSG00000005547, ENSMUSG00000032348, ENSMUSG00000033318, ENSMUSG00000008540, ENSMUSG00000004035, ENSMUSG00000001663, ENSMUSG00000015134, ENSMUSG00000025197, ENSMUSG00000029864, ENSMUSG00000029260, ENSMUSG00000057933	122	75	5738	9.40656	2.71903e-08	5.43807e-09	3.3164e-07
KEGG_PATHWAY	mmu00980:Metabolism of xenobiotics by cytochrome P450	14	4.72973	6.78071e-10	ENSMUSG00000026688, ENSMUSG00000056035, ENSMUSG00000025934, ENSMUSG00000038776, ENSMUSG00000032348, ENSMUSG00000033318, ENSMUSG00000008540, ENSMUSG00000004035, ENSMUSG00000001663, ENSMUSG00000015134, ENSMUSG00000025197, ENSMUSG00000029864, ENSMUSG00000029260, ENSMUSG00000057933	122	66	5738	9.97665	6.03483e-08	1.0058e-08	7.36066e-07
KEGG_PATHWAY	mmu00480:Glutathione metabolism	11	3.71622	8.9685e-08	ENSMUSG00000008540, ENSMUSG00000026688, ENSMUSG00000001663, ENSMUSG00000004035, ENSMUSG00000025934, ENSMUSG00000004341, ENSMUSG00000029864, ENSMUSG00000057933, ENSMUSG00000030541, ENSMUSG00000032348, ENSMUSG00000033318	122	52	5738	9.94924	7.98193e-06	1.14028e-06	9.73557e-05
KEGG_PATHWAY	mmu03010:Ribosome	13	4.39189	2.6918e-07	ENSMUSG00000007892, ENSMUSG00000067344, ENSMUSG00000066068, ENSMUSG00000062456, ENSMUSG00000044424, ENSMUSG00000061787, ENSMUSG00000024608, ENSMUSG00000039001, ENSMUSG00000008683, ENSMUSG00000069972, ENSMUSG00000060938, ENSMUSG00000057841, ENSMUSG00000052192, ENSMUSG00000057863, ENSMUSG00000009927, ENSMUSG00000003970	122	89	5738	6.86996	2.39567e-05	2.99462e-06	0.000292203

## Sheet: Common
6 common pathways in "WT-GBM vs WT-Nor" and "WT-UUO vs WT-Nor":
mmu00190:Oxidative phosphorylation
mmu05012:Parkinson's disease
mmu05016:Huntington's disease
mmu05010:Alzheimer's disease
mmu00260:Glycine, serine and threonine metabolism
mmu04260:Cardiac muscle contraction
0 common pathways in "KO-GBM vs KO-Nor" and "KO-UUO vs KO-Nor":
