# Supplementary material for: Identification of Genes Associated with Smad3-dependent Renal Injury by RNA-seq-based Transcriptome Analysis
Source: Sci Rep. 2015 Dec 9;5:17901. doi: 10.1038/srep17901 (PMC4673424; doi:10.1038/srep17901)
Supplement: Supplementary File S6 [file srep17901-s7.xls]

## Sheet: WT-NOR vs WT-GBM
A3SS	0
A5SS	0
MEX	0
RI	0
SE	1
ID	GeneID	gene name	chr	strand	exonStart_0base	exonEnd	upstreamES	upstreamEE	downstreamES	downstreamEE	ID	IC_SAMPLE_1	SC_SAMPLE_1	IC_SAMPLE_2	SC_SAMPLE_2	IncFormLen	SkipFormLen	PValue	FDR	IncLevel1	IncLevel2	IncLevelDifference
14747	ENSMUSG00000006216	Clcnkb	chr4	-	141405051	141405135	141404752	141404839	141405271	141405360	14747	46,63	1,0	114118	66,47	150	75	3.73905e-08	0.000308472	0.958,1.0	0.463,0.557	0.469

## Sheet: WT-UUO vs WT-NOR
A3SS	0
A5SS	2
ID	GeneID	gene name	chr	strand	longExonStart_0base	longExonEnd	shortES	shortEE	flankingES	flankingEE	ID	IC_SAMPLE_1	SC_SAMPLE_1	IC_SAMPLE_2	SC_SAMPLE_2	IncFormLen	SkipFormLen	PValue	FDR	IncLevel1	IncLevel2	IncLevelDifference
1057	ENSMUSG00000005417	Mprip	chr11	+	59737071	59737582	59737071	59737228	59741119	59741261	1057	272217	175,90	188168	29,19	415	75	7.71012e-06	0.00461836	0.219,0.303	0.54,0.615	-0.317
80	ENSMUSG00000060985	Tdrd5	chr1	-	156301513	156301906	156301744	156301906	156300596	156300790	80	2,9	0,0	0,5	3,3	292	75	0.000199876	0.059863	1.0,1.0	0.0,0.3	0.85
MEX	6
ID	GeneID	gene name	chr	strand	1stExonStart_0base	1stExonEnd	2ndExonStart_0base	2ndExonEnd	upstreamES	upstreamEE	downstreamES	downstreamEE	ID	IC_SAMPLE_1	SC_SAMPLE_1	IC_SAMPLE_2	SC_SAMPLE_2	IncFormLen	SkipFormLen	PValue	FDR	IncLevel1	IncLevel2	IncLevelDifference
370	ENSMUSG00000027202	Slc12a1	chr2	+	125165494	125165590	125166672	125166768	125161075	125161151	125169412	125169552	370	159,11	122,10	68,28	254152	151	151	3.59712e-10	1.89209e-07	0.566,0.524	0.211,0.156	0.361
733	ENSMUSG00000040774	Cept1	chr3	-	106512802	106512887	106520008	106520093	106505720	106505852	106531136	106531278	733	0,13	16,35	23,32	8,2	150	150	5.55264e-06	0.00146035	0.0,0.271	0.742,0.941	-0.706
371	ENSMUSG00000027202	Slc12a1	chr2	+	125166122	125166218	125166672	125166768	125161075	125161151	125169412	125169552	371	244,74	122,10	142,88	254152	151	151	9.18538e-06	0.0016105	0.667,0.881	0.359,0.367	0.411
137	ENSMUSG00000039599	Fam149b	chr14	+	20358023	20358140	20363262	20363450	20356354	20356497	20374329	20374454	137	17,31	1,19	19,15	56,57	178	249	0.000102039	0.0107345	0.96,0.695	0.322,0.269	0.532
516	ENSMUSG00000022094	Slc39a14	chr14	-	70313600	70313770	70315663	70315833	70310855	70310975	70316437	70316624	516	77,92	26,47	69,48	2,1	231	231	9.26746e-05	0.0107345	0.748,0.662	0.972,0.98	-0.271
312	ENSMUSG00000032366	Tpm1	chr9	-	67031950	67032026	67032465	67032541	67031451	67031514	67032793	67032864	312	82307	216554	116,88	89,73	108	108	0.00112149	0.0983175	0.275,0.357	0.566,0.547	-0.24
RI	0
SE	7
ID	GeneID	gene name	chr	strand	exonStart_0base	exonEnd	upstreamES	upstreamEE	downstreamES	downstreamEE	ID	IC_SAMPLE_1	SC_SAMPLE_1	IC_SAMPLE_2	SC_SAMPLE_2	IncFormLen	SkipFormLen	PValue	FDR	IncLevel1	IncLevel2	IncLevelDifference
14668	ENSMUSG00000027332	Ivd	chr2	+	118877660	118877765	118876887	118876969	118877874	118877947	14668	29,37	19,22	212184	0,0	157	66	0	0	0.391,0.414	1.0,1.0	-0.598
12229	ENSMUSG00000029207	Apbb2	chr5	-	66392272	66392335	66391771	66391857	66400075	66400281	12229	41,62	0,4	24,29	15,28	112	75	3.86517e-07	0.00132421	1.0,0.912	0.517,0.41	0.492
4180	ENSMUSG00000050812	AI314180	chr4	-	58905003	58905107	58885367	58885498	58912475	58912704	4180	0,11	7,12	5,21	0,0	165	75	1.99542e-06	0.00455753	0.0,0.294	1.0,1.0	-0.853
7594	ENSMUSG00000028995	Fam126a	chr5	-	23966133	23966431	23964480	23965358	23979487	23979647	7594	63,80	0,7	2,3	9,3	359	75	7.77786e-06	0.0133235	1.0,0.705	0.044,0.173	0.744
11317	ENSMUSG00000038074	Fkbp14	chr6	-	54586995	54587085	54585802	54585930	54589272	54589424	11317	0,0	35,25	7,8	4,7	151	75	3.38125e-05	0.0457033	0.0,0.0	0.465,0.362	-0.413
8262	ENSMUSG00000025059	Gyk	chrX	-	85749611	85749695	85746224	85746301	85754331	85754409	8262	49,51	146177	375426	398358	141	66	4.00204e-05	0.0457033	0.136,0.119	0.306,0.358	-0.204
3673	ENSMUSG00000033287	Kctd17	chr15	+	78436900	78436994	78435584	78435710	78438486	78438909	3673	52,16	0,0	5,7	5,3	155	75	8.95894e-05	0.0876953	1.0,1.0	0.326,0.53	0.572

## Sheet: KO-NOR vs KO-GBM
A3SS	0
A5SS	1
ID	GeneID	gene name	chr	strand	longExonStart_0base	longExonEnd	shortES	shortEE	flankingES	flankingEE	ID	IC_SAMPLE_1	SC_SAMPLE_1	IC_SAMPLE_2	SC_SAMPLE_2	IncFormLen	SkipFormLen	PValue	FDR	IncLevel1	IncLevel2	IncLevelDifference
1328	ENSMUSG00000027951	Adar	chr3	+	89745375	89745601	89745375	89745523	89745819	89745991	1328	0,0	5,1	42,9	0,3	146	75	4.37532e-06	0.00238892	0.0,0.0	1.0,0.606	-0.803
MEX	4
ID	GeneID	gene name	chr	strand	1stExonStart_0base	1stExonEnd	2ndExonStart_0base	2ndExonEnd	upstreamES	upstreamEE	downstreamES	downstreamEE	ID	IC_SAMPLE_1	SC_SAMPLE_1	IC_SAMPLE_2	SC_SAMPLE_2	IncFormLen	SkipFormLen	PValue	FDR	IncLevel1	IncLevel2	IncLevelDifference
67	ENSMUSG00000068874	Selenbp1	chr3	+	94936696	94936753	94936894	94937007	94933055	94933162	94937207	94937393	67	473356	5,30	164461	363700	100	174	0	0	0.994,0.954	0.44,0.534	0.487
636	ENSMUSG00000068877	Selenbp2	chr3	+	94696991	94697104	94697304	94697490	94696793	94696850	94698042	94698163	636	119,42	4,7	0,6	12,18	149	222	1.24364e-07	3.84286e-05	0.978,0.899	0.0,0.332	0.772
704	ENSMUSG00000021557	Agtpbp1	chr13	-	59528386	59528518	59531056	59531203	59525145	59525239	59532012	59532076	704	8,14	9,19	72,26	2,5	190	175	2.95824e-06	0.000609396	0.45,0.404	0.971,0.827	-0.472
603	ENSMUSG00000030557	Mef2a	chr7	-	67268066	67268204	67268268	67268400	67265942	67266162	67295374	67295578	603	9,16	23,23	19,28	2,6	193	199	4.66729e-05	0.00721096	0.287,0.418	0.907,0.828	-0.515
RI
SE	9
ID	GeneID	gene name	chr	strand	exonStart_0base	exonEnd	upstreamES	upstreamEE	downstreamES	downstreamEE	ID	IC_SAMPLE_1	SC_SAMPLE_1	IC_SAMPLE_2	SC_SAMPLE_2	IncFormLen	SkipFormLen	PValue	FDR	IncLevel1	IncLevel2	IncLevelDifference
6896	ENSMUSG00000078350	Smim1	chr4	-	154024066	154024350	154023593	154023891	154025503	154025616	6896	45,42	43,64	263455	36,88	345	75	4.69735e-13	3.60428e-09	0.185,0.125	0.614,0.529	-0.416
11178	ENSMUSG00000028712	Cyp4a31	chr4	+	115565670	115565715	115565009	115565154	115566479	115566565	11178	0,10	52,17	61,96	11,0	76	75	9.50589e-10	3.64694e-06	0.0,0.367	0.845,1.0	-0.739
10978	ENSMUSG00000022517	Mgrn1	chr16	+	4934194	4934239	4932199	4932298	4936895	4938296	10978	1,0	35,28	25,21	36,34	76	75	3.02237e-05	0.0535956	0.027,0.0	0.407,0.379	-0.38
12068	ENSMUSG00000028545	Bend5	chr4	+	111431016	111431150	111415087	111415400	111433168	111433553	12068	41,48	0,0	53,33	33,8	195	75	2.23711e-05	0.0535956	1.0,1.0	0.382,0.613	0.502
9556	ENSMUSG00000017119	Nbr1	chr11	+	101572461	101572572	101571901	101571977	101572807	101572972	9556	129130	11,7	60155	20,59	166	69	3.49248e-05	0.0535956	0.83,0.885	0.555,0.522	0.319
1467	ENSMUSG00000033102	Cdc14b	chr13	-	64205270	64205417	64201331	64201448	64209106	64209204	1467	8,1	8,7	50,20	4,0	208	75	6.33589e-05	0.0694504	0.265,0.049	0.818,1.0	-0.752
62	ENSMUSG00000015656	Hspa8	chr9	+	40801917	40802127	40801234	40801348	40802417	40802518	62	101193	0,0	17,16	8,2	271	75	5.80038e-05	0.0694504	1.0,1.0	0.37,0.689	0.471
15374	ENSMUSG00000027332	Ivd	chr2	+	118877660	118877765	118876887	118876969	118877874	118877947	15374	81134	26,13	292369	1,0	157	66	0.000102019	0.0869771	0.567,0.812	0.992,1.0	-0.306
4534	ENSMUSG00000033788	Dysf	chr6	+	84157138	84157201	84152332	84152409	84179671	84179770	4534	6,4	0,0	10,1	12,7	107	70	9.70505e-05	0.0869771	1.0,1.0	0.353,0.085	0.781

## Sheet: KO-UUO vs KO-NOR
A3SS	1
ID	GeneID	gene name	chr	strand	longExonStart_0base	longExonEnd	shortES	shortEE	flankingES	flankingEE	ID	IC_SAMPLE_1	SC_SAMPLE_1	IC_SAMPLE_2	SC_SAMPLE_2	IncFormLen	SkipFormLen	PValue	FDR	IncLevel1	IncLevel2	IncLevelDifference
2564	ENSMUSG00000038271	Iffo1	chr6	+	125151794	125152771	125152613	125152771	125151384	125151525	2564	10,2	1,10	8,5	0,0	880	75	3.47411e-06	0.00336988	0.46,0.017	1.0,1.0	-0.761
A5SS	0
MEX	1
ID	GeneID	gene name	chr	strand	1stExonStart_0base	1stExonEnd	2ndExonStart_0base	2ndExonEnd	upstreamES	upstreamEE	downstreamES	downstreamEE	ID	IC_SAMPLE_1	SC_SAMPLE_1	IC_SAMPLE_2	SC_SAMPLE_2	IncFormLen	SkipFormLen	PValue	FDR	IncLevel1	IncLevel2	IncLevelDifference
334	ENSMUSG00000027202	Slc12a1	chr2	+	125165494	125165590	125166672	125166768	125161075	125161151	125169412	125169552	334	41104	174262	520,19	446,22	151	151	1.579e-05	0.00778448	0.191,0.284	0.538,0.463	-0.263
RI	1
ID	GeneID	gene name	chr	strand	riExonStart_0base	riExonEnd	upstreamES	upstreamEE	downstreamES	downstreamEE	ID	IC_SAMPLE_1	SC_SAMPLE_1	IC_SAMPLE_2	SC_SAMPLE_2	IncFormLen	SkipFormLen	PValue	FDR	IncLevel1	IncLevel2	IncLevelDifference
2306	ENSMUSG00000032596	Uba7	chr9	+	107979393	107979691	107979393	107979458	107979543	107979691	2306	5,5	0,0	20,0	19,5	133	58	5.1387e-05	0.0701433	1.0,1.0	0.315,0.0	0.843
SE	3
ID	GeneID	gene name	chr	strand	exonStart_0base	exonEnd	upstreamES	upstreamEE	downstreamES	downstreamEE	ID	IC_SAMPLE_1	SC_SAMPLE_1	IC_SAMPLE_2	SC_SAMPLE_2	IncFormLen	SkipFormLen	PValue	FDR	IncLevel1	IncLevel2	IncLevelDifference
14224	ENSMUSG00000022629	Kif21a	chr15	-	90951245	90951374	90943764	90943901	90956294	90956509	14224	0,3	4,3	66,4	0,0	190	75	9.75622e-06	0.0603617	0.0,0.283	1.0,1.0	-0.859
2142	ENSMUSG00000029505	Ep400	chr5	-	110740181	110740289	110738069	110739681	110741969	110742060	2142	10,8	1,0	0,3	27,4	169	75	2.23825e-05	0.0692402	0.816,1.0	0.0,0.25	0.783
8141	ENSMUSG00000005417	Mprip	chr11	+	59772151	59772217	59771616	59771702	59775515	59776223	8141	21,39	58,31	71,63	8,14	118	75	4.47107e-05	0.0922083	0.187,0.444	0.849,0.741	-0.479
