# Supplementary material for: Identification of Genes Associated with Smad3-dependent Renal Injury by RNA-seq-based Transcriptome Analysis
Source: Sci Rep. 2015 Dec 9;5:17901. doi: 10.1038/srep17901 (PMC4673424; doi:10.1038/srep17901)
Supplement: Supplementary File S7 [file srep17901-s8.xls]

## Sheet: WT-GBMvsWT-Nor 
Category	Term	Count	%	PValue	Genes	List Total	Pop Hits	Pop Total	Fold Enrichment	Bonferroni	Benjamini	FDR		Category	Term	Count	%	PValue	Genes	List Total	Pop Hits	Pop Total	Fold Enrichment	Bonferroni	Benjamini	FDR		Category	Term	Count	%	PValue	Genes	List Total	Pop Hits	Pop Total	Fold Enrichment	Bonferroni	Benjamini	FDR
GOTERM_BP_FAT	GO:0055114~oxidation reduction	12	11.8812	0.000969507	ENSMUSG00000028712, ENSMUSG00000027710, ENSMUSG00000013593, ENSMUSG00000019762, ENSMUSG00000027332, ENSMUSG00000022613, ENSMUSG00000030621, ENSMUSG00000059534, ENSMUSG00000036892, ENSMUSG00000021751, ENSMUSG00000018339, ENSMUSG00000022821	75	672	13588	3.23524	0.500193	0.500193	1.45623		GOTERM_MF_FAT	GO:0043167~ion binding	37	36.6337	0.00143104	ENSMUSG00000006216, ENSMUSG00000032372, ENSMUSG00000024969, ENSMUSG00000013787, ENSMUSG00000004319, ENSMUSG00000021918, ENSMUSG00000037098, ENSMUSG00000005980, ENSMUSG00000022821, ENSMUSG00000038775, ENSMUSG00000028410, ENSMUSG00000008348, ENSMUSG00000028180, ENSMUSG00000036620, ENSMUSG00000021335, ENSMUSG00000041921, ENSMUSG00000028017, ENSMUSG00000004317, ENSMUSG00000037847, ENSMUSG00000013593,…	79	3934	13288	1.58198	0.276494	0.276494	1.81416		GOTERM_CC_FAT	GO:0031967~organelle envelope	10	9.90099	0.00334777	ENSMUSG00000013593, ENSMUSG00000042524, ENSMUSG00000004264, ENSMUSG00000020745, ENSMUSG00000059534, ENSMUSG00000026466, ENSMUSG00000036892, ENSMUSG00000052337, ENSMUSG00000005980, ENSMUSG00000029017	72	540	12504	3.21605	0.428799	0.428799	3.99671
GOTERM_BP_FAT	GO:0015698~inorganic anion transport	4	3.9604	0.0104335	ENSMUSG00000006216, ENSMUSG00000004319, ENSMUSG00000021335, ENSMUSG00000004317	75	83	13588	8.73124	0.999446	0.976472	14.6678		GOTERM_MF_FAT	GO:0005247~voltage-gated chloride channel activity	3	2.9703	0.00295716	ENSMUSG00000006216, ENSMUSG00000004319, ENSMUSG00000004317	79	14	13288	36.0434	0.487937	0.284414	3.7154		GOTERM_CC_FAT	GO:0031975~envelope	10	9.90099	0.0034308	ENSMUSG00000013593, ENSMUSG00000042524, ENSMUSG00000004264, ENSMUSG00000020745, ENSMUSG00000059534, ENSMUSG00000026466, ENSMUSG00000036892, ENSMUSG00000052337, ENSMUSG00000005980, ENSMUSG00000029017	72	542	12504	3.20418	0.436692	0.249461	4.09394
GOTERM_BP_FAT	GO:0006397~mRNA processing	6	5.94059	0.014036	ENSMUSG00000028180, ENSMUSG00000029625, ENSMUSG00000022892, ENSMUSG00000015165, ENSMUSG00000061613, ENSMUSG00000021134	75	262	13588	4.14901	0.999959	0.965574	19.2471		GOTERM_MF_FAT	GO:0003995~acyl-CoA dehydrogenase activity	3	2.9703	0.00387002	ENSMUSG00000027710, ENSMUSG00000027332, ENSMUSG00000021751	79	16	13288	31.538	0.583688	0.253311	4.83636		GOTERM_CC_FAT	GO:0044429~mitochondrial part	9	8.91089	0.00943958	ENSMUSG00000013593, ENSMUSG00000004264, ENSMUSG00000027332, ENSMUSG00000030621, ENSMUSG00000032480, ENSMUSG00000059534, ENSMUSG00000036892, ENSMUSG00000052337, ENSMUSG00000029017	72	524	12504	2.98282	0.794826	0.410196	10.8955
GOTERM_BP_FAT	GO:0016071~mRNA metabolic process	6	5.94059	0.0243169	ENSMUSG00000028180, ENSMUSG00000029625, ENSMUSG00000022892, ENSMUSG00000015165, ENSMUSG00000061613, ENSMUSG00000021134	75	302	13588	3.59947	1	0.987727	31.0853		GOTERM_MF_FAT	GO:0008308~voltage-gated anion channel activity	3	2.9703	0.00545232	ENSMUSG00000006216, ENSMUSG00000004319, ENSMUSG00000004317	79	19	13288	26.5583	0.709339	0.265745	6.75092		GOTERM_CC_FAT	GO:0005743~mitochondrial inner membrane	6	5.94059	0.0263029	ENSMUSG00000013593, ENSMUSG00000004264, ENSMUSG00000059534, ENSMUSG00000036892, ENSMUSG00000052337, ENSMUSG00000029017	72	296	12504	3.52027	0.988338	0.671378	27.6901
GOTERM_BP_FAT	GO:0006820~anion transport	4	3.9604	0.033919	ENSMUSG00000006216, ENSMUSG00000004319, ENSMUSG00000021335, ENSMUSG00000004317	75	130	13588	5.57456	1	0.992807	40.6592		GOTERM_MF_FAT	GO:0046872~metal ion binding	34	33.6634	0.00799108	ENSMUSG00000032372, ENSMUSG00000024969, ENSMUSG00000013787, ENSMUSG00000021918, ENSMUSG00000037098, ENSMUSG00000005980, ENSMUSG00000022821, ENSMUSG00000038775, ENSMUSG00000028410, ENSMUSG00000008348, ENSMUSG00000028180, ENSMUSG00000036620, ENSMUSG00000021335, ENSMUSG00000041921, ENSMUSG00000028017, ENSMUSG00000037847, ENSMUSG00000013593, ENSMUSG00000029625, ENSMUSG00000022892, ENSMUSG00000022613,…	79	3850	13288	1.48542	0.836875	0.304169	9.74872		GOTERM_CC_FAT	GO:0012505~endomembrane system	8	7.92079	0.0316878	ENSMUSG00000042524, ENSMUSG00000030058, ENSMUSG00000022892, ENSMUSG00000004319, ENSMUSG00000020745, ENSMUSG00000022150, ENSMUSG00000026466, ENSMUSG00000005980	72	535	12504	2.59688	0.995381	0.658874	32.4068
GOTERM_BP_FAT	GO:0055085~transmembrane transport	7	6.93069	0.039055	ENSMUSG00000006216, ENSMUSG00000004319, ENSMUSG00000021335, ENSMUSG00000010122, ENSMUSG00000004317, ENSMUSG00000041644, ENSMUSG00000029221	75	460	13588	2.75699	1	0.991326	45.2552		GOTERM_MF_FAT	GO:0043169~cation binding	34	33.6634	0.00923701	ENSMUSG00000032372, ENSMUSG00000024969, ENSMUSG00000013787, ENSMUSG00000021918, ENSMUSG00000037098, ENSMUSG00000005980, ENSMUSG00000022821, ENSMUSG00000038775, ENSMUSG00000028410, ENSMUSG00000008348, ENSMUSG00000028180, ENSMUSG00000036620, ENSMUSG00000021335, ENSMUSG00000041921, ENSMUSG00000028017, ENSMUSG00000037847, ENSMUSG00000013593, ENSMUSG00000029625, ENSMUSG00000022892, ENSMUSG00000022613,…	79	3885	13288	1.47204	0.877208	0.294991	11.1872		GOTERM_CC_FAT	GO:0019866~organelle inner membrane	6	5.94059	0.0320028	ENSMUSG00000013593, ENSMUSG00000004264, ENSMUSG00000059534, ENSMUSG00000036892, ENSMUSG00000052337, ENSMUSG00000029017	72	312	12504	3.33974	0.995625	0.595583	32.6737
GOTERM_BP_FAT	GO:0016568~chromatin modification	5	4.9505	0.0397155	ENSMUSG00000031422, ENSMUSG00000013787, ENSMUSG00000062270, ENSMUSG00000015937, ENSMUSG00000041975	75	236	13588	3.83842	1	0.984068	45.8215		GOTERM_MF_FAT	GO:0008092~cytoskeletal protein binding	8	7.92079	0.0107102	ENSMUSG00000018411, ENSMUSG00000005417, ENSMUSG00000031328, ENSMUSG00000026280, ENSMUSG00000020745, ENSMUSG00000029106, ENSMUSG00000005980, ENSMUSG00000038775	79	414	13288	3.25029	0.912276	0.293655	12.8608		GOTERM_CC_FAT	GO:0005739~mitochondrion	14	13.8614	0.0336221	ENSMUSG00000027710, ENSMUSG00000013593, ENSMUSG00000004264, ENSMUSG00000036892, ENSMUSG00000052337, ENSMUSG00000022401, ENSMUSG00000027332, ENSMUSG00000030979, ENSMUSG00000041921, ENSMUSG00000030621, ENSMUSG00000032480, ENSMUSG00000059534, ENSMUSG00000028603, ENSMUSG00000029017	72	1322	12504	1.83913	0.996692	0.557768	34.0309
GOTERM_BP_FAT	GO:0006821~chloride transport	3	2.9703	0.0435593	ENSMUSG00000006216, ENSMUSG00000004319, ENSMUSG00000004317	75	61	13588	8.91016	1	0.981323	49.0102		GOTERM_MF_FAT	GO:0050662~coenzyme binding	5	4.9505	0.014497	ENSMUSG00000027710, ENSMUSG00000013593, ENSMUSG00000027332, ENSMUSG00000030621, ENSMUSG00000021751	79	160	13288	5.25633	0.963128	0.338032	17.0302		GOTERM_CC_FAT	GO:0043232~intracellular non-membrane-bounded organelle	18	17.8218	0.0376454	ENSMUSG00000026626, ENSMUSG00000015937, ENSMUSG00000062270, ENSMUSG00000042524, ENSMUSG00000031328, ENSMUSG00000022892, ENSMUSG00000026280, ENSMUSG00000020745, ENSMUSG00000066456, ENSMUSG00000018411, ENSMUSG00000008348, ENSMUSG00000005417, ENSMUSG00000060938, ENSMUSG00000032480, ENSMUSG00000029106, ENSMUSG00000038335, ENSMUSG00000011831, ENSMUSG00000027263	72	1919	12504	1.62897	0.998352	0.55113	37.2949
GOTERM_BP_FAT	GO:0010256~endomembrane organization	2	1.9802	0.0479734	ENSMUSG00000042524, ENSMUSG00000020745	75	9	13588	40.2607	1	0.979873	52.4554		GOTERM_MF_FAT	GO:0019904~protein domain specific binding	5	4.9505	0.0263163	ENSMUSG00000032372, ENSMUSG00000004319, ENSMUSG00000061613, ENSMUSG00000028552, ENSMUSG00000021134	79	192	13288	4.38027	0.997588	0.488129	28.8904		GOTERM_CC_FAT	GO:0043228~non-membrane-bounded organelle	18	17.8218	0.0376454	ENSMUSG00000026626, ENSMUSG00000015937, ENSMUSG00000062270, ENSMUSG00000042524, ENSMUSG00000031328, ENSMUSG00000022892, ENSMUSG00000026280, ENSMUSG00000020745, ENSMUSG00000066456, ENSMUSG00000018411, ENSMUSG00000008348, ENSMUSG00000005417, ENSMUSG00000060938, ENSMUSG00000032480, ENSMUSG00000029106, ENSMUSG00000038335, ENSMUSG00000011831, ENSMUSG00000027263	72	1919	12504	1.62897	0.998352	0.55113	37.2949
GOTERM_BP_FAT	GO:0006998~nuclear envelope organization	2	1.9802	0.0479734	ENSMUSG00000042524, ENSMUSG00000020745	75	9	13588	40.2607	1	0.979873	52.4554		GOTERM_MF_FAT	GO:0009055~electron carrier activity	5	4.9505	0.0309214	ENSMUSG00000028712, ENSMUSG00000027710, ENSMUSG00000013593, ENSMUSG00000027332, ENSMUSG00000021751	79	202	13288	4.16343	0.999174	0.508285	33.0722		GOTERM_CC_FAT	GO:0031090~organelle membrane	10	9.90099	0.0387319	ENSMUSG00000013593, ENSMUSG00000030058, ENSMUSG00000004264, ENSMUSG00000004319, ENSMUSG00000020745, ENSMUSG00000059534, ENSMUSG00000022150, ENSMUSG00000036892, ENSMUSG00000052337, ENSMUSG00000029017	72	809	12504	2.14668	0.998635	0.519525	38.1506
GOTERM_BP_FAT	GO:0008088~axon cargo transport	2	1.9802	0.0583218	ENSMUSG00000022892, ENSMUSG00000020745	75	11	13588	32.9406	1	0.986385	59.6989		GOTERM_MF_FAT	GO:0050733~RS domain binding	2	1.9802	0.0347134	ENSMUSG00000061613, ENSMUSG00000021134	79	6	13288	56.0675	0.999659	0.516099	36.3441		GOTERM_CC_FAT	GO:0015630~microtubule cytoskeleton	7	6.93069	0.0421897	ENSMUSG00000018411, ENSMUSG00000015937, ENSMUSG00000022892, ENSMUSG00000026280, ENSMUSG00000020745, ENSMUSG00000011831, ENSMUSG00000027263	72	450	12504	2.70148	0.999252	0.513181	40.803
GOTERM_BP_FAT	GO:0016044~membrane organization	5	4.9505	0.0609116	ENSMUSG00000042524, ENSMUSG00000022892, ENSMUSG00000020745, ENSMUSG00000022150, ENSMUSG00000004317	75	272	13588	3.33039	1	0.983176	61.343		GOTERM_MF_FAT	GO:0008509~anion transmembrane transporter activity	4	3.9604	0.0409445	ENSMUSG00000006216, ENSMUSG00000004319, ENSMUSG00000021335, ENSMUSG00000004317	79	130	13288	5.17546	0.999921	0.544952	41.4022		GOTERM_CC_FAT	GO:0005635~nuclear envelope	4	3.9604	0.056195	ENSMUSG00000042524, ENSMUSG00000020745, ENSMUSG00000026466, ENSMUSG00000005980	72	153	12504	4.54031	0.999936	0.584408	50.5132
GOTERM_BP_FAT	GO:0016054~organic acid catabolic process	3	2.9703	0.0719915	ENSMUSG00000036892, ENSMUSG00000021751, ENSMUSG00000022821	75	81	13588	6.71012	1	0.988342	67.6946		GOTERM_MF_FAT	GO:0015297~antiporter activity	3	2.9703	0.041349	ENSMUSG00000004319, ENSMUSG00000010122, ENSMUSG00000004317	79	55	13288	9.17468	0.999928	0.520073	41.7174		GOTERM_CC_FAT	GO:0031966~mitochondrial membrane	6	5.94059	0.0577582	ENSMUSG00000013593, ENSMUSG00000004264, ENSMUSG00000059534, ENSMUSG00000036892, ENSMUSG00000052337, ENSMUSG00000029017	72	368	12504	2.83152	0.999952	0.563055	51.501
GOTERM_BP_FAT	GO:0046395~carboxylic acid catabolic process	3	2.9703	0.0719915	ENSMUSG00000036892, ENSMUSG00000021751, ENSMUSG00000022821	75	81	13588	6.71012	1	0.988342	67.6946		GOTERM_MF_FAT	GO:0048037~cofactor binding	5	4.9505	0.0438106	ENSMUSG00000027710, ENSMUSG00000013593, ENSMUSG00000027332, ENSMUSG00000030621, ENSMUSG00000021751	79	226	13288	3.72129	0.99996	0.514797	43.602		GOTERM_CC_FAT	GO:0005813~centrosome	4	3.9604	0.0625718	ENSMUSG00000015937, ENSMUSG00000020745, ENSMUSG00000011831, ENSMUSG00000027263	72	160	12504	4.34167	0.999979	0.563975	54.4302
GOTERM_BP_FAT	GO:0051186~cofactor metabolic process	4	3.9604	0.076931	ENSMUSG00000030979, ENSMUSG00000028603, ENSMUSG00000018339, ENSMUSG00000037847	75	182	13588	3.98183	1	0.987757	70.1996		GOTERM_MF_FAT	GO:0008017~microtubule binding	3	2.9703	0.0498281	ENSMUSG00000018411, ENSMUSG00000026280, ENSMUSG00000020745	79	61	13288	8.27226	0.99999	0.53703	47.975		GOTERM_CC_FAT	GO:0031980~mitochondrial lumen	4	3.9604	0.0654042	ENSMUSG00000027332, ENSMUSG00000030621, ENSMUSG00000032480, ENSMUSG00000029017	72	163	12504	4.26176	0.999988	0.553744	56.0769
GOTERM_BP_FAT	GO:0060749~mammary gland alveolus development	2	1.9802	0.0786869	ENSMUSG00000004264, ENSMUSG00000028017	75	15	13588	24.1564	1	0.984787	71.0455		GOTERM_MF_FAT	GO:0003743~translation initiation factor activity	3	2.9703	0.0512977	ENSMUSG00000059796, ENSMUSG00000022312, ENSMUSG00000022884	79	62	13288	8.13883	0.999993	0.524708	48.9944		GOTERM_CC_FAT	GO:0005759~mitochondrial matrix	4	3.9604	0.0654042	ENSMUSG00000027332, ENSMUSG00000030621, ENSMUSG00000032480, ENSMUSG00000029017	72	163	12504	4.26176	0.999988	0.553744	56.0769
GOTERM_BP_FAT	GO:0006396~RNA processing	6	5.94059	0.0895154	ENSMUSG00000028180, ENSMUSG00000029625, ENSMUSG00000022892, ENSMUSG00000015165, ENSMUSG00000061613, ENSMUSG00000021134	75	437	13588	2.48751	1	0.988554	75.7862		GOTERM_MF_FAT	GO:0005254~chloride channel activity	3	2.9703	0.0542833	ENSMUSG00000006216, ENSMUSG00000004319, ENSMUSG00000004317	79	64	13288	7.88449	0.999997	0.523827	51.0089		GOTERM_CC_FAT	GO:0005740~mitochondrial envelope	6	5.94059	0.0710198	ENSMUSG00000013593, ENSMUSG00000004264, ENSMUSG00000059534, ENSMUSG00000036892, ENSMUSG00000052337, ENSMUSG00000029017	72	391	12504	2.66496	0.999995	0.559643	59.1815
GOTERM_BP_FAT	GO:0016570~histone modification	3	2.9703	0.0895786	ENSMUSG00000013787, ENSMUSG00000062270, ENSMUSG00000041975	75	92	13588	5.90783	1	0.984911	75.8116		GOTERM_MF_FAT	GO:0008047~enzyme activator activity	5	4.9505	0.0586129	ENSMUSG00000037458, ENSMUSG00000039515, ENSMUSG00000015291, ENSMUSG00000011831, ENSMUSG00000032413	79	249	13288	3.37756	0.999999	0.531569	53.8002		GOTERM_CC_FAT	GO:0005815~microtubule organizing center	4	3.9604	0.0923158	ENSMUSG00000015937, ENSMUSG00000020745, ENSMUSG00000011831, ENSMUSG00000027263	72	189	12504	3.67549	1	0.636132	69.2139
GOTERM_BP_FAT	GO:0043087~regulation of GTPase activity	3	2.9703	0.0912358	ENSMUSG00000020745, ENSMUSG00000015291, ENSMUSG00000011831	75	93	13588	5.8443	1	0.982114	76.469		GOTERM_MF_FAT	GO:0031404~chloride ion binding	3	2.9703	0.0604333	ENSMUSG00000006216, ENSMUSG00000004319, ENSMUSG00000004317	79	68	13288	7.4207	0.999999	0.52359	54.9294
GOTERM_BP_FAT	GO:0051336~regulation of hydrolase activity	4	3.9604	0.0912684	ENSMUSG00000039515, ENSMUSG00000020745, ENSMUSG00000015291, ENSMUSG00000011831	75	196	13588	3.69741	1	0.977666	76.4818		GOTERM_MF_FAT	GO:0005253~anion channel activity	3	2.9703	0.0620068	ENSMUSG00000006216, ENSMUSG00000004319, ENSMUSG00000004317	79	69	13288	7.31315	0.999999	0.514872	55.8849
GOTERM_BP_FAT	GO:0006325~chromatin organization	5	4.9505	0.092687	ENSMUSG00000031422, ENSMUSG00000013787, ENSMUSG00000062270, ENSMUSG00000015937, ENSMUSG00000041975	75	315	13588	2.87577	1	0.974276	77.0309		GOTERM_MF_FAT	GO:0008601~protein phosphatase type 2A regulator activity	2	1.9802	0.0627303	ENSMUSG00000026626, ENSMUSG00000039515	79	11	13288	30.5823	1	0.502023	56.318
GOTERM_BP_FAT	GO:0010970~microtubule-based transport	2	1.9802	0.093675	ENSMUSG00000022892, ENSMUSG00000020745	75	18	13588	20.1304	1	0.97029	77.4063		GOTERM_MF_FAT	GO:0043168~anion binding	3	2.9703	0.0635943	ENSMUSG00000006216, ENSMUSG00000004319, ENSMUSG00000004317	79	70	13288	7.20868	1	0.490836	56.83
GOTERM_BP_FAT	GO:0006412~translation	5	4.9505	0.0959828	ENSMUSG00000008348, ENSMUSG00000060938, ENSMUSG00000059796, ENSMUSG00000022312, ENSMUSG00000022884	75	319	13588	2.83971	1	0.967795	78.2609		GOTERM_MF_FAT	GO:0050660~FAD binding	3	2.9703	0.0651955	ENSMUSG00000027710, ENSMUSG00000027332, ENSMUSG00000021751	79	71	13288	7.10715	1	0.484415	57.7643
GOTERM_BP_FAT	GO:0016569~covalent chromatin modification	3	2.9703	0.0962611	ENSMUSG00000013787, ENSMUSG00000062270, ENSMUSG00000041975	75	96	13588	5.66167	1	0.962727	78.3619		GOTERM_MF_FAT	GO:0015631~tubulin binding	3	2.9703	0.0734003	ENSMUSG00000018411, ENSMUSG00000026280, ENSMUSG00000020745	79	76	13288	6.63957	1	0.512208	62.266
														GOTERM_MF_FAT	GO:0000166~nucleotide binding	19	18.8119	0.0796658	ENSMUSG00000027710, ENSMUSG00000024969, ENSMUSG00000013593, ENSMUSG00000004319, ENSMUSG00000039515, ENSMUSG00000021918, ENSMUSG00000059796, ENSMUSG00000045962, ENSMUSG00000022884, ENSMUSG00000027332, ENSMUSG00000030621, ENSMUSG00000032480, ENSMUSG00000015165, ENSMUSG00000004317, ENSMUSG00000021751, ENSMUSG00000061613, ENSMUSG00000037847, ENSMUSG00000021134, ENSMUSG00000029221	79	2183	13288	1.46397	1	0.527863	65.4011
														GOTERM_MF_FAT	GO:0003779~actin binding	5	4.9505	0.0890593	ENSMUSG00000005417, ENSMUSG00000031328, ENSMUSG00000029106, ENSMUSG00000005980, ENSMUSG00000038775	79	288	13288	2.92018	1	0.555496	69.654
														GOTERM_MF_FAT	GO:0008026~ATP-dependent helicase activity	3	2.9703	0.090724	ENSMUSG00000032480, ENSMUSG00000059796, ENSMUSG00000022884	79	86	13288	5.86753	1	0.548905	70.3554
														GOTERM_MF_FAT	GO:0070035~purine NTP-dependent helicase activity	3	2.9703	0.090724	ENSMUSG00000032480, ENSMUSG00000059796, ENSMUSG00000022884	79	86	13288	5.86753	1	0.548905	70.3554
														GOTERM_MF_FAT	GO:0003723~RNA binding	8	7.92079	0.0989232	ENSMUSG00000028180, ENSMUSG00000029625, ENSMUSG00000015165, ENSMUSG00000032480, ENSMUSG00000059796, ENSMUSG00000061613, ENSMUSG00000021134, ENSMUSG00000022884	79	672	13288	2.00241	1	0.568617	73.597

## Sheet: WT-UUOvsWT-Nor 
Category	Term	Count	%	PValue	Genes	List Total	Pop Hits	Pop Total	Fold Enrichment	Bonferroni	Benjamini	FDR		Category	Term	Count	%	PValue	Genes	List Total	Pop Hits	Pop Total	Fold Enrichment	Bonferroni	Benjamini	FDR		Category	Term	Count	%	PValue	Genes	List Total	Pop Hits	Pop Total	Fold Enrichment	Bonferroni	Benjamini	FDR
GOTERM_BP_FAT	GO:0006631~fatty acid metabolic process	11	3.34347	0.00146389	ENSMUSG00000028712, ENSMUSG00000074064, ENSMUSG00000018796, ENSMUSG00000033533, ENSMUSG00000010651, ENSMUSG00000031641, ENSMUSG00000028601, ENSMUSG00000026853, ENSMUSG00000073422, ENSMUSG00000030759, ENSMUSG00000015950	238	184	13588	3.41313	0.833315	0.833315	2.346		GOTERM_MF_FAT	GO:0000166~nucleotide binding	59	17.9331	0.000970782	ENSMUSG00000000441, ENSMUSG00000038084, ENSMUSG00000024969, ENSMUSG00000031441, ENSMUSG00000004319, ENSMUSG00000025060, ENSMUSG00000031167, ENSMUSG00000015656, ENSMUSG00000031641, ENSMUSG00000053907, ENSMUSG00000034761, ENSMUSG00000022884, ENSMUSG00000032604, ENSMUSG00000027610, ENSMUSG00000032480, ENSMUSG00000037373, ENSMUSG00000031788, ENSMUSG00000032115, ENSMUSG00000025962, ENSMUSG00000031065,…	239	2183	13288	1.50266	0.374445	0.374445	1.3822		GOTERM_CC_FAT	GO:0044429~mitochondrial part	26	7.90274	3.70052e-06	ENSMUSG00000022450, ENSMUSG00000004455, ENSMUSG00000038084, ENSMUSG00000004264, ENSMUSG00000018796, ENSMUSG00000031641, ENSMUSG00000033918, ENSMUSG00000027332, ENSMUSG00000032480, ENSMUSG00000034729, ENSMUSG00000059534, ENSMUSG00000046516, ENSMUSG00000026150, ENSMUSG00000073422, ENSMUSG00000022890, ENSMUSG00000020775, ENSMUSG00000020464, ENSMUSG00000033533, ENSMUSG00000064068, ENSMUSG00000025059,…	216	524	12504	2.87235	0.00109106	0.00109106	0.00493222
GOTERM_BP_FAT	GO:0008610~lipid biosynthetic process	14	4.25532	0.00150106	ENSMUSG00000040774, ENSMUSG00000024843, ENSMUSG00000074064, ENSMUSG00000031516, ENSMUSG00000025137, ENSMUSG00000033533, ENSMUSG00000031641, ENSMUSG00000037542, ENSMUSG00000021670, ENSMUSG00000042289, ENSMUSG00000022561, ENSMUSG00000033105, ENSMUSG00000073422, ENSMUSG00000030759	238	285	13588	2.80454	0.840734	0.600918	2.40489		GOTERM_MF_FAT	GO:0030554~adenyl nucleotide binding	44	13.3739	0.00186936	ENSMUSG00000000441, ENSMUSG00000024843, ENSMUSG00000024969, ENSMUSG00000031441, ENSMUSG00000004319, ENSMUSG00000018796, ENSMUSG00000039515, ENSMUSG00000025060, ENSMUSG00000015656, ENSMUSG00000053907, ENSMUSG00000034761, ENSMUSG00000030272, ENSMUSG00000022884, ENSMUSG00000032604, ENSMUSG00000026277, ENSMUSG00000019087, ENSMUSG00000027610, ENSMUSG00000027332, ENSMUSG00000032480, ENSMUSG00000021948,…	239	1535	13288	1.5937	0.594951	0.363566	2.64574		GOTERM_CC_FAT	GO:0005739~mitochondrion	45	13.6778	1.20569e-05	ENSMUSG00000022450, ENSMUSG00000037740, ENSMUSG00000038084, ENSMUSG00000004455, ENSMUSG00000074064, ENSMUSG00000004264, ENSMUSG00000018796, ENSMUSG00000031641, ENSMUSG00000033918, ENSMUSG00000020359, ENSMUSG00000027332, ENSMUSG00000032480, ENSMUSG00000034729, ENSMUSG00000059534, ENSMUSG00000046516, ENSMUSG00000026150, ENSMUSG00000028601, ENSMUSG00000025962, ENSMUSG00000073422, ENSMUSG00000024694,…	216	1322	12504	1.9705	0.00355049	0.00177682	0.0160692
GOTERM_BP_FAT	GO:0055114~oxidation reduction	24	7.29483	0.00156282	ENSMUSG00000022450, ENSMUSG00000027710, ENSMUSG00000021760, ENSMUSG00000022613, ENSMUSG00000066026, ENSMUSG00000023191, ENSMUSG00000037542, ENSMUSG00000018659, ENSMUSG00000031641, ENSMUSG00000021670, ENSMUSG00000004846, ENSMUSG00000042289, ENSMUSG00000028712, ENSMUSG00000020250, ENSMUSG00000027332, ENSMUSG00000028737, ENSMUSG00000037373, ENSMUSG00000059534, ENSMUSG00000027333, ENSMUSG00000010277,…	238	672	13588	2.03902	0.852337	0.471445	2.50266		GOTERM_MF_FAT	GO:0008134~transcription factor binding	14	4.25532	0.00209009	ENSMUSG00000020719, ENSMUSG00000039473, ENSMUSG00000030330, ENSMUSG00000000561, ENSMUSG00000025151, ENSMUSG00000006058, ENSMUSG00000040481, ENSMUSG00000029207, ENSMUSG00000060601, ENSMUSG00000005886, ENSMUSG00000041390, ENSMUSG00000037373, ENSMUSG00000040356, ENSMUSG00000073422	239	288	13288	2.7027	0.635989	0.285989	2.95381		GOTERM_CC_FAT	GO:0031967~organelle envelope	22	6.68693	0.000409906	ENSMUSG00000022450, ENSMUSG00000038084, ENSMUSG00000004455, ENSMUSG00000004264, ENSMUSG00000018796, ENSMUSG00000022890, ENSMUSG00000020745, ENSMUSG00000020464, ENSMUSG00000064068, ENSMUSG00000025059, ENSMUSG00000052337, ENSMUSG00000005980, ENSMUSG00000033918, ENSMUSG00000026853, ENSMUSG00000036817, ENSMUSG00000026466, ENSMUSG00000059534, ENSMUSG00000046516, ENSMUSG00000026150, ENSMUSG00000033685,…	216	540	12504	2.35844	0.113919	0.0395138	0.544975
GOTERM_BP_FAT	GO:0051186~cofactor metabolic process	10	3.03951	0.00468123	ENSMUSG00000074064, ENSMUSG00000027610, ENSMUSG00000030979, ENSMUSG00000028684, ENSMUSG00000028393, ENSMUSG00000010277, ENSMUSG00000029056, ENSMUSG00000021670, ENSMUSG00000037847, ENSMUSG00000015950	238	182	13588	3.13695	0.996781	0.761801	7.3218		GOTERM_MF_FAT	GO:0001883~purine nucleoside binding	44	13.3739	0.00219729	ENSMUSG00000000441, ENSMUSG00000024843, ENSMUSG00000024969, ENSMUSG00000031441, ENSMUSG00000004319, ENSMUSG00000018796, ENSMUSG00000039515, ENSMUSG00000025060, ENSMUSG00000015656, ENSMUSG00000053907, ENSMUSG00000034761, ENSMUSG00000030272, ENSMUSG00000022884, ENSMUSG00000032604, ENSMUSG00000026277, ENSMUSG00000019087, ENSMUSG00000027610, ENSMUSG00000027332, ENSMUSG00000032480, ENSMUSG00000021948,…	239	1548	13288	1.58031	0.654394	0.233265	3.10309		GOTERM_CC_FAT	GO:0005740~mitochondrial envelope	18	5.47112	0.000428718	ENSMUSG00000022450, ENSMUSG00000038084, ENSMUSG00000004455, ENSMUSG00000004264, ENSMUSG00000018796, ENSMUSG00000022890, ENSMUSG00000020464, ENSMUSG00000064068, ENSMUSG00000025059, ENSMUSG00000052337, ENSMUSG00000026853, ENSMUSG00000033918, ENSMUSG00000059534, ENSMUSG00000046516, ENSMUSG00000026150, ENSMUSG00000033685, ENSMUSG00000073422, ENSMUSG00000029017	216	391	12504	2.66496	0.118825	0.0311299	0.569921
GOTERM_BP_FAT	GO:0051188~cofactor biosynthetic process	7	2.12766	0.00513205	ENSMUSG00000074064, ENSMUSG00000027610, ENSMUSG00000030979, ENSMUSG00000028684, ENSMUSG00000028393, ENSMUSG00000029056, ENSMUSG00000037847	238	91	13588	4.39173	0.99815	0.715929	7.9997		GOTERM_MF_FAT	GO:0001882~nucleoside binding	44	13.3739	0.00248271	ENSMUSG00000000441, ENSMUSG00000024843, ENSMUSG00000024969, ENSMUSG00000031441, ENSMUSG00000004319, ENSMUSG00000018796, ENSMUSG00000039515, ENSMUSG00000025060, ENSMUSG00000015656, ENSMUSG00000053907, ENSMUSG00000034761, ENSMUSG00000030272, ENSMUSG00000022884, ENSMUSG00000032604, ENSMUSG00000026277, ENSMUSG00000019087, ENSMUSG00000027610, ENSMUSG00000027332, ENSMUSG00000032480, ENSMUSG00000021948,…	239	1558	13288	1.57017	0.698999	0.213473	3.49954		GOTERM_CC_FAT	GO:0031975~envelope	22	6.68693	0.000430387	ENSMUSG00000022450, ENSMUSG00000038084, ENSMUSG00000004455, ENSMUSG00000004264, ENSMUSG00000018796, ENSMUSG00000022890, ENSMUSG00000020745, ENSMUSG00000020464, ENSMUSG00000064068, ENSMUSG00000025059, ENSMUSG00000052337, ENSMUSG00000005980, ENSMUSG00000033918, ENSMUSG00000026853, ENSMUSG00000036817, ENSMUSG00000026466, ENSMUSG00000059534, ENSMUSG00000046516, ENSMUSG00000026150, ENSMUSG00000033685,…	216	542	12504	2.34973	0.119259	0.0250785	0.572133
GOTERM_BP_FAT	GO:0055085~transmembrane transport	17	5.16717	0.00688987	ENSMUSG00000027202, ENSMUSG00000004319, ENSMUSG00000022890, ENSMUSG00000009378, ENSMUSG00000010122, ENSMUSG00000024327, ENSMUSG00000031596, ENSMUSG00000036636, ENSMUSG00000019087, ENSMUSG00000041945, ENSMUSG00000034211, ENSMUSG00000021335, ENSMUSG00000022094, ENSMUSG00000041644, ENSMUSG00000027130, ENSMUSG00000029221, ENSMUSG00000033685	238	460	13588	2.10994	0.999787	0.755672	10.5988		GOTERM_MF_FAT	GO:0032559~adenyl ribonucleotide binding	41	12.462	0.00405544	ENSMUSG00000000441, ENSMUSG00000024843, ENSMUSG00000024969, ENSMUSG00000031441, ENSMUSG00000004319, ENSMUSG00000018796, ENSMUSG00000039515, ENSMUSG00000025060, ENSMUSG00000015656, ENSMUSG00000053907, ENSMUSG00000034761, ENSMUSG00000030272, ENSMUSG00000022884, ENSMUSG00000032604, ENSMUSG00000026277, ENSMUSG00000019087, ENSMUSG00000027610, ENSMUSG00000032480, ENSMUSG00000021948, ENSMUSG00000022562,…	239	1460	13288	1.56132	0.85953	0.279007	5.65709		GOTERM_CC_FAT	GO:0031090~organelle membrane	28	8.51064	0.000696092	ENSMUSG00000022450, ENSMUSG00000004455, ENSMUSG00000038084, ENSMUSG00000004264, ENSMUSG00000004319, ENSMUSG00000046879, ENSMUSG00000018796, ENSMUSG00000020745, ENSMUSG00000033918, ENSMUSG00000036817, ENSMUSG00000059534, ENSMUSG00000022561, ENSMUSG00000026150, ENSMUSG00000001036, ENSMUSG00000039254, ENSMUSG00000040774, ENSMUSG00000030058, ENSMUSG00000022890, ENSMUSG00000064068, ENSMUSG00000022150,…	216	809	12504	2.00357	0.185694	0.033657	0.923834
GOTERM_BP_FAT	GO:0015698~inorganic anion transport	6	1.82371	0.0149408	ENSMUSG00000027202, ENSMUSG00000004319, ENSMUSG00000021335, ENSMUSG00000027130, ENSMUSG00000060961, ENSMUSG00000036636	238	83	13588	4.12716	1	0.927927	21.6466		GOTERM_MF_FAT	GO:0003723~RNA binding	23	6.99088	0.00465668	ENSMUSG00000041459, ENSMUSG00000020719, ENSMUSG00000029625, ENSMUSG00000032103, ENSMUSG00000031167, ENSMUSG00000020464, ENSMUSG00000037805, ENSMUSG00000039536, ENSMUSG00000059796, ENSMUSG00000028809, ENSMUSG00000032604, ENSMUSG00000022884, ENSMUSG00000044533, ENSMUSG00000020358, ENSMUSG00000034211, ENSMUSG00000022201, ENSMUSG00000032480, ENSMUSG00000001909, ENSMUSG00000005506, ENSMUSG00000027404,…	239	672	13288	1.90292	0.895066	0.275346	6.46998		GOTERM_CC_FAT	GO:0031974~membrane-enclosed lumen	36	10.9422	0.000873264	ENSMUSG00000038084, ENSMUSG00000002103, ENSMUSG00000030330, ENSMUSG00000033543, ENSMUSG00000028809, ENSMUSG00000031641, ENSMUSG00000006058, ENSMUSG00000027332, ENSMUSG00000027829, ENSMUSG00000032480, ENSMUSG00000034729, ENSMUSG00000037373, ENSMUSG00000021236, ENSMUSG00000036817, ENSMUSG00000005687, ENSMUSG00000038335, ENSMUSG00000046516, ENSMUSG00000032115, ENSMUSG00000021866, ENSMUSG00000004667,…	216	1174	12504	1.77513	0.227193	0.0361484	1.15771
GOTERM_BP_FAT	GO:0006796~phosphate metabolic process	25	7.59878	0.0165635	ENSMUSG00000000441, ENSMUSG00000068206, ENSMUSG00000024969, ENSMUSG00000004455, ENSMUSG00000022892, ENSMUSG00000022890, ENSMUSG00000025060, ENSMUSG00000025059, ENSMUSG00000028150, ENSMUSG00000045962, ENSMUSG00000020385, ENSMUSG00000034761, ENSMUSG00000038371, ENSMUSG00000030272, ENSMUSG00000026277, ENSMUSG00000045934, ENSMUSG00000019087, ENSMUSG00000041390, ENSMUSG00000021948, ENSMUSG00000059534,…	238	866	13588	1.64817	1	0.922179	23.7122		GOTERM_MF_FAT	GO:0016887~ATPase activity	13	3.95137	0.004787	ENSMUSG00000020719, ENSMUSG00000068206, ENSMUSG00000019087, ENSMUSG00000031441, ENSMUSG00000039515, ENSMUSG00000032480, ENSMUSG00000059796, ENSMUSG00000015656, ENSMUSG00000040356, ENSMUSG00000029363, ENSMUSG00000029389, ENSMUSG00000022884, ENSMUSG00000040481	239	281	13288	2.57216	0.901498	0.251519	6.64533		GOTERM_CC_FAT	GO:0005829~cytosol	21	6.38298	0.00125987	ENSMUSG00000000441, ENSMUSG00000019312, ENSMUSG00000074064, ENSMUSG00000028684, ENSMUSG00000020375, ENSMUSG00000025151, ENSMUSG00000015656, ENSMUSG00000001289, ENSMUSG00000018411, ENSMUSG00000060073, ENSMUSG00000020250, ENSMUSG00000068877, ENSMUSG00000004069, ENSMUSG00000037373, ENSMUSG00000001416, ENSMUSG00000030057, ENSMUSG00000026701, ENSMUSG00000005262, ENSMUSG00000040356, ENSMUSG00000017221,…	216	549	12504	2.21433	0.310575	0.0454232	1.66628
GOTERM_BP_FAT	GO:0006793~phosphorus metabolic process	25	7.59878	0.0165635	ENSMUSG00000000441, ENSMUSG00000068206, ENSMUSG00000024969, ENSMUSG00000004455, ENSMUSG00000022892, ENSMUSG00000022890, ENSMUSG00000025060, ENSMUSG00000025059, ENSMUSG00000028150, ENSMUSG00000045962, ENSMUSG00000020385, ENSMUSG00000034761, ENSMUSG00000038371, ENSMUSG00000030272, ENSMUSG00000026277, ENSMUSG00000045934, ENSMUSG00000019087, ENSMUSG00000041390, ENSMUSG00000021948, ENSMUSG00000059534,…	238	866	13588	1.64817	1	0.922179	23.7122		GOTERM_MF_FAT	GO:0005524~ATP binding	40	12.1581	0.00571883	ENSMUSG00000000441, ENSMUSG00000024843, ENSMUSG00000024969, ENSMUSG00000031441, ENSMUSG00000004319, ENSMUSG00000018796, ENSMUSG00000039515, ENSMUSG00000025060, ENSMUSG00000015656, ENSMUSG00000053907, ENSMUSG00000034761, ENSMUSG00000030272, ENSMUSG00000022884, ENSMUSG00000032604, ENSMUSG00000026277, ENSMUSG00000019087, ENSMUSG00000027610, ENSMUSG00000032480, ENSMUSG00000021948, ENSMUSG00000022562,…	239	1443	13288	1.54119	0.937346	0.264931	7.89013		GOTERM_CC_FAT	GO:0043233~organelle lumen	33	10.0304	0.00361751	ENSMUSG00000002103, ENSMUSG00000030330, ENSMUSG00000033543, ENSMUSG00000028809, ENSMUSG00000031641, ENSMUSG00000006058, ENSMUSG00000027332, ENSMUSG00000027829, ENSMUSG00000032480, ENSMUSG00000037373, ENSMUSG00000034729, ENSMUSG00000021236, ENSMUSG00000036817, ENSMUSG00000005687, ENSMUSG00000038335, ENSMUSG00000032115, ENSMUSG00000021866, ENSMUSG00000004667, ENSMUSG00000020719, ENSMUSG00000039473,…	216	1136	12504	1.68163	0.656683	0.112005	4.71563
GOTERM_BP_FAT	GO:0007030~Golgi organization	3	0.911854	0.0178187	ENSMUSG00000014959, ENSMUSG00000037373, ENSMUSG00000031788	238	12	13588	14.2731	1	0.913117	25.2748		GOTERM_MF_FAT	GO:0042623~ATPase activity, coupled	11	3.34347	0.00696324	ENSMUSG00000020719, ENSMUSG00000019087, ENSMUSG00000031441, ENSMUSG00000032480, ENSMUSG00000059796, ENSMUSG00000015656, ENSMUSG00000040356, ENSMUSG00000029363, ENSMUSG00000029389, ENSMUSG00000022884, ENSMUSG00000040481	239	223	13288	2.74252	0.965782	0.286449	9.52846		GOTERM_CC_FAT	GO:0031966~mitochondrial membrane	15	4.55927	0.00454345	ENSMUSG00000022450, ENSMUSG00000004455, ENSMUSG00000038084, ENSMUSG00000004264, ENSMUSG00000018796, ENSMUSG00000022890, ENSMUSG00000064068, ENSMUSG00000025059, ENSMUSG00000052337, ENSMUSG00000026853, ENSMUSG00000033918, ENSMUSG00000059534, ENSMUSG00000026150, ENSMUSG00000033685, ENSMUSG00000029017	216	368	12504	2.3596	0.739036	0.125705	5.88913
GOTERM_BP_FAT	GO:0044265~cellular macromolecule catabolic process	19	5.77508	0.0204485	ENSMUSG00000022710, ENSMUSG00000002944, ENSMUSG00000026280, ENSMUSG00000032376, ENSMUSG00000026977, ENSMUSG00000036309, ENSMUSG00000020464, ENSMUSG00000005980, ENSMUSG00000022517, ENSMUSG00000038429, ENSMUSG00000020184, ENSMUSG00000040746, ENSMUSG00000008348, ENSMUSG00000060073, ENSMUSG00000025702, ENSMUSG00000039686, ENSMUSG00000031634, ENSMUSG00000017843, ENSMUSG00000005262	238	609	13588	1.78121	1	0.920084	28.4519		GOTERM_MF_FAT	GO:0016651~oxidoreductase activity, acting on NADH or NADPH	5	1.51976	0.0129873	ENSMUSG00000020250, ENSMUSG00000022613, ENSMUSG00000031641, ENSMUSG00000028621, ENSMUSG00000015950	239	51	13288	5.45082	0.998189	0.43673	17.0831		GOTERM_CC_FAT	GO:0070013~intracellular organelle lumen	32	9.72644	0.0063804	ENSMUSG00000002103, ENSMUSG00000030330, ENSMUSG00000033543, ENSMUSG00000028809, ENSMUSG00000031641, ENSMUSG00000006058, ENSMUSG00000027332, ENSMUSG00000027829, ENSMUSG00000032480, ENSMUSG00000037373, ENSMUSG00000034729, ENSMUSG00000021236, ENSMUSG00000036817, ENSMUSG00000005687, ENSMUSG00000038335, ENSMUSG00000032115, ENSMUSG00000021866, ENSMUSG00000004667, ENSMUSG00000020719, ENSMUSG00000039473,…	216	1133	12504	1.63499	0.848664	0.157734	8.17774
GOTERM_BP_FAT	GO:0006783~heme biosynthetic process	3	0.911854	0.0208191	ENSMUSG00000030979, ENSMUSG00000028684, ENSMUSG00000028393	238	13	13588	13.1752	1	0.903589	28.8893		GOTERM_MF_FAT	GO:0017076~purine nucleotide binding	47	14.2857	0.0146614	ENSMUSG00000000441, ENSMUSG00000024843, ENSMUSG00000038084, ENSMUSG00000024969, ENSMUSG00000031441, ENSMUSG00000046879, ENSMUSG00000004319, ENSMUSG00000018796, ENSMUSG00000039515, ENSMUSG00000038671, ENSMUSG00000025060, ENSMUSG00000015656, ENSMUSG00000053907, ENSMUSG00000034761, ENSMUSG00000030272, ENSMUSG00000022884, ENSMUSG00000032604, ENSMUSG00000026277, ENSMUSG00000019087, ENSMUSG00000027610,…	239	1871	13288	1.39664	0.999202	0.448156	19.0759		GOTERM_CC_FAT	GO:0005759~mitochondrial matrix	9	2.73556	0.00716402	ENSMUSG00000027332, ENSMUSG00000020775, ENSMUSG00000004069, ENSMUSG00000032480, ENSMUSG00000028737, ENSMUSG00000034729, ENSMUSG00000033533, ENSMUSG00000031641, ENSMUSG00000029017	216	163	12504	3.19632	0.880088	0.16201	9.13827
GOTERM_BP_FAT	GO:0016044~membrane organization	11	3.34347	0.021188	ENSMUSG00000038084, ENSMUSG00000022892, ENSMUSG00000002944, ENSMUSG00000020375, ENSMUSG00000020745, ENSMUSG00000036817, ENSMUSG00000022150, ENSMUSG00000031078, ENSMUSG00000022797, ENSMUSG00000035203, ENSMUSG00000001036	238	272	13588	2.30889	1	0.887254	29.3222		GOTERM_MF_FAT	GO:0003779~actin binding	12	3.64742	0.0148269	ENSMUSG00000028649, ENSMUSG00000005417, ENSMUSG00000029381, ENSMUSG00000025026, ENSMUSG00000032064, ENSMUSG00000057738, ENSMUSG00000032366, ENSMUSG00000029106, ENSMUSG00000028906, ENSMUSG00000005980, ENSMUSG00000038775, ENSMUSG00000022565	239	288	13288	2.3166	0.999265	0.425929	19.2705		GOTERM_CC_FAT	GO:0031980~mitochondrial lumen	9	2.73556	0.00716402	ENSMUSG00000027332, ENSMUSG00000020775, ENSMUSG00000004069, ENSMUSG00000032480, ENSMUSG00000028737, ENSMUSG00000034729, ENSMUSG00000033533, ENSMUSG00000031641, ENSMUSG00000029017	216	163	12504	3.19632	0.880088	0.16201	9.13827
GOTERM_BP_FAT	GO:0006396~RNA processing	15	4.55927	0.0212422	ENSMUSG00000041459, ENSMUSG00000020719, ENSMUSG00000029625, ENSMUSG00000022892, ENSMUSG00000032103, ENSMUSG00000031167, ENSMUSG00000020464, ENSMUSG00000037805, ENSMUSG00000063800, ENSMUSG00000028809, ENSMUSG00000001909, ENSMUSG00000005687, ENSMUSG00000005506, ENSMUSG00000027404, ENSMUSG00000021134	238	437	13588	1.95969	1	0.867335	29.3855		GOTERM_MF_FAT	GO:0042802~identical protein binding	12	3.64742	0.0155992	ENSMUSG00000024843, ENSMUSG00000068206, ENSMUSG00000004455, ENSMUSG00000039515, ENSMUSG00000028393, ENSMUSG00000020745, ENSMUSG00000025151, ENSMUSG00000031918, ENSMUSG00000021670, ENSMUSG00000038371, ENSMUSG00000038766, ENSMUSG00000022552	239	290	13288	2.30062	0.999496	0.418657	20.1726		GOTERM_CC_FAT	GO:0005741~mitochondrial outer membrane	6	1.82371	0.0121605	ENSMUSG00000038084, ENSMUSG00000004455, ENSMUSG00000018796, ENSMUSG00000064068, ENSMUSG00000025059, ENSMUSG00000026150	216	80	12504	4.34167	0.97293	0.242432	15.0475
GOTERM_BP_FAT	GO:0043242~negative regulation of protein complex disassembly	4	1.21581	0.0227475	ENSMUSG00000018411, ENSMUSG00000032479, ENSMUSG00000057738, ENSMUSG00000038775	238	35	13588	6.52485	1	0.866026	31.1251		GOTERM_MF_FAT	GO:0015297~antiporter activity	5	1.51976	0.0167735	ENSMUSG00000041945, ENSMUSG00000004319, ENSMUSG00000010122, ENSMUSG00000060961, ENSMUSG00000036636	239	55	13288	5.05439	0.999717	0.419977	21.5265		GOTERM_CC_FAT	GO:0030529~ribonucleoprotein complex	16	4.86322	0.0137664	ENSMUSG00000020719, ENSMUSG00000037740, ENSMUSG00000031134, ENSMUSG00000020775, ENSMUSG00000037805, ENSMUSG00000063800, ENSMUSG00000039536, ENSMUSG00000028809, ENSMUSG00000046364, ENSMUSG00000044533, ENSMUSG00000008348, ENSMUSG00000020358, ENSMUSG00000034211, ENSMUSG00000034729, ENSMUSG00000005687, ENSMUSG00000027404	216	462	12504	2.00481	0.983249	0.253301	16.8699
GOTERM_BP_FAT	GO:0007172~signal complex assembly	3	0.911854	0.0273935	ENSMUSG00000068206, ENSMUSG00000029071, ENSMUSG00000059456	238	15	13588	11.4185	1	0.896133	36.2437		GOTERM_MF_FAT	GO:0008092~cytoskeletal protein binding	15	4.55927	0.0171437	ENSMUSG00000029381, ENSMUSG00000026280, ENSMUSG00000020745, ENSMUSG00000028906, ENSMUSG00000005980, ENSMUSG00000038775, ENSMUSG00000018411, ENSMUSG00000028649, ENSMUSG00000005417, ENSMUSG00000025026, ENSMUSG00000057738, ENSMUSG00000032064, ENSMUSG00000032366, ENSMUSG00000029106, ENSMUSG00000022565	239	414	13288	2.01443	0.999764	0.406676	21.9489		GOTERM_CC_FAT	GO:0043228~non-membrane-bounded organelle	46	13.9818	0.0167378	ENSMUSG00000029381, ENSMUSG00000037740, ENSMUSG00000029071, ENSMUSG00000020745, ENSMUSG00000028906, ENSMUSG00000050812, ENSMUSG00000028649, ENSMUSG00000018411, ENSMUSG00000008348, ENSMUSG00000020536, ENSMUSG00000057738, ENSMUSG00000032480, ENSMUSG00000032366, ENSMUSG00000034729, ENSMUSG00000036817, ENSMUSG00000005687, ENSMUSG00000038335, ENSMUSG00000031788, ENSMUSG00000021866, ENSMUSG00000059456,…	216	1919	12504	1.38764	0.993122	0.282486	20.147
GOTERM_BP_FAT	GO:0006605~protein targeting	7	2.12766	0.0290536	ENSMUSG00000028649, ENSMUSG00000025786, ENSMUSG00000068206, ENSMUSG00000021709, ENSMUSG00000026280, ENSMUSG00000064068, ENSMUSG00000037339	238	133	13588	3.00487	1	0.894989	37.9845		GOTERM_MF_FAT	GO:0008026~ATP-dependent helicase activity	6	1.82371	0.0190437	ENSMUSG00000020719, ENSMUSG00000032480, ENSMUSG00000059796, ENSMUSG00000040356, ENSMUSG00000029389, ENSMUSG00000022884	239	86	13288	3.87895	0.999907	0.420901	24.0834		GOTERM_CC_FAT	GO:0043232~intracellular non-membrane-bounded organelle	46	13.9818	0.0167378	ENSMUSG00000029381, ENSMUSG00000037740, ENSMUSG00000029071, ENSMUSG00000020745, ENSMUSG00000028906, ENSMUSG00000050812, ENSMUSG00000028649, ENSMUSG00000018411, ENSMUSG00000008348, ENSMUSG00000020536, ENSMUSG00000057738, ENSMUSG00000032480, ENSMUSG00000032366, ENSMUSG00000034729, ENSMUSG00000036817, ENSMUSG00000005687, ENSMUSG00000038335, ENSMUSG00000031788, ENSMUSG00000021866, ENSMUSG00000059456,…	216	1919	12504	1.38764	0.993122	0.282486	20.147
GOTERM_BP_FAT	GO:0006595~polyamine metabolic process	3	0.911854	0.0309525	ENSMUSG00000037458, ENSMUSG00000025283, ENSMUSG00000027333	238	16	13588	10.7048	1	0.895853	39.9209		GOTERM_MF_FAT	GO:0070035~purine NTP-dependent helicase activity	6	1.82371	0.0190437	ENSMUSG00000020719, ENSMUSG00000032480, ENSMUSG00000059796, ENSMUSG00000040356, ENSMUSG00000029389, ENSMUSG00000022884	239	86	13288	3.87895	0.999907	0.420901	24.0834		GOTERM_CC_FAT	GO:0031968~organelle outer membrane	6	1.82371	0.0169855	ENSMUSG00000038084, ENSMUSG00000004455, ENSMUSG00000018796, ENSMUSG00000064068, ENSMUSG00000025059, ENSMUSG00000026150	216	87	12504	3.99234	0.993615	0.270839	20.4147
GOTERM_BP_FAT	GO:0043632~modification-dependent macromolecule catabolic process	16	4.86322	0.0329802	ENSMUSG00000022710, ENSMUSG00000026280, ENSMUSG00000032376, ENSMUSG00000026977, ENSMUSG00000036309, ENSMUSG00000022517, ENSMUSG00000020184, ENSMUSG00000040746, ENSMUSG00000038429, ENSMUSG00000008348, ENSMUSG00000060073, ENSMUSG00000025702, ENSMUSG00000039686, ENSMUSG00000031634, ENSMUSG00000017843, ENSMUSG00000005262	238	508	13588	1.79819	1	0.897573	41.926		GOTERM_MF_FAT	GO:0048037~cofactor binding	10	3.03951	0.020702	ENSMUSG00000022680, ENSMUSG00000027710, ENSMUSG00000020359, ENSMUSG00000020250, ENSMUSG00000025138, ENSMUSG00000027332, ENSMUSG00000037373, ENSMUSG00000031641, ENSMUSG00000018659, ENSMUSG00000021670	239	226	13288	2.4601	0.999959	0.429553	25.902		GOTERM_CC_FAT	GO:0019866~organelle inner membrane	12	3.64742	0.0192184	ENSMUSG00000022450, ENSMUSG00000038084, ENSMUSG00000004264, ENSMUSG00000022890, ENSMUSG00000036817, ENSMUSG00000064068, ENSMUSG00000059534, ENSMUSG00000052337, ENSMUSG00000026853, ENSMUSG00000033918, ENSMUSG00000033685, ENSMUSG00000029017	216	312	12504	2.2265	0.996735	0.285906	22.7907
GOTERM_BP_FAT	GO:0019941~modification-dependent protein catabolic process	16	4.86322	0.0329802	ENSMUSG00000022710, ENSMUSG00000026280, ENSMUSG00000032376, ENSMUSG00000026977, ENSMUSG00000036309, ENSMUSG00000022517, ENSMUSG00000020184, ENSMUSG00000040746, ENSMUSG00000038429, ENSMUSG00000008348, ENSMUSG00000060073, ENSMUSG00000025702, ENSMUSG00000039686, ENSMUSG00000031634, ENSMUSG00000017843, ENSMUSG00000005262	238	508	13588	1.79819	1	0.897573	41.926		GOTERM_MF_FAT	GO:0050662~coenzyme binding	8	2.43161	0.0251512	ENSMUSG00000027710, ENSMUSG00000020250, ENSMUSG00000025138, ENSMUSG00000027332, ENSMUSG00000037373, ENSMUSG00000031641, ENSMUSG00000018659, ENSMUSG00000021670	239	160	13288	2.77992	0.999995	0.476673	30.5828		GOTERM_CC_FAT	GO:0019867~outer membrane	6	1.82371	0.0193933	ENSMUSG00000038084, ENSMUSG00000004455, ENSMUSG00000018796, ENSMUSG00000064068, ENSMUSG00000025059, ENSMUSG00000026150	216	90	12504	3.85926	0.996903	0.274545	22.9741
GOTERM_BP_FAT	GO:0046208~spermine catabolic process	2	0.607903	0.0345808	ENSMUSG00000025283, ENSMUSG00000027333	238	2	13588	57.0924	1	0.896202	43.4642		GOTERM_MF_FAT	GO:0032555~purine ribonucleotide binding	44	13.3739	0.0273869	ENSMUSG00000000441, ENSMUSG00000024843, ENSMUSG00000038084, ENSMUSG00000024969, ENSMUSG00000031441, ENSMUSG00000046879, ENSMUSG00000004319, ENSMUSG00000018796, ENSMUSG00000039515, ENSMUSG00000038671, ENSMUSG00000025060, ENSMUSG00000015656, ENSMUSG00000053907, ENSMUSG00000034761, ENSMUSG00000030272, ENSMUSG00000022884, ENSMUSG00000032604, ENSMUSG00000026277, ENSMUSG00000019087, ENSMUSG00000027610,…	239	1796	13288	1.3621	0.999999	0.488609	32.8297		GOTERM_CC_FAT	GO:0044437~vacuolar part	4	1.21581	0.0219021	ENSMUSG00000002103, ENSMUSG00000046879, ENSMUSG00000031918, ENSMUSG00000038371	216	35	12504	6.61587	0.998545	0.290956	25.5597
GOTERM_BP_FAT	GO:0016053~organic acid biosynthetic process	7	2.12766	0.0370967	ENSMUSG00000074064, ENSMUSG00000028737, ENSMUSG00000033533, ENSMUSG00000031641, ENSMUSG00000053907, ENSMUSG00000073422, ENSMUSG00000030759	238	141	13588	2.83438	1	0.900899	45.805		GOTERM_MF_FAT	GO:0032553~ribonucleotide binding	44	13.3739	0.0273869	ENSMUSG00000000441, ENSMUSG00000024843, ENSMUSG00000038084, ENSMUSG00000024969, ENSMUSG00000031441, ENSMUSG00000046879, ENSMUSG00000004319, ENSMUSG00000018796, ENSMUSG00000039515, ENSMUSG00000038671, ENSMUSG00000025060, ENSMUSG00000015656, ENSMUSG00000053907, ENSMUSG00000034761, ENSMUSG00000030272, ENSMUSG00000022884, ENSMUSG00000032604, ENSMUSG00000026277, ENSMUSG00000019087, ENSMUSG00000027610,…	239	1796	13288	1.3621	0.999999	0.488609	32.8297		GOTERM_CC_FAT	GO:0005773~vacuole	9	2.73556	0.0247744	ENSMUSG00000019087, ENSMUSG00000002103, ENSMUSG00000046879, ENSMUSG00000035953, ENSMUSG00000026958, ENSMUSG00000031918, ENSMUSG00000038371, ENSMUSG00000026701, ENSMUSG00000036636	216	204	12504	2.55392	0.999389	0.309283	28.4212
GOTERM_BP_FAT	GO:0006511~ubiquitin-dependent protein catabolic process	7	2.12766	0.0370967	ENSMUSG00000022710, ENSMUSG00000060073, ENSMUSG00000032376, ENSMUSG00000036309, ENSMUSG00000017843, ENSMUSG00000005262, ENSMUSG00000038429	238	141	13588	2.83438	1	0.900899	45.805		GOTERM_MF_FAT	GO:0015293~symporter activity	7	2.12766	0.0314463	ENSMUSG00000027202, ENSMUSG00000021335, ENSMUSG00000009378, ENSMUSG00000040938, ENSMUSG00000041644, ENSMUSG00000027130, ENSMUSG00000060961	239	132	13288	2.9484	1	0.520438	36.7373		GOTERM_CC_FAT	GO:0005743~mitochondrial inner membrane	11	3.34347	0.0320969	ENSMUSG00000022450, ENSMUSG00000038084, ENSMUSG00000004264, ENSMUSG00000022890, ENSMUSG00000064068, ENSMUSG00000059534, ENSMUSG00000052337, ENSMUSG00000026853, ENSMUSG00000033918, ENSMUSG00000033685, ENSMUSG00000029017	216	296	12504	2.15128	0.999934	0.367629	35.2624
GOTERM_BP_FAT	GO:0046394~carboxylic acid biosynthetic process	7	2.12766	0.0370967	ENSMUSG00000074064, ENSMUSG00000028737, ENSMUSG00000033533, ENSMUSG00000031641, ENSMUSG00000053907, ENSMUSG00000073422, ENSMUSG00000030759	238	141	13588	2.83438	1	0.900899	45.805		GOTERM_MF_FAT	GO:0051082~unfolded protein binding	5	1.51976	0.0367166	ENSMUSG00000004069, ENSMUSG00000001416, ENSMUSG00000015656, ENSMUSG00000001289, ENSMUSG00000028410	239	70	13288	3.97131	1	0.560126	41.4954		GOTERM_CC_FAT	GO:0042579~microbody	6	1.82371	0.0335538	ENSMUSG00000074064, ENSMUSG00000018796, ENSMUSG00000010651, ENSMUSG00000021670, ENSMUSG00000026853, ENSMUSG00000030759	216	104	12504	3.33974	0.999958	0.367229	36.5492
GOTERM_BP_FAT	GO:0009057~macromolecule catabolic process	19	5.77508	0.0375127	ENSMUSG00000022710, ENSMUSG00000002944, ENSMUSG00000026280, ENSMUSG00000032376, ENSMUSG00000026977, ENSMUSG00000036309, ENSMUSG00000020464, ENSMUSG00000005980, ENSMUSG00000022517, ENSMUSG00000038429, ENSMUSG00000020184, ENSMUSG00000040746, ENSMUSG00000008348, ENSMUSG00000060073, ENSMUSG00000025702, ENSMUSG00000039686, ENSMUSG00000031634, ENSMUSG00000017843, ENSMUSG00000005262	238	654	13588	1.65865	1	0.892116	46.1831		GOTERM_MF_FAT	GO:0015296~anion:cation symporter activity	3	0.911854	0.0404822	ENSMUSG00000027202, ENSMUSG00000027130, ENSMUSG00000060961	239	18	13288	9.26639	1	0.580131	44.6887		GOTERM_CC_FAT	GO:0005777~peroxisome	6	1.82371	0.0335538	ENSMUSG00000074064, ENSMUSG00000018796, ENSMUSG00000010651, ENSMUSG00000021670, ENSMUSG00000026853, ENSMUSG00000030759	216	104	12504	3.33974	0.999958	0.367229	36.5492
GOTERM_BP_FAT	GO:0006779~porphyrin biosynthetic process	3	0.911854	0.0385782	ENSMUSG00000030979, ENSMUSG00000028684, ENSMUSG00000028393	238	18	13588	9.51541	1	0.887754	47.1405		GOTERM_MF_FAT	GO:0030374~ligand-dependent nuclear receptor transcription coactivator activity	3	0.911854	0.0536614	ENSMUSG00000005886, ENSMUSG00000000561, ENSMUSG00000073422	239	21	13288	7.94262	1	0.670438	54.6332		GOTERM_CC_FAT	GO:0031982~vesicle	16	4.86322	0.0344763	ENSMUSG00000030058, ENSMUSG00000004319, ENSMUSG00000046879, ENSMUSG00000022892, ENSMUSG00000029071, ENSMUSG00000015656, ENSMUSG00000022150, ENSMUSG00000035086, ENSMUSG00000022797, ENSMUSG00000025702, ENSMUSG00000031788, ENSMUSG00000003161, ENSMUSG00000021866, ENSMUSG00000030695, ENSMUSG00000001036, ENSMUSG00000031729	216	519	12504	1.78463	0.999968	0.362371	37.3518
GOTERM_BP_FAT	GO:0033014~tetrapyrrole biosynthetic process	3	0.911854	0.0385782	ENSMUSG00000030979, ENSMUSG00000028684, ENSMUSG00000028393	238	18	13588	9.51541	1	0.887754	47.1405		GOTERM_MF_FAT	GO:0050661~NADP or NADPH binding	3	0.911854	0.0536614	ENSMUSG00000020250, ENSMUSG00000031641, ENSMUSG00000021670	239	21	13288	7.94262	1	0.670438	54.6332		GOTERM_CC_FAT	GO:0005912~adherens junction	6	1.82371	0.0359887	ENSMUSG00000027356, ENSMUSG00000029381, ENSMUSG00000032064, ENSMUSG00000057738, ENSMUSG00000059456, ENSMUSG00000027111	216	106	12504	3.27673	0.99998	0.362702	38.6472
GOTERM_BP_FAT	GO:0043244~regulation of protein complex disassembly	4	1.21581	0.0387784	ENSMUSG00000018411, ENSMUSG00000032479, ENSMUSG00000057738, ENSMUSG00000038775	238	43	13588	5.31092	1	0.877916	47.3186		GOTERM_MF_FAT	GO:0043167~ion binding	83	25.228	0.0583336	ENSMUSG00000000441, ENSMUSG00000027202, ENSMUSG00000024969, ENSMUSG00000004455, ENSMUSG00000031441, ENSMUSG00000004319, ENSMUSG00000020375, ENSMUSG00000042726, ENSMUSG00000053907, ENSMUSG00000021557, ENSMUSG00000028150, ENSMUSG00000024327, ENSMUSG00000005980, ENSMUSG00000040481, ENSMUSG00000028649, ENSMUSG00000062609, ENSMUSG00000026730, ENSMUSG00000065979, ENSMUSG00000001909, ENSMUSG00000046516,…	239	3934	13288	1.17302	1	0.686894	57.7394		GOTERM_CC_FAT	GO:0012505~endomembrane system	16	4.86322	0.0431013	ENSMUSG00000040774, ENSMUSG00000030058, ENSMUSG00000004319, ENSMUSG00000046879, ENSMUSG00000022892, ENSMUSG00000020745, ENSMUSG00000022150, ENSMUSG00000021670, ENSMUSG00000005980, ENSMUSG00000036817, ENSMUSG00000026466, ENSMUSG00000022561, ENSMUSG00000035203, ENSMUSG00000009894, ENSMUSG00000001036, ENSMUSG00000039254	216	535	12504	1.73126	0.999998	0.405409	44.4138
GOTERM_BP_FAT	GO:0016071~mRNA metabolic process	11	3.34347	0.0392991	ENSMUSG00000041459, ENSMUSG00000020719, ENSMUSG00000029625, ENSMUSG00000022892, ENSMUSG00000020464, ENSMUSG00000063800, ENSMUSG00000028809, ENSMUSG00000005687, ENSMUSG00000005506, ENSMUSG00000027404, ENSMUSG00000021134	238	302	13588	2.07953	1	0.870365	47.7792		GOTERM_MF_FAT	GO:0046872~metal ion binding	81	24.6201	0.0656911	ENSMUSG00000000441, ENSMUSG00000027202, ENSMUSG00000024969, ENSMUSG00000004455, ENSMUSG00000031441, ENSMUSG00000020375, ENSMUSG00000042726, ENSMUSG00000053907, ENSMUSG00000021557, ENSMUSG00000028150, ENSMUSG00000024327, ENSMUSG00000005980, ENSMUSG00000040481, ENSMUSG00000028649, ENSMUSG00000062609, ENSMUSG00000026730, ENSMUSG00000065979, ENSMUSG00000001909, ENSMUSG00000046516, ENSMUSG00000021866,…	239	3850	13288	1.16973	1	0.716989	62.2325		GOTERM_CC_FAT	GO:0048471~perinuclear region of cytoplasm	8	2.43161	0.0448611	ENSMUSG00000038502, ENSMUSG00000068206, ENSMUSG00000025979, ENSMUSG00000022892, ENSMUSG00000020745, ENSMUSG00000036817, ENSMUSG00000022797, ENSMUSG00000009894	216	189	12504	2.45032	0.999999	0.405938	45.761
GOTERM_BP_FAT	GO:0044271~nitrogen compound biosynthetic process	11	3.34347	0.0392991	ENSMUSG00000037458, ENSMUSG00000019087, ENSMUSG00000031441, ENSMUSG00000030979, ENSMUSG00000028684, ENSMUSG00000022890, ENSMUSG00000028737, ENSMUSG00000028393, ENSMUSG00000053907, ENSMUSG00000037847, ENSMUSG00000031596	238	302	13588	2.07953	1	0.870365	47.7792		GOTERM_MF_FAT	GO:0043169~cation binding	81	24.6201	0.0782369	ENSMUSG00000000441, ENSMUSG00000027202, ENSMUSG00000024969, ENSMUSG00000004455, ENSMUSG00000031441, ENSMUSG00000020375, ENSMUSG00000042726, ENSMUSG00000053907, ENSMUSG00000021557, ENSMUSG00000028150, ENSMUSG00000024327, ENSMUSG00000005980, ENSMUSG00000040481, ENSMUSG00000028649, ENSMUSG00000062609, ENSMUSG00000026730, ENSMUSG00000065979, ENSMUSG00000001909, ENSMUSG00000046516, ENSMUSG00000021866,…	239	3885	13288	1.15919	1	0.767148	68.8841		GOTERM_CC_FAT	GO:0005856~cytoskeleton	28	8.51064	0.046296	ENSMUSG00000029381, ENSMUSG00000029071, ENSMUSG00000020745, ENSMUSG00000028906, ENSMUSG00000050812, ENSMUSG00000018411, ENSMUSG00000028649, ENSMUSG00000020536, ENSMUSG00000057738, ENSMUSG00000032366, ENSMUSG00000031788, ENSMUSG00000021866, ENSMUSG00000024694, ENSMUSG00000059456, ENSMUSG00000022565, ENSMUSG00000068206, ENSMUSG00000027356, ENSMUSG00000032479, ENSMUSG00000022892, ENSMUSG00000031516,…	216	1122	12504	1.44464	0.999999	0.404235	46.8371
GOTERM_BP_FAT	GO:0006732~coenzyme metabolic process	7	2.12766	0.0393092	ENSMUSG00000074064, ENSMUSG00000027610, ENSMUSG00000010277, ENSMUSG00000029056, ENSMUSG00000021670, ENSMUSG00000037847, ENSMUSG00000015950	238	143	13588	2.79473	1	0.859398	47.788		GOTERM_MF_FAT	GO:0004386~helicase activity	6	1.82371	0.0822057	ENSMUSG00000020719, ENSMUSG00000032480, ENSMUSG00000059796, ENSMUSG00000040356, ENSMUSG00000029389, ENSMUSG00000022884	239	129	13288	2.58597	1	0.772303	70.7499		GOTERM_CC_FAT	GO:0005840~ribosome	8	2.43161	0.0481004	ENSMUSG00000037740, ENSMUSG00000008348, ENSMUSG00000034211, ENSMUSG00000020775, ENSMUSG00000034729, ENSMUSG00000037805, ENSMUSG00000046364, ENSMUSG00000044533	216	192	12504	2.41204	1	0.405102	48.1623
GOTERM_BP_FAT	GO:0006397~mRNA processing	10	3.03951	0.0405243	ENSMUSG00000041459, ENSMUSG00000020719, ENSMUSG00000029625, ENSMUSG00000022892, ENSMUSG00000063800, ENSMUSG00000028809, ENSMUSG00000005687, ENSMUSG00000005506, ENSMUSG00000027404, ENSMUSG00000021134	238	262	13588	2.1791	1	0.857141	48.8479		GOTERM_MF_FAT	GO:0016831~carboxy-lyase activity	3	0.911854	0.0836955	ENSMUSG00000022680, ENSMUSG00000074064, ENSMUSG00000028684	239	27	13288	6.17759	1	0.76678	71.423		GOTERM_CC_FAT	GO:0031410~cytoplasmic vesicle	15	4.55927	0.055841	ENSMUSG00000030058, ENSMUSG00000004319, ENSMUSG00000046879, ENSMUSG00000022892, ENSMUSG00000029071, ENSMUSG00000015656, ENSMUSG00000022150, ENSMUSG00000035086, ENSMUSG00000022797, ENSMUSG00000025702, ENSMUSG00000031788, ENSMUSG00000021866, ENSMUSG00000030695, ENSMUSG00000001036, ENSMUSG00000031729	216	508	12504	1.70932	1	0.442623	53.5076
GOTERM_BP_FAT	GO:0042168~heme metabolic process	3	0.911854	0.042631	ENSMUSG00000030979, ENSMUSG00000028684, ENSMUSG00000028393	238	19	13588	9.0146	1	0.861016	50.6379		GOTERM_MF_FAT	GO:0008509~anion transmembrane transporter activity	6	1.82371	0.0843146	ENSMUSG00000027202, ENSMUSG00000004319, ENSMUSG00000021335, ENSMUSG00000027130, ENSMUSG00000060961, ENSMUSG00000036636	239	130	13288	2.56608	1	0.757833	71.6984		GOTERM_CC_FAT	GO:0070161~anchoring junction	6	1.82371	0.0610381	ENSMUSG00000027356, ENSMUSG00000029381, ENSMUSG00000032064, ENSMUSG00000057738, ENSMUSG00000059456, ENSMUSG00000027111	216	123	12504	2.82385	1	0.461683	56.8052
GOTERM_BP_FAT	GO:0006897~endocytosis	8	2.43161	0.046933	ENSMUSG00000022892, ENSMUSG00000002944, ENSMUSG00000020375, ENSMUSG00000022150, ENSMUSG00000031078, ENSMUSG00000022797, ENSMUSG00000035203, ENSMUSG00000001036	238	188	13588	2.42947	1	0.877499	54.1121		GOTERM_MF_FAT	GO:0030507~spectrin binding	2	0.607903	0.086416	ENSMUSG00000057738, ENSMUSG00000028906	239	5	13288	22.2393	1	0.755411	72.6151		GOTERM_CC_FAT	GO:0019898~extrinsic to membrane	14	4.25532	0.0632936	ENSMUSG00000024969, ENSMUSG00000025979, ENSMUSG00000020375, ENSMUSG00000025151, ENSMUSG00000028906, ENSMUSG00000035086, ENSMUSG00000028712, ENSMUSG00000068877, ENSMUSG00000033149, ENSMUSG00000021948, ENSMUSG00000031918, ENSMUSG00000022469, ENSMUSG00000031788, ENSMUSG00000035203	216	472	12504	1.71704	1	0.463246	58.1679
GOTERM_BP_FAT	GO:0010324~membrane invagination	8	2.43161	0.046933	ENSMUSG00000022892, ENSMUSG00000002944, ENSMUSG00000020375, ENSMUSG00000022150, ENSMUSG00000031078, ENSMUSG00000022797, ENSMUSG00000035203, ENSMUSG00000001036	238	188	13588	2.42947	1	0.877499	54.1121		GOTERM_MF_FAT	GO:0031072~heat shock protein binding	4	1.21581	0.0889485	ENSMUSG00000029014, ENSMUSG00000028693, ENSMUSG00000004069, ENSMUSG00000028410	239	59	13288	3.76938	1	0.754896	73.6831		GOTERM_CC_FAT	GO:0005938~cell cortex	6	1.82371	0.0662743	ENSMUSG00000028649, ENSMUSG00000024969, ENSMUSG00000025026, ENSMUSG00000057738, ENSMUSG00000028906, ENSMUSG00000031078	216	126	12504	2.75661	1	0.468554	59.9078
GOTERM_BP_FAT	GO:0051603~proteolysis involved in cellular protein catabolic process	16	4.86322	0.0477741	ENSMUSG00000022710, ENSMUSG00000026280, ENSMUSG00000032376, ENSMUSG00000026977, ENSMUSG00000036309, ENSMUSG00000022517, ENSMUSG00000020184, ENSMUSG00000040746, ENSMUSG00000038429, ENSMUSG00000008348, ENSMUSG00000060073, ENSMUSG00000025702, ENSMUSG00000039686, ENSMUSG00000031634, ENSMUSG00000017843, ENSMUSG00000005262	238	534	13588	1.71063	1	0.873114	54.764		GOTERM_MF_FAT	GO:0004177~aminopeptidase activity	3	0.911854	0.089106	ENSMUSG00000025027, ENSMUSG00000026958, ENSMUSG00000022401	239	28	13288	5.95696	1	0.744873	73.7482		GOTERM_CC_FAT	GO:0000502~proteasome complex	4	1.21581	0.0777636	ENSMUSG00000060073, ENSMUSG00000039041, ENSMUSG00000050812, ENSMUSG00000017221	216	58	12504	3.99234	1	0.515034	66.0069
GOTERM_BP_FAT	GO:0044257~cellular protein catabolic process	16	4.86322	0.0487509	ENSMUSG00000022710, ENSMUSG00000026280, ENSMUSG00000032376, ENSMUSG00000026977, ENSMUSG00000036309, ENSMUSG00000022517, ENSMUSG00000020184, ENSMUSG00000040746, ENSMUSG00000038429, ENSMUSG00000008348, ENSMUSG00000060073, ENSMUSG00000025702, ENSMUSG00000039686, ENSMUSG00000031634, ENSMUSG00000017843, ENSMUSG00000005262	238	537	13588	1.70108	1	0.869645	55.5102		GOTERM_MF_FAT	GO:0016620~oxidoreductase activity, acting on the aldehyde or oxo group of donors, NAD or NADP as acceptor	3	0.911854	0.0946169	ENSMUSG00000028737, ENSMUSG00000037542, ENSMUSG00000030759	239	29	13288	5.75155	1	0.75635	75.9347		GOTERM_CC_FAT	GO:0044433~cytoplasmic vesicle part	5	1.51976	0.0810634	ENSMUSG00000030058, ENSMUSG00000046879, ENSMUSG00000022150, ENSMUSG00000030695, ENSMUSG00000001036	216	95	12504	3.04678	1	0.519771	67.5928
GOTERM_BP_FAT	GO:0051494~negative regulation of cytoskeleton organization	4	1.21581	0.0510492	ENSMUSG00000018411, ENSMUSG00000032479, ENSMUSG00000057738, ENSMUSG00000038775	238	48	13588	4.7577	1	0.87346	57.2204		GOTERM_MF_FAT	GO:0008017~microtubule binding	4	1.21581	0.0960112	ENSMUSG00000028649, ENSMUSG00000018411, ENSMUSG00000026280, ENSMUSG00000020745	239	61	13288	3.64579	1	0.751658	76.4603		GOTERM_CC_FAT	GO:0017053~transcriptional repressor complex	3	0.911854	0.0830945	ENSMUSG00000036180, ENSMUSG00000037373, ENSMUSG00000071646	216	28	12504	6.20238	1	0.518662	68.5346
GOTERM_BP_FAT	GO:0000085~G2 phase of mitotic cell cycle	2	0.607903	0.051422	ENSMUSG00000029014, ENSMUSG00000022892	238	3	13588	38.0616	1	0.867028	57.4919																GOTERM_CC_FAT	GO:0005774~vacuolar membrane	3	0.911854	0.0830945	ENSMUSG00000046879, ENSMUSG00000031918, ENSMUSG00000038371	216	28	12504	6.20238	1	0.518662	68.5346
GOTERM_BP_FAT	GO:0051319~G2 phase	2	0.607903	0.051422	ENSMUSG00000029014, ENSMUSG00000022892	238	3	13588	38.0616	1	0.867028	57.4919																GOTERM_CC_FAT	GO:0012506~vesicle membrane	5	1.51976	0.0859868	ENSMUSG00000030058, ENSMUSG00000046879, ENSMUSG00000004319, ENSMUSG00000022150, ENSMUSG00000001036	216	97	12504	2.98396	1	0.52134	69.8322
GOTERM_BP_FAT	GO:0006633~fatty acid biosynthetic process	5	1.51976	0.0530374	ENSMUSG00000074064, ENSMUSG00000033533, ENSMUSG00000031641, ENSMUSG00000073422, ENSMUSG00000030759	238	81	13588	3.52422	1	0.867297	58.6499																GOTERM_CC_FAT	GO:0015630~microtubule cytoskeleton	13	3.95137	0.088499	ENSMUSG00000029381, ENSMUSG00000032479, ENSMUSG00000022892, ENSMUSG00000031516, ENSMUSG00000026280, ENSMUSG00000029071, ENSMUSG00000020745, ENSMUSG00000050812, ENSMUSG00000018411, ENSMUSG00000028649, ENSMUSG00000031788, ENSMUSG00000021866, ENSMUSG00000024694	216	450	12504	1.67235	1	0.522311	70.9188
GOTERM_BP_FAT	GO:0006412~translation	11	3.34347	0.0533804	ENSMUSG00000008348, ENSMUSG00000034211, ENSMUSG00000031167, ENSMUSG00000034729, ENSMUSG00000037805, ENSMUSG00000059796, ENSMUSG00000055762, ENSMUSG00000046364, ENSMUSG00000032604, ENSMUSG00000022884, ENSMUSG00000044533	238	319	13588	1.9687	1	0.860999	58.892																GOTERM_CC_FAT	GO:0005758~mitochondrial intermembrane space	3	0.911854	0.0935456	ENSMUSG00000038084, ENSMUSG00000020464, ENSMUSG00000046516	216	30	12504	5.78889	1	0.53348	72.9931
GOTERM_BP_FAT	GO:0006829~zinc ion transport	3	0.911854	0.0556701	ENSMUSG00000022094, ENSMUSG00000024327, ENSMUSG00000029221	238	22	13588	7.78533	1	0.86487	60.474																GOTERM_CC_FAT	GO:0016323~basolateral plasma membrane	6	1.82371	0.0960619	ENSMUSG00000027356, ENSMUSG00000021709, ENSMUSG00000032064, ENSMUSG00000059456, ENSMUSG00000027130, ENSMUSG00000027111	216	141	12504	2.46336	1	0.534169	73.9755
GOTERM_BP_FAT	GO:0018130~heterocycle biosynthetic process	4	1.21581	0.0592072	ENSMUSG00000030979, ENSMUSG00000028684, ENSMUSG00000028737, ENSMUSG00000028393	238	51	13588	4.47784	1	0.874243	62.8059
GOTERM_BP_FAT	GO:0051325~interphase	4	1.21581	0.0592072	ENSMUSG00000029014, ENSMUSG00000022892, ENSMUSG00000023039, ENSMUSG00000020184	238	51	13588	4.47784	1	0.874243	62.8059
GOTERM_BP_FAT	GO:0008380~RNA splicing	8	2.43161	0.0627702	ENSMUSG00000041459, ENSMUSG00000020719, ENSMUSG00000063800, ENSMUSG00000028809, ENSMUSG00000005687, ENSMUSG00000005506, ENSMUSG00000027404, ENSMUSG00000021134	238	201	13588	2.27234	1	0.882673	65.024
GOTERM_BP_FAT	GO:0030163~protein catabolic process	16	4.86322	0.0630237	ENSMUSG00000022710, ENSMUSG00000026280, ENSMUSG00000032376, ENSMUSG00000026977, ENSMUSG00000036309, ENSMUSG00000022517, ENSMUSG00000020184, ENSMUSG00000040746, ENSMUSG00000038429, ENSMUSG00000008348, ENSMUSG00000060073, ENSMUSG00000025702, ENSMUSG00000039686, ENSMUSG00000031634, ENSMUSG00000017843, ENSMUSG00000005262	238	556	13588	1.64295	1	0.876943	65.177
GOTERM_BP_FAT	GO:0046128~purine ribonucleoside metabolic process	3	0.911854	0.0650345	ENSMUSG00000053907, ENSMUSG00000029056, ENSMUSG00000021670	238	24	13588	7.13655	1	0.878611	66.3685
GOTERM_BP_FAT	GO:0042278~purine nucleoside metabolic process	3	0.911854	0.0650345	ENSMUSG00000053907, ENSMUSG00000029056, ENSMUSG00000021670	238	24	13588	7.13655	1	0.878611	66.3685
GOTERM_BP_FAT	GO:0006598~polyamine catabolic process	2	0.607903	0.0679706	ENSMUSG00000025283, ENSMUSG00000027333	238	4	13588	28.5462	1	0.883772	68.0397
GOTERM_BP_FAT	GO:0006457~protein folding	6	1.82371	0.0715012	ENSMUSG00000038074, ENSMUSG00000004069, ENSMUSG00000001416, ENSMUSG00000015656, ENSMUSG00000001289, ENSMUSG00000028410	238	127	13588	2.69728	1	0.890619	69.9461
GOTERM_BP_FAT	GO:0046907~intracellular transport	13	3.95137	0.0746302	ENSMUSG00000025786, ENSMUSG00000028649, ENSMUSG00000068206, ENSMUSG00000029207, ENSMUSG00000030058, ENSMUSG00000021709, ENSMUSG00000022892, ENSMUSG00000026280, ENSMUSG00000020745, ENSMUSG00000064068, ENSMUSG00000037339, ENSMUSG00000030272, ENSMUSG00000033685	238	431	13588	1.72205	1	0.895496	71.5459
GOTERM_BP_FAT	GO:0033013~tetrapyrrole metabolic process	3	0.911854	0.0748811	ENSMUSG00000030979, ENSMUSG00000028684, ENSMUSG00000028393	238	26	13588	6.58759	1	0.890706	71.6707
GOTERM_BP_FAT	GO:0006778~porphyrin metabolic process	3	0.911854	0.0748811	ENSMUSG00000030979, ENSMUSG00000028684, ENSMUSG00000028393	238	26	13588	6.58759	1	0.890706	71.6707
GOTERM_BP_FAT	GO:0006820~anion transport	6	1.82371	0.0772958	ENSMUSG00000027202, ENSMUSG00000004319, ENSMUSG00000021335, ENSMUSG00000027130, ENSMUSG00000060961, ENSMUSG00000036636	238	130	13588	2.63504	1	0.89312	72.8455
GOTERM_BP_FAT	GO:0016310~phosphorylation	19	5.77508	0.077815	ENSMUSG00000000441, ENSMUSG00000068206, ENSMUSG00000024969, ENSMUSG00000022892, ENSMUSG00000025060, ENSMUSG00000022890, ENSMUSG00000045962, ENSMUSG00000028150, ENSMUSG00000020385, ENSMUSG00000034761, ENSMUSG00000030272, ENSMUSG00000026277, ENSMUSG00000019087, ENSMUSG00000041390, ENSMUSG00000021948, ENSMUSG00000026201, ENSMUSG00000059534, ENSMUSG00000031065, ENSMUSG00000059456	238	718	13588	1.5108	1	0.88938	73.092
GOTERM_BP_FAT	GO:0008215~spermine metabolic process	2	0.607903	0.0842317	ENSMUSG00000025283, ENSMUSG00000027333	238	5	13588	22.837	1	0.903618	75.9707
GOTERM_BP_FAT	GO:0032989~cellular component morphogenesis	11	3.34347	0.0879037	ENSMUSG00000028649, ENSMUSG00000029381, ENSMUSG00000024969, ENSMUSG00000029207, ENSMUSG00000020536, ENSMUSG00000020358, ENSMUSG00000022892, ENSMUSG00000029071, ENSMUSG00000020745, ENSMUSG00000029106, ENSMUSG00000022150	238	351	13588	1.78922	1	0.908755	77.4854
GOTERM_BP_FAT	GO:0000902~cell morphogenesis	10	3.03951	0.0894943	ENSMUSG00000028649, ENSMUSG00000029381, ENSMUSG00000024969, ENSMUSG00000029207, ENSMUSG00000020536, ENSMUSG00000020358, ENSMUSG00000022892, ENSMUSG00000029071, ENSMUSG00000029106, ENSMUSG00000022150	238	309	13588	1.84765	1	0.908261	78.1133
GOTERM_BP_FAT	GO:0007005~mitochondrion organization	5	1.51976	0.0895541	ENSMUSG00000038084, ENSMUSG00000031516, ENSMUSG00000004069, ENSMUSG00000064068, ENSMUSG00000022552	238	97	13588	2.94291	1	0.903835	78.1365
GOTERM_BP_FAT	GO:0006821~chloride transport	4	1.21581	0.0903947	ENSMUSG00000027202, ENSMUSG00000004319, ENSMUSG00000027130, ENSMUSG00000036636	238	61	13588	3.74377	1	0.901475	78.4614
GOTERM_BP_FAT	GO:0009110~vitamin biosynthetic process	3	0.911854	0.0904593	ENSMUSG00000018659, ENSMUSG00000037542, ENSMUSG00000037847	238	29	13588	5.90611	1	0.897071	78.4862
GOTERM_BP_FAT	GO:0010639~negative regulation of organelle organization	4	1.21581	0.0938274	ENSMUSG00000018411, ENSMUSG00000032479, ENSMUSG00000057738, ENSMUSG00000038775	238	62	13588	3.68338	1	0.901455	79.7415
GOTERM_BP_FAT	GO:0046148~pigment biosynthetic process	3	0.911854	0.0958468	ENSMUSG00000030979, ENSMUSG00000028684, ENSMUSG00000028393	238	30	13588	5.70924	1	0.902217	80.4608

## Sheet: KO-GBMvsKO-Nor
Category	Term	Count	%	PValue	Genes	List Total	Pop Hits	Pop Total	Fold Enrichment	Bonferroni	Benjamini	FDR		Category	Term	Count	%	PValue	Genes	List Total	Pop Hits	Pop Total	Fold Enrichment	Bonferroni	Benjamini	FDR		Category	Term	Count	%	PValue	Genes	List Total	Pop Hits	Pop Total	Fold Enrichment	Bonferroni	Benjamini	FDR
GOTERM_BP_FAT	GO:0055085~transmembrane transport	22	7.28477	1.41682e-05	ENSMUSG00000006216, ENSMUSG00000027202, ENSMUSG00000002105, ENSMUSG00000002949, ENSMUSG00000018677, ENSMUSG00000019302, ENSMUSG00000022295, ENSMUSG00000004319, ENSMUSG00000025792, ENSMUSG00000010122, ENSMUSG00000030492, ENSMUSG00000032839, ENSMUSG00000061742, ENSMUSG00000019087, ENSMUSG00000018459, ENSMUSG00000022094, ENSMUSG00000000154, ENSMUSG00000038522, ENSMUSG00000040966, ENSMUSG00000041644,…	217	460	13588	2.99475	0.0166911	0.0166911	0.0228742		GOTERM_MF_FAT	GO:0050662~coenzyme binding	15	4.96689	4.43537e-07	ENSMUSG00000027710, ENSMUSG00000030970, ENSMUSG00000020321, ENSMUSG00000022536, ENSMUSG00000031641, ENSMUSG00000002010, ENSMUSG00000030562, ENSMUSG00000020456, ENSMUSG00000027332, ENSMUSG00000022853, ENSMUSG00000036932, ENSMUSG00000056938, ENSMUSG00000021751, ENSMUSG00000021884, ENSMUSG00000027870	222	160	13288	5.61149	0.000199128	0.000199128	0.000629042		GOTERM_CC_FAT	GO:0031966~mitochondrial membrane	18	5.96026	0.000103913	ENSMUSG00000002949, ENSMUSG00000018677, ENSMUSG00000073838, ENSMUSG00000018796, ENSMUSG00000025792, ENSMUSG00000036892, ENSMUSG00000032883, ENSMUSG00000039176, ENSMUSG00000002346, ENSMUSG00000020456, ENSMUSG00000024012, ENSMUSG00000021764, ENSMUSG00000036932, ENSMUSG00000015357, ENSMUSG00000036751, ENSMUSG00000024038, ENSMUSG00000031278, ENSMUSG00000026819	204	368	12504	2.99808	0.0277691	0.0277691	0.136619
GOTERM_BP_FAT	GO:0055114~oxidation reduction	25	8.27815	0.000175453	ENSMUSG00000028692, ENSMUSG00000013150, ENSMUSG00000031641, ENSMUSG00000042096, ENSMUSG00000030562, ENSMUSG00000020456, ENSMUSG00000027332, ENSMUSG00000021764, ENSMUSG00000036932, ENSMUSG00000072946, ENSMUSG00000024038, ENSMUSG00000027710, ENSMUSG00000030970, ENSMUSG00000022536, ENSMUSG00000020321, ENSMUSG00000066026, ENSMUSG00000036892, ENSMUSG00000002010, ENSMUSG00000028712, ENSMUSG00000022853,…	217	672	13588	2.32952	0.188164	0.0989805	0.282919		GOTERM_MF_FAT	GO:0048037~cofactor binding	15	4.96689	2.52784e-05	ENSMUSG00000027710, ENSMUSG00000030970, ENSMUSG00000020321, ENSMUSG00000022536, ENSMUSG00000031641, ENSMUSG00000002010, ENSMUSG00000030562, ENSMUSG00000020456, ENSMUSG00000027332, ENSMUSG00000022853, ENSMUSG00000036932, ENSMUSG00000056938, ENSMUSG00000021751, ENSMUSG00000021884, ENSMUSG00000027870	222	226	13288	3.97273	0.011286	0.00565901	0.0358451		GOTERM_CC_FAT	GO:0005740~mitochondrial envelope	18	5.96026	0.000218391	ENSMUSG00000002949, ENSMUSG00000018677, ENSMUSG00000073838, ENSMUSG00000018796, ENSMUSG00000025792, ENSMUSG00000036892, ENSMUSG00000032883, ENSMUSG00000039176, ENSMUSG00000002346, ENSMUSG00000020456, ENSMUSG00000024012, ENSMUSG00000021764, ENSMUSG00000036932, ENSMUSG00000015357, ENSMUSG00000036751, ENSMUSG00000024038, ENSMUSG00000031278, ENSMUSG00000026819	204	391	12504	2.82172	0.0574728	0.0291616	0.286928
GOTERM_BP_FAT	GO:0016311~dephosphorylation	10	3.31126	0.000419013	ENSMUSG00000044573, ENSMUSG00000028771, ENSMUSG00000024190, ENSMUSG00000021745, ENSMUSG00000021816, ENSMUSG00000031918, ENSMUSG00000026384, ENSMUSG00000038371, ENSMUSG00000004266, ENSMUSG00000028399	217	141	13588	4.44096	0.392189	0.152923	0.674416		GOTERM_MF_FAT	GO:0004721~phosphoprotein phosphatase activity	10	3.31126	0.000993958	ENSMUSG00000044573, ENSMUSG00000028771, ENSMUSG00000026176, ENSMUSG00000024190, ENSMUSG00000021745, ENSMUSG00000021816, ENSMUSG00000031918, ENSMUSG00000026384, ENSMUSG00000004266, ENSMUSG00000028399	222	152	13288	3.93789	0.360142	0.13829	1.40048		GOTERM_CC_FAT	GO:0031090~organelle membrane	28	9.27152	0.000278543	ENSMUSG00000018677, ENSMUSG00000073838, ENSMUSG00000004319, ENSMUSG00000018796, ENSMUSG00000025949, ENSMUSG00000053119, ENSMUSG00000025792, ENSMUSG00000039176, ENSMUSG00000002346, ENSMUSG00000020456, ENSMUSG00000024012, ENSMUSG00000071657, ENSMUSG00000021764, ENSMUSG00000015357, ENSMUSG00000036932, ENSMUSG00000024038, ENSMUSG00000039254, ENSMUSG00000031278, ENSMUSG00000002949, ENSMUSG00000031889,…	204	809	12504	2.12143	0.0727163	0.0248512	0.365823
GOTERM_BP_FAT	GO:0006631~fatty acid metabolic process	11	3.64238	0.00072301	ENSMUSG00000028712, ENSMUSG00000018796, ENSMUSG00000022853, ENSMUSG00000031641, ENSMUSG00000055737, ENSMUSG00000021751, ENSMUSG00000032883, ENSMUSG00000030759, ENSMUSG00000021884, ENSMUSG00000031278, ENSMUSG00000027870	217	184	13588	3.74344	0.576519	0.193307	1.16103		GOTERM_MF_FAT	GO:0004725~protein tyrosine phosphatase activity	8	2.64901	0.00146653	ENSMUSG00000044573, ENSMUSG00000028771, ENSMUSG00000024190, ENSMUSG00000021745, ENSMUSG00000031918, ENSMUSG00000026384, ENSMUSG00000004266, ENSMUSG00000028399	222	101	13288	4.74106	0.482608	0.151885	2.05991		GOTERM_CC_FAT	GO:0005777~peroxisome	9	2.98013	0.000285594	ENSMUSG00000042096, ENSMUSG00000018796, ENSMUSG00000022853, ENSMUSG00000021751, ENSMUSG00000032883, ENSMUSG00000030759, ENSMUSG00000021884, ENSMUSG00000031278, ENSMUSG00000027870	204	104	12504	5.3043	0.0744871	0.0191657	0.375068
GOTERM_BP_FAT	GO:0006470~protein amino acid dephosphorylation	8	2.64901	0.00227651	ENSMUSG00000044573, ENSMUSG00000028771, ENSMUSG00000024190, ENSMUSG00000021745, ENSMUSG00000021816, ENSMUSG00000026384, ENSMUSG00000004266, ENSMUSG00000028399	217	114	13588	4.39421	0.933302	0.418134	3.61306		GOTERM_MF_FAT	GO:0000166~nucleotide binding	54	17.8808	0.00227609	ENSMUSG00000004319, ENSMUSG00000031641, ENSMUSG00000022884, ENSMUSG00000032604, ENSMUSG00000000787, ENSMUSG00000036932, ENSMUSG00000015357, ENSMUSG00000025199, ENSMUSG00000020380, ENSMUSG00000030970, ENSMUSG00000002949, ENSMUSG00000058546, ENSMUSG00000022443, ENSMUSG00000032570, ENSMUSG00000063870, ENSMUSG00000061838, ENSMUSG00000029505, ENSMUSG00000020385, ENSMUSG00000032883, ENSMUSG00000022469,…	222	2183	13288	1.48063	0.640532	0.185048	3.18008		GOTERM_CC_FAT	GO:0042579~microbody	9	2.98013	0.000285594	ENSMUSG00000042096, ENSMUSG00000018796, ENSMUSG00000022853, ENSMUSG00000021751, ENSMUSG00000032883, ENSMUSG00000030759, ENSMUSG00000021884, ENSMUSG00000031278, ENSMUSG00000027870	204	104	12504	5.3043	0.0744871	0.0191657	0.375068
GOTERM_BP_FAT	GO:0006796~phosphate metabolic process	26	8.60927	0.00276584	ENSMUSG00000019302, ENSMUSG00000021745, ENSMUSG00000030815, ENSMUSG00000004266, ENSMUSG00000036986, ENSMUSG00000026277, ENSMUSG00000019087, ENSMUSG00000028017, ENSMUSG00000025199, ENSMUSG00000026074, ENSMUSG00000029833, ENSMUSG00000024576, ENSMUSG00000044573, ENSMUSG00000022295, ENSMUSG00000024190, ENSMUSG00000045962, ENSMUSG00000020385, ENSMUSG00000025915, ENSMUSG00000026384, ENSMUSG00000038371,…	217	866	13588	1.87997	0.96276	0.422123	4.37351		GOTERM_MF_FAT	GO:0003723~RNA binding	22	7.28477	0.00409353	ENSMUSG00000021481, ENSMUSG00000020719, ENSMUSG00000058546, ENSMUSG00000055065, ENSMUSG00000071337, ENSMUSG00000037805, ENSMUSG00000028639, ENSMUSG00000027620, ENSMUSG00000032604, ENSMUSG00000022884, ENSMUSG00000029227, ENSMUSG00000028180, ENSMUSG00000022858, ENSMUSG00000008373, ENSMUSG00000000787, ENSMUSG00000014504, ENSMUSG00000022139, ENSMUSG00000007850, ENSMUSG00000030057, ENSMUSG00000021134,…	222	672	13288	1.95957	0.841463	0.264321	5.65156		GOTERM_CC_FAT	GO:0044429~mitochondrial part	21	6.95364	0.000340293	ENSMUSG00000002949, ENSMUSG00000018677, ENSMUSG00000073838, ENSMUSG00000018796, ENSMUSG00000020775, ENSMUSG00000025792, ENSMUSG00000031641, ENSMUSG00000036892, ENSMUSG00000032883, ENSMUSG00000039176, ENSMUSG00000002346, ENSMUSG00000027332, ENSMUSG00000020456, ENSMUSG00000024012, ENSMUSG00000021764, ENSMUSG00000036932, ENSMUSG00000015357, ENSMUSG00000036751, ENSMUSG00000024038, ENSMUSG00000031278,…	204	524	12504	2.45644	0.0881092	0.0182779	0.446754
GOTERM_BP_FAT	GO:0006793~phosphorus metabolic process	26	8.60927	0.00276584	ENSMUSG00000019302, ENSMUSG00000021745, ENSMUSG00000030815, ENSMUSG00000004266, ENSMUSG00000036986, ENSMUSG00000026277, ENSMUSG00000019087, ENSMUSG00000028017, ENSMUSG00000025199, ENSMUSG00000026074, ENSMUSG00000029833, ENSMUSG00000024576, ENSMUSG00000044573, ENSMUSG00000022295, ENSMUSG00000024190, ENSMUSG00000045962, ENSMUSG00000020385, ENSMUSG00000025915, ENSMUSG00000026384, ENSMUSG00000038371,…	217	866	13588	1.87997	0.96276	0.422123	4.37351		GOTERM_MF_FAT	GO:0008270~zinc ion binding	51	16.8874	0.00486353	ENSMUSG00000002105, ENSMUSG00000027387, ENSMUSG00000021557, ENSMUSG00000036073, ENSMUSG00000015357, ENSMUSG00000072946, ENSMUSG00000052593, ENSMUSG00000020380, ENSMUSG00000025937, ENSMUSG00000024293, ENSMUSG00000055917, ENSMUSG00000063870, ENSMUSG00000027684, ENSMUSG00000024026, ENSMUSG00000039068, ENSMUSG00000033228, ENSMUSG00000027109, ENSMUSG00000026743, ENSMUSG00000022094, ENSMUSG00000072501,…	222	2105	13288	1.45019	0.887977	0.268547	6.68087		GOTERM_CC_FAT	GO:0031967~organelle envelope	21	6.95364	0.000499767	ENSMUSG00000002949, ENSMUSG00000018677, ENSMUSG00000073838, ENSMUSG00000018796, ENSMUSG00000025792, ENSMUSG00000036892, ENSMUSG00000032883, ENSMUSG00000039176, ENSMUSG00000002346, ENSMUSG00000006005, ENSMUSG00000020456, ENSMUSG00000024012, ENSMUSG00000021764, ENSMUSG00000036932, ENSMUSG00000015357, ENSMUSG00000036751, ENSMUSG00000024038, ENSMUSG00000019961, ENSMUSG00000063450, ENSMUSG00000031278,…	204	540	12504	2.38366	0.126695	0.0223255	0.655485
GOTERM_BP_FAT	GO:0016192~vesicle-mediated transport	16	5.29801	0.00761624	ENSMUSG00000032112, ENSMUSG00000024758, ENSMUSG00000031889, ENSMUSG00000039361, ENSMUSG00000035325, ENSMUSG00000029390, ENSMUSG00000006169, ENSMUSG00000055737, ENSMUSG00000024924, ENSMUSG00000002043, ENSMUSG00000021357, ENSMUSG00000020782, ENSMUSG00000025499, ENSMUSG00000030605, ENSMUSG00000035203, ENSMUSG00000024150	217	466	13588	2.14996	0.999886	0.726795	11.6131		GOTERM_MF_FAT	GO:0043167~ion binding	84	27.8146	0.006363	ENSMUSG00000006216, ENSMUSG00000027202, ENSMUSG00000002105, ENSMUSG00000004319, ENSMUSG00000027387, ENSMUSG00000021557, ENSMUSG00000036073, ENSMUSG00000024924, ENSMUSG00000039176, ENSMUSG00000062609, ENSMUSG00000032839, ENSMUSG00000028017, ENSMUSG00000015357, ENSMUSG00000072946, ENSMUSG00000024150, ENSMUSG00000052593, ENSMUSG00000020380, ENSMUSG00000025937, ENSMUSG00000024293, ENSMUSG00000055917,…	222	3934	13288	1.27806	0.94308	0.301112	8.65542		GOTERM_CC_FAT	GO:0031975~envelope	21	6.95364	0.00052368	ENSMUSG00000002949, ENSMUSG00000018677, ENSMUSG00000073838, ENSMUSG00000018796, ENSMUSG00000025792, ENSMUSG00000036892, ENSMUSG00000032883, ENSMUSG00000039176, ENSMUSG00000002346, ENSMUSG00000006005, ENSMUSG00000020456, ENSMUSG00000024012, ENSMUSG00000021764, ENSMUSG00000036932, ENSMUSG00000015357, ENSMUSG00000036751, ENSMUSG00000024038, ENSMUSG00000019961, ENSMUSG00000063450, ENSMUSG00000031278,…	204	542	12504	2.37486	0.132339	0.020075	0.686749
GOTERM_BP_FAT	GO:0006732~coenzyme metabolic process	8	2.64901	0.00787582	ENSMUSG00000020572, ENSMUSG00000015536, ENSMUSG00000022536, ENSMUSG00000020321, ENSMUSG00000022853, ENSMUSG00000006345, ENSMUSG00000061838, ENSMUSG00000002010	217	143	13588	3.50308	0.999917	0.69093	11.9856		GOTERM_MF_FAT	GO:0016791~phosphatase activity	11	3.64238	0.00654467	ENSMUSG00000044573, ENSMUSG00000028771, ENSMUSG00000026176, ENSMUSG00000024190, ENSMUSG00000021745, ENSMUSG00000021816, ENSMUSG00000031918, ENSMUSG00000026384, ENSMUSG00000038371, ENSMUSG00000004266, ENSMUSG00000028399	222	238	13288	2.76645	0.947567	0.279334	8.89201		GOTERM_CC_FAT	GO:0005739~mitochondrion	36	11.9205	0.00243231	ENSMUSG00000018677, ENSMUSG00000073838, ENSMUSG00000018796, ENSMUSG00000025792, ENSMUSG00000031641, ENSMUSG00000039176, ENSMUSG00000063683, ENSMUSG00000002346, ENSMUSG00000027332, ENSMUSG00000020456, ENSMUSG00000017760, ENSMUSG00000024012, ENSMUSG00000021764, ENSMUSG00000036932, ENSMUSG00000015357, ENSMUSG00000072946, ENSMUSG00000024038, ENSMUSG00000024694, ENSMUSG00000031278, ENSMUSG00000027710,…	204	1322	12504	1.66913	0.483127	0.0791837	3.15299
GOTERM_BP_FAT	GO:0051186~cofactor metabolic process	9	2.98013	0.00865912	ENSMUSG00000020572, ENSMUSG00000015536, ENSMUSG00000022536, ENSMUSG00000020321, ENSMUSG00000022853, ENSMUSG00000028393, ENSMUSG00000006345, ENSMUSG00000061838, ENSMUSG00000002010	217	182	13588	3.09647	0.999967	0.682724	13.1009		GOTERM_MF_FAT	GO:0043169~cation binding	82	27.1523	0.00991556	ENSMUSG00000027202, ENSMUSG00000002105, ENSMUSG00000027387, ENSMUSG00000021557, ENSMUSG00000036073, ENSMUSG00000024924, ENSMUSG00000039176, ENSMUSG00000062609, ENSMUSG00000032839, ENSMUSG00000028017, ENSMUSG00000015357, ENSMUSG00000072946, ENSMUSG00000024150, ENSMUSG00000052593, ENSMUSG00000020380, ENSMUSG00000025937, ENSMUSG00000024293, ENSMUSG00000055917, ENSMUSG00000063870, ENSMUSG00000032570,…	222	3885	13288	1.26337	0.988602	0.360732	13.1796		GOTERM_CC_FAT	GO:0005743~mitochondrial inner membrane	13	4.30464	0.00327381	ENSMUSG00000002346, ENSMUSG00000002949, ENSMUSG00000018677, ENSMUSG00000073838, ENSMUSG00000024012, ENSMUSG00000025792, ENSMUSG00000021764, ENSMUSG00000015357, ENSMUSG00000036892, ENSMUSG00000036751, ENSMUSG00000039176, ENSMUSG00000024038, ENSMUSG00000026819	204	296	12504	2.69197	0.588793	0.0940216	4.22226
GOTERM_BP_FAT	GO:0016054~organic acid catabolic process	6	1.98675	0.00934605	ENSMUSG00000028692, ENSMUSG00000022853, ENSMUSG00000036892, ENSMUSG00000021751, ENSMUSG00000026103, ENSMUSG00000021884	217	81	13588	4.63833	0.999986	0.672259	14.0681		GOTERM_MF_FAT	GO:0016877~ligase activity, forming carbon-sulfur bonds	4	1.3245	0.0109434	ENSMUSG00000018796, ENSMUSG00000061838, ENSMUSG00000032883, ENSMUSG00000031278	222	28	13288	8.55084	0.99285	0.361831	14.4492		GOTERM_CC_FAT	GO:0031410~cytoplasmic vesicle	18	5.96026	0.00380825	ENSMUSG00000032112, ENSMUSG00000031889, ENSMUSG00000019302, ENSMUSG00000039361, ENSMUSG00000004319, ENSMUSG00000035325, ENSMUSG00000029390, ENSMUSG00000029071, ENSMUSG00000025949, ENSMUSG00000006169, ENSMUSG00000041268, ENSMUSG00000020530, ENSMUSG00000025915, ENSMUSG00000025702, ENSMUSG00000007038, ENSMUSG00000020048, ENSMUSG00000031729, ENSMUSG00000026335	204	508	12504	2.17184	0.64442	0.0982343	4.89568
GOTERM_BP_FAT	GO:0046395~carboxylic acid catabolic process	6	1.98675	0.00934605	ENSMUSG00000028692, ENSMUSG00000022853, ENSMUSG00000036892, ENSMUSG00000021751, ENSMUSG00000026103, ENSMUSG00000021884	217	81	13588	4.63833	0.999986	0.672259	14.0681		GOTERM_MF_FAT	GO:0046872~metal ion binding	81	26.8212	0.0114553	ENSMUSG00000027202, ENSMUSG00000002105, ENSMUSG00000027387, ENSMUSG00000021557, ENSMUSG00000036073, ENSMUSG00000024924, ENSMUSG00000039176, ENSMUSG00000062609, ENSMUSG00000032839, ENSMUSG00000028017, ENSMUSG00000015357, ENSMUSG00000072946, ENSMUSG00000024150, ENSMUSG00000052593, ENSMUSG00000020380, ENSMUSG00000025937, ENSMUSG00000024293, ENSMUSG00000055917, ENSMUSG00000063870, ENSMUSG00000032570,…	222	3850	13288	1.25931	0.994333	0.350201	15.075		GOTERM_CC_FAT	GO:0019898~extrinsic to membrane	17	5.62914	0.00438054	ENSMUSG00000035325, ENSMUSG00000025949, ENSMUSG00000006169, ENSMUSG00000041268, ENSMUSG00000068874, ENSMUSG00000028906, ENSMUSG00000055737, ENSMUSG00000026384, ENSMUSG00000028712, ENSMUSG00000033149, ENSMUSG00000024044, ENSMUSG00000022469, ENSMUSG00000031918, ENSMUSG00000030605, ENSMUSG00000046519, ENSMUSG00000035203, ENSMUSG00000062381	204	472	12504	2.20763	0.695698	0.102514	5.61194
GOTERM_BP_FAT	GO:0032268~regulation of cellular protein metabolic process	11	3.64238	0.0142183	ENSMUSG00000071337, ENSMUSG00000028017, ENSMUSG00000021764, ENSMUSG00000022469, ENSMUSG00000055737, ENSMUSG00000004266, ENSMUSG00000005610, ENSMUSG00000024483, ENSMUSG00000036986, ENSMUSG00000062381, ENSMUSG00000047888	217	280	13588	2.45997	1	0.787029	20.6438		GOTERM_MF_FAT	GO:0016563~transcription activator activity	11	3.64238	0.0114881	ENSMUSG00000055053, ENSMUSG00000019302, ENSMUSG00000005373, ENSMUSG00000030330, ENSMUSG00000029634, ENSMUSG00000026976, ENSMUSG00000058239, ENSMUSG00000030557, ENSMUSG00000027620, ENSMUSG00000032185, ENSMUSG00000036986	222	259	13288	2.54214	0.994417	0.329063	15.115		GOTERM_CC_FAT	GO:0031974~membrane-enclosed lumen	32	10.596	0.00456002	ENSMUSG00000021481, ENSMUSG00000028248, ENSMUSG00000019302, ENSMUSG00000005373, ENSMUSG00000030330, ENSMUSG00000021488, ENSMUSG00000033543, ENSMUSG00000029634, ENSMUSG00000031641, ENSMUSG00000039176, ENSMUSG00000036986, ENSMUSG00000000787, ENSMUSG00000020456, ENSMUSG00000027332, ENSMUSG00000007038, ENSMUSG00000027829, ENSMUSG00000036932, ENSMUSG00000029833, ENSMUSG00000020719, ENSMUSG00000030970,…	204	1174	12504	1.67071	0.710208	0.0980678	5.83555
GOTERM_BP_FAT	GO:0015031~protein transport	19	6.29139	0.0159866	ENSMUSG00000031889, ENSMUSG00000002949, ENSMUSG00000035325, ENSMUSG00000021709, ENSMUSG00000029390, ENSMUSG00000022443, ENSMUSG00000053119, ENSMUSG00000068874, ENSMUSG00000055371, ENSMUSG00000036986, ENSMUSG00000021357, ENSMUSG00000006005, ENSMUSG00000014504, ENSMUSG00000027423, ENSMUSG00000064181, ENSMUSG00000015291, ENSMUSG00000015357, ENSMUSG00000062381, ENSMUSG00000024150	217	651	13588	1.82755	1	0.797185	22.9112		GOTERM_MF_FAT	GO:0042623~ATPase activity, coupled	10	3.31126	0.0123666	ENSMUSG00000020719, ENSMUSG00000000787, ENSMUSG00000019087, ENSMUSG00000022295, ENSMUSG00000022443, ENSMUSG00000055065, ENSMUSG00000032570, ENSMUSG00000063870, ENSMUSG00000022884, ENSMUSG00000006599	222	223	13288	2.68412	0.996255	0.329068	16.1787		GOTERM_CC_FAT	GO:0031982~vesicle	18	5.96026	0.00471543	ENSMUSG00000032112, ENSMUSG00000031889, ENSMUSG00000019302, ENSMUSG00000039361, ENSMUSG00000004319, ENSMUSG00000035325, ENSMUSG00000029390, ENSMUSG00000029071, ENSMUSG00000025949, ENSMUSG00000006169, ENSMUSG00000041268, ENSMUSG00000020530, ENSMUSG00000025915, ENSMUSG00000025702, ENSMUSG00000007038, ENSMUSG00000020048, ENSMUSG00000031729, ENSMUSG00000026335	204	519	12504	2.12581	0.722214	0.0938324	6.02876
GOTERM_BP_FAT	GO:0007568~aging	5	1.65563	0.0160003	ENSMUSG00000030562, ENSMUSG00000026380, ENSMUSG00000025499, ENSMUSG00000039176, ENSMUSG00000036986	217	61	13588	5.13258	1	0.770995	22.9286		GOTERM_MF_FAT	GO:0030554~adenyl nucleotide binding	38	12.5828	0.0128193	ENSMUSG00000004319, ENSMUSG00000018796, ENSMUSG00000030815, ENSMUSG00000055065, ENSMUSG00000025949, ENSMUSG00000022884, ENSMUSG00000032604, ENSMUSG00000026277, ENSMUSG00000030562, ENSMUSG00000000787, ENSMUSG00000019087, ENSMUSG00000027332, ENSMUSG00000036932, ENSMUSG00000025199, ENSMUSG00000015357, ENSMUSG00000026074, ENSMUSG00000031278, ENSMUSG00000020380, ENSMUSG00000024576, ENSMUSG00000020719,…	222	1535	13288	1.48177	0.996951	0.320369	16.7219		GOTERM_CC_FAT	GO:0019866~organelle inner membrane	13	4.30464	0.00497967	ENSMUSG00000002346, ENSMUSG00000002949, ENSMUSG00000018677, ENSMUSG00000073838, ENSMUSG00000024012, ENSMUSG00000025792, ENSMUSG00000021764, ENSMUSG00000015357, ENSMUSG00000036892, ENSMUSG00000036751, ENSMUSG00000039176, ENSMUSG00000024038, ENSMUSG00000026819	204	312	12504	2.55392	0.7415	0.0921108	6.35645
GOTERM_BP_FAT	GO:0002573~myeloid leukocyte differentiation	4	1.3245	0.0165003	ENSMUSG00000027164, ENSMUSG00000027109, ENSMUSG00000022443, ENSMUSG00000025199	217	34	13588	7.36677	1	0.756307	23.5584		GOTERM_MF_FAT	GO:0001883~purine nucleoside binding	38	12.5828	0.0145135	ENSMUSG00000004319, ENSMUSG00000018796, ENSMUSG00000030815, ENSMUSG00000055065, ENSMUSG00000025949, ENSMUSG00000022884, ENSMUSG00000032604, ENSMUSG00000026277, ENSMUSG00000030562, ENSMUSG00000000787, ENSMUSG00000019087, ENSMUSG00000027332, ENSMUSG00000036932, ENSMUSG00000025199, ENSMUSG00000015357, ENSMUSG00000026074, ENSMUSG00000031278, ENSMUSG00000020380, ENSMUSG00000024576, ENSMUSG00000020719,…	222	1548	13288	1.46933	0.99859	0.336529	18.7261		GOTERM_CC_FAT	GO:0031988~membrane-bounded vesicle	15	4.96689	0.00864741	ENSMUSG00000032112, ENSMUSG00000031889, ENSMUSG00000039361, ENSMUSG00000019302, ENSMUSG00000004319, ENSMUSG00000029390, ENSMUSG00000029071, ENSMUSG00000025949, ENSMUSG00000006169, ENSMUSG00000041268, ENSMUSG00000020530, ENSMUSG00000025915, ENSMUSG00000007038, ENSMUSG00000020048, ENSMUSG00000031729	204	420	12504	2.18908	0.904977	0.145218	10.7972
GOTERM_BP_FAT	GO:0008104~protein localization	21	6.95364	0.0169545	ENSMUSG00000031889, ENSMUSG00000002949, ENSMUSG00000035325, ENSMUSG00000021709, ENSMUSG00000029390, ENSMUSG00000022443, ENSMUSG00000053119, ENSMUSG00000068874, ENSMUSG00000055371, ENSMUSG00000036986, ENSMUSG00000021357, ENSMUSG00000006005, ENSMUSG00000014504, ENSMUSG00000027423, ENSMUSG00000064181, ENSMUSG00000015291, ENSMUSG00000015357, ENSMUSG00000020220, ENSMUSG00000063450, ENSMUSG00000062381,…	217	753	13588	1.74631	1	0.741875	24.1265		GOTERM_MF_FAT	GO:0001882~nucleoside binding	38	12.5828	0.015938	ENSMUSG00000004319, ENSMUSG00000018796, ENSMUSG00000030815, ENSMUSG00000055065, ENSMUSG00000025949, ENSMUSG00000022884, ENSMUSG00000032604, ENSMUSG00000026277, ENSMUSG00000030562, ENSMUSG00000000787, ENSMUSG00000019087, ENSMUSG00000027332, ENSMUSG00000036932, ENSMUSG00000025199, ENSMUSG00000015357, ENSMUSG00000026074, ENSMUSG00000031278, ENSMUSG00000020380, ENSMUSG00000024576, ENSMUSG00000020719,…	222	1558	13288	1.4599	0.999264	0.345799	20.3764		GOTERM_CC_FAT	GO:0070013~intracellular organelle lumen	30	9.93377	0.00923927	ENSMUSG00000021481, ENSMUSG00000028248, ENSMUSG00000019302, ENSMUSG00000005373, ENSMUSG00000030330, ENSMUSG00000021488, ENSMUSG00000033543, ENSMUSG00000029634, ENSMUSG00000031641, ENSMUSG00000039176, ENSMUSG00000036986, ENSMUSG00000000787, ENSMUSG00000020456, ENSMUSG00000027332, ENSMUSG00000007038, ENSMUSG00000027829, ENSMUSG00000029833, ENSMUSG00000020719, ENSMUSG00000030970, ENSMUSG00000020775,…	204	1133	12504	1.62297	0.919176	0.145482	11.4953
GOTERM_BP_FAT	GO:0045184~establishment of protein localization	19	6.29139	0.0171441	ENSMUSG00000031889, ENSMUSG00000002949, ENSMUSG00000035325, ENSMUSG00000021709, ENSMUSG00000029390, ENSMUSG00000022443, ENSMUSG00000053119, ENSMUSG00000068874, ENSMUSG00000055371, ENSMUSG00000036986, ENSMUSG00000021357, ENSMUSG00000006005, ENSMUSG00000014504, ENSMUSG00000027423, ENSMUSG00000064181, ENSMUSG00000015291, ENSMUSG00000015357, ENSMUSG00000062381, ENSMUSG00000024150	217	656	13588	1.81362	1	0.723068	24.3624		GOTERM_MF_FAT	GO:0004467~long-chain-fatty-acid-CoA ligase activity	3	0.993377	0.0190367	ENSMUSG00000018796, ENSMUSG00000032883, ENSMUSG00000031278	222	13	13288	13.8129	0.999821	0.380869	23.8595		GOTERM_CC_FAT	GO:0043233~organelle lumen	30	9.93377	0.00956591	ENSMUSG00000021481, ENSMUSG00000028248, ENSMUSG00000019302, ENSMUSG00000005373, ENSMUSG00000030330, ENSMUSG00000021488, ENSMUSG00000033543, ENSMUSG00000029634, ENSMUSG00000031641, ENSMUSG00000039176, ENSMUSG00000036986, ENSMUSG00000000787, ENSMUSG00000020456, ENSMUSG00000027332, ENSMUSG00000007038, ENSMUSG00000027829, ENSMUSG00000029833, ENSMUSG00000020719, ENSMUSG00000030970, ENSMUSG00000020775,…	204	1136	12504	1.61868	0.926085	0.142064	11.8784
GOTERM_BP_FAT	GO:0030099~myeloid cell differentiation	6	1.98675	0.0184461	ENSMUSG00000027164, ENSMUSG00000019302, ENSMUSG00000027109, ENSMUSG00000022443, ENSMUSG00000025199, ENSMUSG00000036986	217	96	13588	3.91359	1	0.727767	25.9642		GOTERM_MF_FAT	GO:0016887~ATPase activity	11	3.64238	0.0192731	ENSMUSG00000020719, ENSMUSG00000000787, ENSMUSG00000019087, ENSMUSG00000022295, ENSMUSG00000022443, ENSMUSG00000055065, ENSMUSG00000032570, ENSMUSG00000063870, ENSMUSG00000015357, ENSMUSG00000022884, ENSMUSG00000006599	222	281	13288	2.34311	0.99984	0.368653	24.1193		GOTERM_CC_FAT	GO:0000267~cell fraction	18	5.96026	0.0171981	ENSMUSG00000031889, ENSMUSG00000020321, ENSMUSG00000018796, ENSMUSG00000029390, ENSMUSG00000029071, ENSMUSG00000045962, ENSMUSG00000025575, ENSMUSG00000032883, ENSMUSG00000024924, ENSMUSG00000036986, ENSMUSG00000028712, ENSMUSG00000027164, ENSMUSG00000018459, ENSMUSG00000025283, ENSMUSG00000015291, ENSMUSG00000025499, ENSMUSG00000036932, ENSMUSG00000031278	204	596	12504	1.85116	0.990916	0.229857	20.4051
GOTERM_BP_FAT	GO:0030097~hemopoiesis	10	3.31126	0.0190852	ENSMUSG00000052593, ENSMUSG00000027164, ENSMUSG00000039361, ENSMUSG00000019302, ENSMUSG00000027109, ENSMUSG00000022443, ENSMUSG00000073889, ENSMUSG00000021816, ENSMUSG00000025199, ENSMUSG00000036986	217	251	13588	2.49472	1	0.719672	26.7386		GOTERM_MF_FAT	GO:0009055~electron carrier activity	9	2.98013	0.0198709	ENSMUSG00000028712, ENSMUSG00000027710, ENSMUSG00000030562, ENSMUSG00000027332, ENSMUSG00000013150, ENSMUSG00000036932, ENSMUSG00000021751, ENSMUSG00000028571, ENSMUSG00000027870	222	202	13288	2.66685	0.999878	0.36275	24.7727		GOTERM_CC_FAT	GO:0016023~cytoplasmic membrane-bounded vesicle	14	4.63576	0.0175795	ENSMUSG00000032112, ENSMUSG00000031889, ENSMUSG00000039361, ENSMUSG00000019302, ENSMUSG00000029390, ENSMUSG00000029071, ENSMUSG00000006169, ENSMUSG00000025949, ENSMUSG00000041268, ENSMUSG00000020530, ENSMUSG00000025915, ENSMUSG00000007038, ENSMUSG00000020048, ENSMUSG00000031729	204	414	12504	2.07275	0.991823	0.223509	20.8106
GOTERM_BP_FAT	GO:0009081~branched chain family amino acid metabolic process	3	0.993377	0.0230496	ENSMUSG00000042096, ENSMUSG00000022536, ENSMUSG00000055737	217	15	13588	12.5235	1	0.767316	31.3758		GOTERM_MF_FAT	GO:0015645~fatty-acid ligase activity	3	0.993377	0.0250749	ENSMUSG00000018796, ENSMUSG00000032883, ENSMUSG00000031278	222	15	13288	11.9712	0.999989	0.418974	30.2434		GOTERM_CC_FAT	GO:0044451~nucleoplasm part	16	5.29801	0.0201416	ENSMUSG00000030970, ENSMUSG00000028248, ENSMUSG00000019302, ENSMUSG00000005373, ENSMUSG00000030330, ENSMUSG00000021488, ENSMUSG00000033543, ENSMUSG00000026976, ENSMUSG00000029634, ENSMUSG00000026380, ENSMUSG00000036986, ENSMUSG00000028712, ENSMUSG00000008373, ENSMUSG00000000787, ENSMUSG00000027829, ENSMUSG00000006599	204	513	12504	1.91171	0.99597	0.240963	23.4849
GOTERM_BP_FAT	GO:0043603~cellular amide metabolic process	4	1.3245	0.0237886	ENSMUSG00000020572, ENSMUSG00000022536, ENSMUSG00000020321, ENSMUSG00000055737	217	39	13588	6.42231	1	0.760721	32.2093		GOTERM_MF_FAT	GO:0003995~acyl-CoA dehydrogenase activity	3	0.993377	0.0283476	ENSMUSG00000027710, ENSMUSG00000027332, ENSMUSG00000021751	222	16	13288	11.223	0.999998	0.443956	33.492		GOTERM_CC_FAT	GO:0005626~insoluble fraction	16	5.29801	0.0252772	ENSMUSG00000031889, ENSMUSG00000018796, ENSMUSG00000029390, ENSMUSG00000029071, ENSMUSG00000045962, ENSMUSG00000025575, ENSMUSG00000032883, ENSMUSG00000024924, ENSMUSG00000036986, ENSMUSG00000028712, ENSMUSG00000027164, ENSMUSG00000018459, ENSMUSG00000015291, ENSMUSG00000025499, ENSMUSG00000036932, ENSMUSG00000031278	204	528	12504	1.8574	0.99903	0.281356	28.5958
GOTERM_BP_FAT	GO:0006091~generation of precursor metabolites and energy	10	3.31126	0.0239674	ENSMUSG00000019087, ENSMUSG00000019302, ENSMUSG00000022295, ENSMUSG00000020456, ENSMUSG00000020321, ENSMUSG00000030815, ENSMUSG00000021764, ENSMUSG00000061838, ENSMUSG00000002010, ENSMUSG00000024038	217	261	13588	2.39914	1	0.746497	32.4094		GOTERM_MF_FAT	GO:0050660~FAD binding	5	1.65563	0.0304453	ENSMUSG00000027710, ENSMUSG00000030562, ENSMUSG00000027332, ENSMUSG00000036932, ENSMUSG00000021751	222	71	13288	4.2152	0.999999	0.45315	35.4996		GOTERM_CC_FAT	GO:0005654~nucleoplasm	17	5.62914	0.0347818	ENSMUSG00000030970, ENSMUSG00000028248, ENSMUSG00000019302, ENSMUSG00000005373, ENSMUSG00000030330, ENSMUSG00000021488, ENSMUSG00000033543, ENSMUSG00000026976, ENSMUSG00000029634, ENSMUSG00000026380, ENSMUSG00000036986, ENSMUSG00000028712, ENSMUSG00000008373, ENSMUSG00000000787, ENSMUSG00000027829, ENSMUSG00000007850, ENSMUSG00000006599	204	599	12504	1.73957	0.999932	0.353432	37.232
GOTERM_BP_FAT	GO:0002521~leukocyte differentiation	7	2.31788	0.0259031	ENSMUSG00000052593, ENSMUSG00000027164, ENSMUSG00000027109, ENSMUSG00000022443, ENSMUSG00000073889, ENSMUSG00000021816, ENSMUSG00000025199	217	142	13588	3.08678	1	0.757609	34.5416		GOTERM_MF_FAT	GO:0003712~transcription cofactor activity	8	2.64901	0.030902	ENSMUSG00000020719, ENSMUSG00000030970, ENSMUSG00000019302, ENSMUSG00000030330, ENSMUSG00000021488, ENSMUSG00000027620, ENSMUSG00000032185, ENSMUSG00000036986	222	180	13288	2.66026	0.999999	0.444144	35.9292		GOTERM_CC_FAT	GO:0005624~membrane fraction	15	4.96689	0.0385265	ENSMUSG00000031889, ENSMUSG00000018796, ENSMUSG00000029390, ENSMUSG00000029071, ENSMUSG00000045962, ENSMUSG00000025575, ENSMUSG00000032883, ENSMUSG00000024924, ENSMUSG00000028712, ENSMUSG00000027164, ENSMUSG00000018459, ENSMUSG00000015291, ENSMUSG00000036932, ENSMUSG00000025499, ENSMUSG00000031278	204	510	12504	1.80277	0.999976	0.370556	40.3612
GOTERM_BP_FAT	GO:0070271~protein complex biogenesis	9	2.98013	0.0286681	ENSMUSG00000039361, ENSMUSG00000019302, ENSMUSG00000029071, ENSMUSG00000033543, ENSMUSG00000031918, ENSMUSG00000038371, ENSMUSG00000036986, ENSMUSG00000020859, ENSMUSG00000029833	217	227	13588	2.48263	1	0.777407	37.4781		GOTERM_MF_FAT	GO:0046914~transition metal ion binding	56	18.543	0.0313149	ENSMUSG00000002105, ENSMUSG00000027387, ENSMUSG00000021557, ENSMUSG00000036073, ENSMUSG00000015357, ENSMUSG00000072946, ENSMUSG00000052593, ENSMUSG00000020380, ENSMUSG00000025937, ENSMUSG00000024293, ENSMUSG00000055917, ENSMUSG00000032570, ENSMUSG00000063870, ENSMUSG00000027684, ENSMUSG00000024026, ENSMUSG00000039068, ENSMUSG00000033228, ENSMUSG00000027109, ENSMUSG00000021504, ENSMUSG00000026743,…	222	2608	13288	1.28525	0.999999	0.435271	36.3152		GOTERM_CC_FAT	GO:0005773~vacuole	8	2.64901	0.0492098	ENSMUSG00000019087, ENSMUSG00000029175, ENSMUSG00000035953, ENSMUSG00000007038, ENSMUSG00000017760, ENSMUSG00000026958, ENSMUSG00000031918, ENSMUSG00000038371	204	204	12504	2.40369	0.999999	0.434361	48.514
GOTERM_BP_FAT	GO:0006461~protein complex assembly	9	2.98013	0.0286681	ENSMUSG00000039361, ENSMUSG00000019302, ENSMUSG00000029071, ENSMUSG00000033543, ENSMUSG00000031918, ENSMUSG00000038371, ENSMUSG00000036986, ENSMUSG00000020859, ENSMUSG00000029833	217	227	13588	2.48263	1	0.777407	37.4781		GOTERM_MF_FAT	GO:0015296~anion:cation symporter activity	3	0.993377	0.0353687	ENSMUSG00000027202, ENSMUSG00000018459, ENSMUSG00000024935	222	18	13288	9.97598	1	0.463051	39.9925		GOTERM_CC_FAT	GO:0031981~nuclear lumen	22	7.28477	0.0500783	ENSMUSG00000021481, ENSMUSG00000020719, ENSMUSG00000030970, ENSMUSG00000028248, ENSMUSG00000019302, ENSMUSG00000005373, ENSMUSG00000030330, ENSMUSG00000021488, ENSMUSG00000033543, ENSMUSG00000026976, ENSMUSG00000029634, ENSMUSG00000026380, ENSMUSG00000036986, ENSMUSG00000028712, ENSMUSG00000008373, ENSMUSG00000000787, ENSMUSG00000014504, ENSMUSG00000027829, ENSMUSG00000007850, ENSMUSG00000007812,…	204	883	12504	1.52715	0.999999	0.427025	49.1293
GOTERM_BP_FAT	GO:0006811~ion transport	19	6.29139	0.0350247	ENSMUSG00000006216, ENSMUSG00000027202, ENSMUSG00000002105, ENSMUSG00000019302, ENSMUSG00000022295, ENSMUSG00000004319, ENSMUSG00000032570, ENSMUSG00000045962, ENSMUSG00000032839, ENSMUSG00000062609, ENSMUSG00000061742, ENSMUSG00000019087, ENSMUSG00000018459, ENSMUSG00000022094, ENSMUSG00000000154, ENSMUSG00000038522, ENSMUSG00000040966, ENSMUSG00000041644, ENSMUSG00000029221	217	712	13588	1.67097	1	0.828781	43.767		GOTERM_MF_FAT	GO:0008276~protein methyltransferase activity	4	1.3245	0.0386216	ENSMUSG00000038812, ENSMUSG00000045098, ENSMUSG00000021488, ENSMUSG00000032185	222	45	13288	5.32052	1	0.480555	42.7994		GOTERM_CC_FAT	GO:0005829~cytosol	15	4.96689	0.0635478	ENSMUSG00000015536, ENSMUSG00000020321, ENSMUSG00000005373, ENSMUSG00000022443, ENSMUSG00000028692, ENSMUSG00000025949, ENSMUSG00000053119, ENSMUSG00000068874, ENSMUSG00000027164, ENSMUSG00000028771, ENSMUSG00000064181, ENSMUSG00000036932, ENSMUSG00000030057, ENSMUSG00000062381, ENSMUSG00000026335	204	549	12504	1.6747	1	0.49558	57.8426
GOTERM_BP_FAT	GO:0048534~hemopoietic or lymphoid organ development	10	3.31126	0.0358155	ENSMUSG00000052593, ENSMUSG00000027164, ENSMUSG00000039361, ENSMUSG00000019302, ENSMUSG00000027109, ENSMUSG00000022443, ENSMUSG00000073889, ENSMUSG00000021816, ENSMUSG00000025199, ENSMUSG00000036986	217	281	13588	2.22838	1	0.823278	44.5064		GOTERM_MF_FAT	GO:0003682~chromatin binding	7	2.31788	0.0449576	ENSMUSG00000019302, ENSMUSG00000027109, ENSMUSG00000021488, ENSMUSG00000063870, ENSMUSG00000042323, ENSMUSG00000053411, ENSMUSG00000029833	222	155	13288	2.70317	1	0.521757	47.9199		GOTERM_CC_FAT	GO:0042598~vesicular fraction	7	2.31788	0.0769527	ENSMUSG00000028712, ENSMUSG00000018796, ENSMUSG00000029390, ENSMUSG00000036932, ENSMUSG00000045962, ENSMUSG00000032883, ENSMUSG00000031278	204	182	12504	2.35747	1	0.552337	65.1264
GOTERM_BP_FAT	GO:0008380~RNA splicing	8	2.64901	0.0416714	ENSMUSG00000020719, ENSMUSG00000008373, ENSMUSG00000028180, ENSMUSG00000022858, ENSMUSG00000028639, ENSMUSG00000007850, ENSMUSG00000027620, ENSMUSG00000021134	217	201	13588	2.49224	1	0.856995	49.7051		GOTERM_MF_FAT	GO:0047961~glycine N-acyltransferase activity	2	0.662252	0.049073	ENSMUSG00000024694, ENSMUSG00000063683	222	3	13288	39.9039	1	0.541164	51.0139		GOTERM_CC_FAT	GO:0005625~soluble fraction	5	1.65563	0.077457	ENSMUSG00000020321, ENSMUSG00000029071, ENSMUSG00000025283, ENSMUSG00000036932, ENSMUSG00000045962	204	99	12504	3.09566	1	0.541731	65.3762
GOTERM_BP_FAT	GO:0065003~macromolecular complex assembly	11	3.64238	0.0440641	ENSMUSG00000008373, ENSMUSG00000039361, ENSMUSG00000019302, ENSMUSG00000029071, ENSMUSG00000033543, ENSMUSG00000031918, ENSMUSG00000028759, ENSMUSG00000038371, ENSMUSG00000036986, ENSMUSG00000020859, ENSMUSG00000029833	217	338	13588	2.03785	1	0.862322	51.6948		GOTERM_MF_FAT	GO:0042799~histone methyltransferase activity (H4-K20 specific)	2	0.662252	0.049073	ENSMUSG00000045098, ENSMUSG00000021488	222	3	13288	39.9039	1	0.541164	51.0139		GOTERM_CC_FAT	GO:0016604~nuclear body	6	1.98675	0.0816051	ENSMUSG00000000787, ENSMUSG00000008373, ENSMUSG00000028248, ENSMUSG00000027829, ENSMUSG00000029634, ENSMUSG00000036986	204	142	12504	2.58989	1	0.548647	67.3693
GOTERM_BP_FAT	GO:0002520~immune system development	10	3.31126	0.0463122	ENSMUSG00000052593, ENSMUSG00000027164, ENSMUSG00000039361, ENSMUSG00000019302, ENSMUSG00000027109, ENSMUSG00000022443, ENSMUSG00000073889, ENSMUSG00000021816, ENSMUSG00000025199, ENSMUSG00000036986	217	295	13588	2.12263	1	0.866268	53.4967		GOTERM_MF_FAT	GO:0008134~transcription factor binding	10	3.31126	0.0517196	ENSMUSG00000020719, ENSMUSG00000030970, ENSMUSG00000019302, ENSMUSG00000005373, ENSMUSG00000030330, ENSMUSG00000021488, ENSMUSG00000063870, ENSMUSG00000027620, ENSMUSG00000032185, ENSMUSG00000036986	222	288	13288	2.07833	1	0.548331	52.9124		GOTERM_CC_FAT	GO:0030136~clathrin-coated vesicle	5	1.65563	0.0890477	ENSMUSG00000032112, ENSMUSG00000031889, ENSMUSG00000039361, ENSMUSG00000006169, ENSMUSG00000041268	204	104	12504	2.94683	1	0.569364	70.6818
GOTERM_BP_FAT	GO:0006829~zinc ion transport	3	0.993377	0.0471696	ENSMUSG00000002105, ENSMUSG00000022094, ENSMUSG00000029221	217	22	13588	8.53875	1	0.861846	54.1672		GOTERM_MF_FAT	GO:0017076~purine nucleotide binding	41	13.5762	0.0545653	ENSMUSG00000004319, ENSMUSG00000073838, ENSMUSG00000018796, ENSMUSG00000030815, ENSMUSG00000055065, ENSMUSG00000025949, ENSMUSG00000022884, ENSMUSG00000032604, ENSMUSG00000026277, ENSMUSG00000030562, ENSMUSG00000000787, ENSMUSG00000019087, ENSMUSG00000027332, ENSMUSG00000021282, ENSMUSG00000036932, ENSMUSG00000025199, ENSMUSG00000015357, ENSMUSG00000026074, ENSMUSG00000031278, ENSMUSG00000020380,…	222	1871	13288	1.31165	1	0.55634	54.8773		GOTERM_CC_FAT	GO:0030055~cell-substrate junction	4	1.3245	0.0919163	ENSMUSG00000030562, ENSMUSG00000055322, ENSMUSG00000021709, ENSMUSG00000032064	204	66	12504	3.7148	1	0.569534	71.8734
GOTERM_BP_FAT	GO:0031399~regulation of protein modification process	7	2.31788	0.0481858	ENSMUSG00000028017, ENSMUSG00000021764, ENSMUSG00000022469, ENSMUSG00000055737, ENSMUSG00000004266, ENSMUSG00000036986, ENSMUSG00000062381	217	165	13588	2.6565	1	0.858529	54.9501		GOTERM_MF_FAT	GO:0008026~ATP-dependent helicase activity	5	1.65563	0.055072	ENSMUSG00000020719, ENSMUSG00000000787, ENSMUSG00000055065, ENSMUSG00000063870, ENSMUSG00000022884	222	86	13288	3.47999	1	0.548338	55.219		GOTERM_CC_FAT	GO:0005905~coated pit	3	0.993377	0.0947493	ENSMUSG00000039361, ENSMUSG00000024924, ENSMUSG00000035203	204	32	12504	5.74632	1	0.569586	73.0062
GOTERM_BP_FAT	GO:0006099~tricarboxylic acid cycle	3	0.993377	0.0511335	ENSMUSG00000020321, ENSMUSG00000061838, ENSMUSG00000002010	217	23	13588	8.1675	1	0.866205	57.1508		GOTERM_MF_FAT	GO:0070035~purine NTP-dependent helicase activity	5	1.65563	0.055072	ENSMUSG00000020719, ENSMUSG00000000787, ENSMUSG00000055065, ENSMUSG00000063870, ENSMUSG00000022884	222	86	13288	3.47999	1	0.548338	55.219
GOTERM_BP_FAT	GO:0009062~fatty acid catabolic process	3	0.993377	0.0511335	ENSMUSG00000022853, ENSMUSG00000021751, ENSMUSG00000021884	217	23	13588	8.1675	1	0.866205	57.1508		GOTERM_MF_FAT	GO:0022890~inorganic cation transmembrane transporter activity	6	1.98675	0.0608487	ENSMUSG00000019087, ENSMUSG00000019302, ENSMUSG00000022295, ENSMUSG00000032570, ENSMUSG00000022094, ENSMUSG00000036751	222	127	13288	2.82784	1	0.574364	58.949
GOTERM_BP_FAT	GO:0046496~nicotinamide nucleotide metabolic process	3	0.993377	0.0552123	ENSMUSG00000020572, ENSMUSG00000022536, ENSMUSG00000020321	217	24	13588	7.82719	1	0.878582	60.0299		GOTERM_MF_FAT	GO:0032559~adenyl ribonucleotide binding	33	10.9272	0.0627582	ENSMUSG00000004319, ENSMUSG00000018796, ENSMUSG00000030815, ENSMUSG00000055065, ENSMUSG00000025949, ENSMUSG00000022884, ENSMUSG00000032604, ENSMUSG00000026277, ENSMUSG00000000787, ENSMUSG00000019087, ENSMUSG00000015357, ENSMUSG00000025199, ENSMUSG00000026074, ENSMUSG00000031278, ENSMUSG00000020380, ENSMUSG00000024576, ENSMUSG00000020719, ENSMUSG00000002949, ENSMUSG00000022443, ENSMUSG00000032570,…	222	1460	13288	1.35291	1	0.575111	60.1171
GOTERM_BP_FAT	GO:0006769~nicotinamide metabolic process	3	0.993377	0.0552123	ENSMUSG00000020572, ENSMUSG00000022536, ENSMUSG00000020321	217	24	13588	7.82719	1	0.878582	60.0299		GOTERM_MF_FAT	GO:0004386~helicase activity	6	1.98675	0.0641904	ENSMUSG00000020719, ENSMUSG00000000787, ENSMUSG00000055065, ENSMUSG00000063870, ENSMUSG00000029505, ENSMUSG00000022884	222	129	13288	2.78399	1	0.57305	60.9727
GOTERM_BP_FAT	GO:0046356~acetyl-CoA catabolic process	3	0.993377	0.0552123	ENSMUSG00000020321, ENSMUSG00000061838, ENSMUSG00000002010	217	24	13588	7.82719	1	0.878582	60.0299		GOTERM_MF_FAT	GO:0008509~anion transmembrane transporter activity	6	1.98675	0.0658993	ENSMUSG00000006216, ENSMUSG00000027202, ENSMUSG00000004319, ENSMUSG00000018459, ENSMUSG00000000154, ENSMUSG00000024935	222	130	13288	2.76258	1	0.572689	61.9714
GOTERM_BP_FAT	GO:0009820~alkaloid metabolic process	3	0.993377	0.0552123	ENSMUSG00000020572, ENSMUSG00000022536, ENSMUSG00000020321	217	24	13588	7.82719	1	0.878582	60.0299		GOTERM_MF_FAT	GO:0015293~symporter activity	6	1.98675	0.0693929	ENSMUSG00000027202, ENSMUSG00000018459, ENSMUSG00000000154, ENSMUSG00000038522, ENSMUSG00000024935, ENSMUSG00000041644	222	132	13288	2.72072	1	0.582193	63.9396
GOTERM_BP_FAT	GO:0019395~fatty acid oxidation	3	0.993377	0.0552123	ENSMUSG00000022853, ENSMUSG00000021751, ENSMUSG00000021884	217	24	13588	7.82719	1	0.878582	60.0299		GOTERM_MF_FAT	GO:0016922~ligand-dependent nuclear receptor binding	2	0.662252	0.080449	ENSMUSG00000021488, ENSMUSG00000029833	222	5	13288	23.9423	1	0.62879	69.562
GOTERM_BP_FAT	GO:0034440~lipid oxidation	3	0.993377	0.0552123	ENSMUSG00000022853, ENSMUSG00000021751, ENSMUSG00000021884	217	24	13588	7.82719	1	0.878582	60.0299		GOTERM_MF_FAT	GO:0030976~thiamin pyrophosphate binding	2	0.662252	0.080449	ENSMUSG00000020456, ENSMUSG00000021884	222	5	13288	23.9423	1	0.62879	69.562
GOTERM_BP_FAT	GO:0006397~mRNA processing	9	2.98013	0.0581223	ENSMUSG00000029227, ENSMUSG00000020719, ENSMUSG00000008373, ENSMUSG00000028180, ENSMUSG00000022858, ENSMUSG00000028639, ENSMUSG00000007850, ENSMUSG00000027620, ENSMUSG00000021134	217	262	13588	2.15098	1	0.884175	61.972		GOTERM_MF_FAT	GO:0005524~ATP binding	32	10.596	0.0816763	ENSMUSG00000004319, ENSMUSG00000018796, ENSMUSG00000030815, ENSMUSG00000055065, ENSMUSG00000025949, ENSMUSG00000022884, ENSMUSG00000032604, ENSMUSG00000026277, ENSMUSG00000000787, ENSMUSG00000019087, ENSMUSG00000015357, ENSMUSG00000025199, ENSMUSG00000026074, ENSMUSG00000031278, ENSMUSG00000020380, ENSMUSG00000024576, ENSMUSG00000020719, ENSMUSG00000002949, ENSMUSG00000022443, ENSMUSG00000032570,…	222	1443	13288	1.32736	1	0.625047	70.1331
GOTERM_BP_FAT	GO:0016570~histone modification	5	1.65563	0.0588999	ENSMUSG00000030330, ENSMUSG00000045098, ENSMUSG00000021488, ENSMUSG00000029505, ENSMUSG00000032185	217	92	13588	3.40313	1	0.880104	62.4757		GOTERM_MF_FAT	GO:0016620~oxidoreductase activity, acting on the aldehyde or oxo group of donors, NAD or NADP as acceptor	3	0.993377	0.0834044	ENSMUSG00000020456, ENSMUSG00000061838, ENSMUSG00000030759	222	29	13288	6.19199	1	0.623777	70.9204
GOTERM_BP_FAT	GO:0016571~histone methylation	3	0.993377	0.0594012	ENSMUSG00000045098, ENSMUSG00000021488, ENSMUSG00000032185	217	25	13588	7.5141	1	0.874896	62.7972		GOTERM_MF_FAT	GO:0003713~transcription coactivator activity	5	1.65563	0.0853808	ENSMUSG00000019302, ENSMUSG00000030330, ENSMUSG00000027620, ENSMUSG00000032185, ENSMUSG00000036986	222	100	13288	2.99279	1	0.6237	71.7972
GOTERM_BP_FAT	GO:0030224~monocyte differentiation	2	0.662252	0.062092	ENSMUSG00000027109, ENSMUSG00000022443	217	4	13588	31.3088	1	0.879417	64.4789		GOTERM_MF_FAT	GO:0019899~enzyme binding	8	2.64901	0.0888063	ENSMUSG00000021357, ENSMUSG00000041268, ENSMUSG00000030557, ENSMUSG00000038371, ENSMUSG00000032604, ENSMUSG00000004364, ENSMUSG00000020859, ENSMUSG00000029833	222	229	13288	2.09103	1	0.629985	73.2588
GOTERM_BP_FAT	GO:0016569~covalent chromatin modification	5	1.65563	0.0667562	ENSMUSG00000030330, ENSMUSG00000045098, ENSMUSG00000021488, ENSMUSG00000029505, ENSMUSG00000032185	217	96	13588	3.26133	1	0.891207	67.2262
GOTERM_BP_FAT	GO:0006812~cation transport	14	4.63576	0.0680028	ENSMUSG00000002105, ENSMUSG00000027202, ENSMUSG00000022295, ENSMUSG00000019302, ENSMUSG00000032570, ENSMUSG00000032839, ENSMUSG00000062609, ENSMUSG00000019087, ENSMUSG00000018459, ENSMUSG00000022094, ENSMUSG00000038522, ENSMUSG00000040966, ENSMUSG00000041644, ENSMUSG00000029221	217	515	13588	1.70222	1	0.889387	67.9259
GOTERM_BP_FAT	GO:0009060~aerobic respiration	3	0.993377	0.0680918	ENSMUSG00000020321, ENSMUSG00000061838, ENSMUSG00000002010	217	27	13588	6.9575	1	0.883303	67.9753
GOTERM_BP_FAT	GO:0043933~macromolecular complex subunit organization	11	3.64238	0.0684808	ENSMUSG00000008373, ENSMUSG00000039361, ENSMUSG00000019302, ENSMUSG00000029071, ENSMUSG00000033543, ENSMUSG00000031918, ENSMUSG00000028759, ENSMUSG00000038371, ENSMUSG00000036986, ENSMUSG00000020859, ENSMUSG00000029833	217	367	13588	1.87682	1	0.878382	68.1905
GOTERM_BP_FAT	GO:0019362~pyridine nucleotide metabolic process	3	0.993377	0.0725848	ENSMUSG00000020572, ENSMUSG00000022536, ENSMUSG00000020321	217	28	13588	6.70902	1	0.887345	70.3793
GOTERM_BP_FAT	GO:0001779~natural killer cell differentiation	2	0.662252	0.0770058	ENSMUSG00000027109, ENSMUSG00000073889	217	5	13588	25.047	1	0.896336	72.5788
GOTERM_BP_FAT	GO:0009109~coenzyme catabolic process	3	0.993377	0.0771706	ENSMUSG00000020321, ENSMUSG00000061838, ENSMUSG00000002010	217	29	13588	6.47767	1	0.891263	72.6577
GOTERM_BP_FAT	GO:0007569~cell aging	3	0.993377	0.0771706	ENSMUSG00000030562, ENSMUSG00000025499, ENSMUSG00000036986	217	29	13588	6.47767	1	0.891263	72.6577
GOTERM_BP_FAT	GO:0010324~membrane invagination	7	2.31788	0.079655	ENSMUSG00000039361, ENSMUSG00000006169, ENSMUSG00000025499, ENSMUSG00000030605, ENSMUSG00000055737, ENSMUSG00000024924, ENSMUSG00000035203	217	188	13588	2.3315	1	0.893667	73.8224
GOTERM_BP_FAT	GO:0006897~endocytosis	7	2.31788	0.079655	ENSMUSG00000039361, ENSMUSG00000006169, ENSMUSG00000025499, ENSMUSG00000030605, ENSMUSG00000055737, ENSMUSG00000024924, ENSMUSG00000035203	217	188	13588	2.3315	1	0.893667	73.8224
GOTERM_BP_FAT	GO:0016568~chromatin modification	8	2.64901	0.0826343	ENSMUSG00000030330, ENSMUSG00000045098, ENSMUSG00000021488, ENSMUSG00000063870, ENSMUSG00000029505, ENSMUSG00000042323, ENSMUSG00000032185, ENSMUSG00000053411	217	236	13588	2.12263	1	0.897406	75.1576
GOTERM_BP_FAT	GO:0046907~intracellular transport	12	3.97351	0.0835055	ENSMUSG00000032112, ENSMUSG00000002949, ENSMUSG00000031889, ENSMUSG00000021709, ENSMUSG00000006005, ENSMUSG00000014504, ENSMUSG00000022443, ENSMUSG00000032570, ENSMUSG00000025792, ENSMUSG00000055371, ENSMUSG00000036986, ENSMUSG00000000738	217	431	13588	1.74341	1	0.894813	75.5358
GOTERM_BP_FAT	GO:0005996~monosaccharide metabolic process	7	2.31788	0.0844653	ENSMUSG00000062646, ENSMUSG00000022536, ENSMUSG00000020456, ENSMUSG00000020321, ENSMUSG00000030815, ENSMUSG00000028692, ENSMUSG00000036073	217	191	13588	2.29488	1	0.892534	75.9462
GOTERM_BP_FAT	GO:0006084~acetyl-CoA metabolic process	3	0.993377	0.0866048	ENSMUSG00000020321, ENSMUSG00000061838, ENSMUSG00000002010	217	31	13588	6.05976	1	0.893756	76.8379
GOTERM_BP_FAT	GO:0051187~cofactor catabolic process	3	0.993377	0.0914454	ENSMUSG00000020321, ENSMUSG00000061838, ENSMUSG00000002010	217	32	13588	5.87039	1	0.902226	78.7423
GOTERM_BP_FAT	GO:0006573~valine metabolic process	2	0.662252	0.0916834	ENSMUSG00000022536, ENSMUSG00000055737	217	6	13588	20.8725	1	0.898207	78.832

## Sheet: KO-UUOvsKO-Nor 
Category	Term	Count	%	PValue	Genes	List Total	Pop Hits	Pop Total	Fold Enrichment	Bonferroni	Benjamini	FDR		Category	Term	Count	%	PValue	Genes	List Total	Pop Hits	Pop Total	Fold Enrichment	Bonferroni	Benjamini	FDR		Category	Term	Count	%	PValue	Genes	List Total	Pop Hits	Pop Total	Fold Enrichment	Bonferroni	Benjamini	FDR
GOTERM_BP_FAT	GO:0055114~oxidation reduction	23	8.64662	0.000121044	ENSMUSG00000037916, ENSMUSG00000003526, ENSMUSG00000021794, ENSMUSG00000020777, ENSMUSG00000022613, ENSMUSG00000028199, ENSMUSG00000029445, ENSMUSG00000025911, ENSMUSG00000036892, ENSMUSG00000022292, ENSMUSG00000042096, ENSMUSG00000028712, ENSMUSG00000029545, ENSMUSG00000030562, ENSMUSG00000007833, ENSMUSG00000039783, ENSMUSG00000059534, ENSMUSG00000028621, ENSMUSG00000028571, ENSMUSG00000024038,…	186	672	13588	2.50035	0.135622	0.135622	0.195589		GOTERM_MF_FAT	GO:0000166~nucleotide binding	59	22.1805	4.86971e-07	ENSMUSG00000037916, ENSMUSG00000032294, ENSMUSG00000038084, ENSMUSG00000036273, ENSMUSG00000002550, ENSMUSG00000028199, ENSMUSG00000015656, ENSMUSG00000031012, ENSMUSG00000008730, ENSMUSG00000022884, ENSMUSG00000031392, ENSMUSG00000029545, ENSMUSG00000000787, ENSMUSG00000059208, ENSMUSG00000019927, ENSMUSG00000004668, ENSMUSG00000003534, ENSMUSG00000002949, ENSMUSG00000006494, ENSMUSG00000003068,…	188	2183	13288	1.91029	0.000206941	0.000206941	0.000685218		GOTERM_CC_FAT	GO:0031967~organelle envelope	18	6.76692	0.00124334	ENSMUSG00000037916, ENSMUSG00000002949, ENSMUSG00000003526, ENSMUSG00000038084, ENSMUSG00000021794, ENSMUSG00000020745, ENSMUSG00000036892, ENSMUSG00000005980, ENSMUSG00000032411, ENSMUSG00000063550, ENSMUSG00000006005, ENSMUSG00000039783, ENSMUSG00000059534, ENSMUSG00000046516, ENSMUSG00000018736, ENSMUSG00000024038, ENSMUSG00000033685, ENSMUSG00000029017	173	540	12504	2.40925	0.270944	0.270944	1.6072
GOTERM_BP_FAT	GO:0006796~phosphate metabolic process	25	9.3985	0.000696763	ENSMUSG00000036273, ENSMUSG00000008730, ENSMUSG00000031012, ENSMUSG00000030272, ENSMUSG00000031392, ENSMUSG00000033793, ENSMUSG00000021948, ENSMUSG00000062312, ENSMUSG00000028017, ENSMUSG00000059534, ENSMUSG00000003534, ENSMUSG00000024576, ENSMUSG00000068206, ENSMUSG00000029148, ENSMUSG00000044573, ENSMUSG00000006494, ENSMUSG00000003068, ENSMUSG00000030849, ENSMUSG00000045962, ENSMUSG00000038371,…	186	866	13588	2.10894	0.567942	0.342689	1.12096		GOTERM_MF_FAT	GO:0030554~adenyl nucleotide binding	46	17.2932	1.06666e-06	ENSMUSG00000024843, ENSMUSG00000032294, ENSMUSG00000022629, ENSMUSG00000036273, ENSMUSG00000002550, ENSMUSG00000008730, ENSMUSG00000031012, ENSMUSG00000015656, ENSMUSG00000030272, ENSMUSG00000022884, ENSMUSG00000039197, ENSMUSG00000031392, ENSMUSG00000029545, ENSMUSG00000030562, ENSMUSG00000000787, ENSMUSG00000019927, ENSMUSG00000062312, ENSMUSG00000021948, ENSMUSG00000022562, ENSMUSG00000003534,…	188	1535	13288	2.11812	0.000453228	0.00022664	0.00150089		GOTERM_CC_FAT	GO:0031975~envelope	18	6.76692	0.00129401	ENSMUSG00000037916, ENSMUSG00000002949, ENSMUSG00000003526, ENSMUSG00000038084, ENSMUSG00000021794, ENSMUSG00000020745, ENSMUSG00000036892, ENSMUSG00000005980, ENSMUSG00000032411, ENSMUSG00000063550, ENSMUSG00000006005, ENSMUSG00000039783, ENSMUSG00000059534, ENSMUSG00000046516, ENSMUSG00000018736, ENSMUSG00000024038, ENSMUSG00000033685, ENSMUSG00000029017	173	542	12504	2.40036	0.280279	0.151636	1.67219
GOTERM_BP_FAT	GO:0006793~phosphorus metabolic process	25	9.3985	0.000696763	ENSMUSG00000036273, ENSMUSG00000008730, ENSMUSG00000031012, ENSMUSG00000030272, ENSMUSG00000031392, ENSMUSG00000033793, ENSMUSG00000021948, ENSMUSG00000062312, ENSMUSG00000028017, ENSMUSG00000059534, ENSMUSG00000003534, ENSMUSG00000024576, ENSMUSG00000068206, ENSMUSG00000029148, ENSMUSG00000044573, ENSMUSG00000006494, ENSMUSG00000003068, ENSMUSG00000030849, ENSMUSG00000045962, ENSMUSG00000038371,…	186	866	13588	2.10894	0.567942	0.342689	1.12096		GOTERM_MF_FAT	GO:0001883~purine nucleoside binding	46	17.2932	1.3466e-06	ENSMUSG00000024843, ENSMUSG00000032294, ENSMUSG00000022629, ENSMUSG00000036273, ENSMUSG00000002550, ENSMUSG00000008730, ENSMUSG00000031012, ENSMUSG00000015656, ENSMUSG00000030272, ENSMUSG00000022884, ENSMUSG00000039197, ENSMUSG00000031392, ENSMUSG00000029545, ENSMUSG00000030562, ENSMUSG00000000787, ENSMUSG00000019927, ENSMUSG00000062312, ENSMUSG00000021948, ENSMUSG00000022562, ENSMUSG00000003534,…	188	1548	13288	2.10034	0.000572141	0.00019075	0.00189479		GOTERM_CC_FAT	GO:0031974~membrane-enclosed lumen	30	11.2782	0.00134263	ENSMUSG00000000134, ENSMUSG00000038084, ENSMUSG00000028248, ENSMUSG00000005373, ENSMUSG00000033543, ENSMUSG00000078765, ENSMUSG00000008730, ENSMUSG00000018068, ENSMUSG00000029545, ENSMUSG00000000787, ENSMUSG00000026803, ENSMUSG00000021236, ENSMUSG00000046516, ENSMUSG00000008855, ENSMUSG00000020409, ENSMUSG00000003526, ENSMUSG00000006494, ENSMUSG00000021794, ENSMUSG00000025138, ENSMUSG00000024454,…	173	1174	12504	1.84695	0.289124	0.107521	1.73452
GOTERM_BP_FAT	GO:0016310~phosphorylation	22	8.27068	0.000776716	ENSMUSG00000024576, ENSMUSG00000068206, ENSMUSG00000029148, ENSMUSG00000006494, ENSMUSG00000003068, ENSMUSG00000036273, ENSMUSG00000030849, ENSMUSG00000031012, ENSMUSG00000008730, ENSMUSG00000045962, ENSMUSG00000030272, ENSMUSG00000020990, ENSMUSG00000031392, ENSMUSG00000053436, ENSMUSG00000017405, ENSMUSG00000033793, ENSMUSG00000028017, ENSMUSG00000021948, ENSMUSG00000062312, ENSMUSG00000059534,…	186	718	13588	2.23842	0.607622	0.267904	1.24884		GOTERM_MF_FAT	GO:0001882~nucleoside binding	46	17.2932	1.60727e-06	ENSMUSG00000024843, ENSMUSG00000032294, ENSMUSG00000022629, ENSMUSG00000036273, ENSMUSG00000002550, ENSMUSG00000008730, ENSMUSG00000031012, ENSMUSG00000015656, ENSMUSG00000030272, ENSMUSG00000022884, ENSMUSG00000039197, ENSMUSG00000031392, ENSMUSG00000029545, ENSMUSG00000030562, ENSMUSG00000000787, ENSMUSG00000019927, ENSMUSG00000062312, ENSMUSG00000021948, ENSMUSG00000022562, ENSMUSG00000003534,…	188	1558	13288	2.08685	0.000682858	0.000170758	0.00226158		GOTERM_CC_FAT	GO:0031988~membrane-bounded vesicle	15	5.6391	0.00198736	ENSMUSG00000032112, ENSMUSG00000036273, ENSMUSG00000028249, ENSMUSG00000029071, ENSMUSG00000041268, ENSMUSG00000025142, ENSMUSG00000015656, ENSMUSG00000022150, ENSMUSG00000035086, ENSMUSG00000068747, ENSMUSG00000031488, ENSMUSG00000005882, ENSMUSG00000020048, ENSMUSG00000030695, ENSMUSG00000031729	173	420	12504	2.58134	0.396671	0.11867	2.55752
GOTERM_BP_FAT	GO:0046907~intracellular transport	16	6.01504	0.0008225	ENSMUSG00000068206, ENSMUSG00000032112, ENSMUSG00000029148, ENSMUSG00000002949, ENSMUSG00000001827, ENSMUSG00000022443, ENSMUSG00000000538, ENSMUSG00000020745, ENSMUSG00000025142, ENSMUSG00000031012, ENSMUSG00000030272, ENSMUSG00000022995, ENSMUSG00000006005, ENSMUSG00000037339, ENSMUSG00000018736, ENSMUSG00000033685	186	431	13588	2.71197	0.628682	0.219386	1.32199		GOTERM_MF_FAT	GO:0005524~ATP binding	43	16.1654	3.25188e-06	ENSMUSG00000024843, ENSMUSG00000032294, ENSMUSG00000022629, ENSMUSG00000036273, ENSMUSG00000002550, ENSMUSG00000008730, ENSMUSG00000031012, ENSMUSG00000015656, ENSMUSG00000030272, ENSMUSG00000022884, ENSMUSG00000039197, ENSMUSG00000031392, ENSMUSG00000000787, ENSMUSG00000019927, ENSMUSG00000062312, ENSMUSG00000021948, ENSMUSG00000022562, ENSMUSG00000003534, ENSMUSG00000004668, ENSMUSG00000037847,…	188	1443	13288	2.10622	0.0013811	0.000276372	0.00457565		GOTERM_CC_FAT	GO:0043233~organelle lumen	28	10.5263	0.00343533	ENSMUSG00000000134, ENSMUSG00000028248, ENSMUSG00000005373, ENSMUSG00000033543, ENSMUSG00000078765, ENSMUSG00000008730, ENSMUSG00000018068, ENSMUSG00000029545, ENSMUSG00000000787, ENSMUSG00000026803, ENSMUSG00000021236, ENSMUSG00000008855, ENSMUSG00000020409, ENSMUSG00000003526, ENSMUSG00000006494, ENSMUSG00000021794, ENSMUSG00000025138, ENSMUSG00000024454, ENSMUSG00000017210, ENSMUSG00000028712,…	173	1136	12504	1.78149	0.582753	0.160388	4.38273
GOTERM_BP_FAT	GO:0006468~protein amino acid phosphorylation	20	7.5188	0.00116899	ENSMUSG00000024576, ENSMUSG00000068206, ENSMUSG00000029148, ENSMUSG00000006494, ENSMUSG00000003068, ENSMUSG00000036273, ENSMUSG00000031012, ENSMUSG00000008730, ENSMUSG00000030849, ENSMUSG00000045962, ENSMUSG00000030272, ENSMUSG00000020990, ENSMUSG00000031392, ENSMUSG00000053436, ENSMUSG00000017405, ENSMUSG00000028017, ENSMUSG00000021948, ENSMUSG00000062312, ENSMUSG00000024858, ENSMUSG00000003534	186	640	13588	2.28293	0.755438	0.245468	1.87397		GOTERM_MF_FAT	GO:0032559~adenyl ribonucleotide binding	43	16.1654	4.38155e-06	ENSMUSG00000024843, ENSMUSG00000032294, ENSMUSG00000022629, ENSMUSG00000036273, ENSMUSG00000002550, ENSMUSG00000008730, ENSMUSG00000031012, ENSMUSG00000015656, ENSMUSG00000030272, ENSMUSG00000022884, ENSMUSG00000039197, ENSMUSG00000031392, ENSMUSG00000000787, ENSMUSG00000019927, ENSMUSG00000062312, ENSMUSG00000021948, ENSMUSG00000022562, ENSMUSG00000003534, ENSMUSG00000004668, ENSMUSG00000037847,…	188	1460	13288	2.0817	0.00186043	0.000310312	0.00616513		GOTERM_CC_FAT	GO:0031090~organelle membrane	22	8.27068	0.00367342	ENSMUSG00000037916, ENSMUSG00000038084, ENSMUSG00000002949, ENSMUSG00000003526, ENSMUSG00000039530, ENSMUSG00000021794, ENSMUSG00000020777, ENSMUSG00000020745, ENSMUSG00000025142, ENSMUSG00000022150, ENSMUSG00000036892, ENSMUSG00000038371, ENSMUSG00000003316, ENSMUSG00000019188, ENSMUSG00000031488, ENSMUSG00000033793, ENSMUSG00000039783, ENSMUSG00000059534, ENSMUSG00000024038, ENSMUSG00000033685,…	173	809	12504	1.96552	0.607323	0.144265	4.67981
GOTERM_BP_FAT	GO:0007169~transmembrane receptor protein tyrosine kinase signaling pathway	9	3.38346	0.00478426	ENSMUSG00000068206, ENSMUSG00000037013, ENSMUSG00000029071, ENSMUSG00000062312, ENSMUSG00000028017, ENSMUSG00000024750, ENSMUSG00000030849, ENSMUSG00000003534, ENSMUSG00000002108	186	192	13588	3.4244	0.996893	0.618004	7.46315		GOTERM_MF_FAT	GO:0017076~purine nucleotide binding	48	18.0451	3.86792e-05	ENSMUSG00000024843, ENSMUSG00000032294, ENSMUSG00000038084, ENSMUSG00000022629, ENSMUSG00000036273, ENSMUSG00000002550, ENSMUSG00000008730, ENSMUSG00000031012, ENSMUSG00000015656, ENSMUSG00000030272, ENSMUSG00000022884, ENSMUSG00000039197, ENSMUSG00000031392, ENSMUSG00000029545, ENSMUSG00000030562, ENSMUSG00000000787, ENSMUSG00000019927, ENSMUSG00000062312, ENSMUSG00000021948, ENSMUSG00000022562,…	188	1871	13288	1.8133	0.0163046	0.00234567	0.054412		GOTERM_CC_FAT	GO:0005739~mitochondrion	31	11.6541	0.00401223	ENSMUSG00000037916, ENSMUSG00000032294, ENSMUSG00000038084, ENSMUSG00000039530, ENSMUSG00000063683, ENSMUSG00000029545, ENSMUSG00000004789, ENSMUSG00000017760, ENSMUSG00000059534, ENSMUSG00000039783, ENSMUSG00000046516, ENSMUSG00000024038, ENSMUSG00000068206, ENSMUSG00000003526, ENSMUSG00000070493, ENSMUSG00000002949, ENSMUSG00000006494, ENSMUSG00000021794, ENSMUSG00000020777, ENSMUSG00000025911,…	173	1322	12504	1.69486	0.639822	0.135738	5.10109
GOTERM_BP_FAT	GO:0032989~cellular component morphogenesis	12	4.51128	0.00868063	ENSMUSG00000024576, ENSMUSG00000053436, ENSMUSG00000037013, ENSMUSG00000030562, ENSMUSG00000022995, ENSMUSG00000043760, ENSMUSG00000022443, ENSMUSG00000029071, ENSMUSG00000062312, ENSMUSG00000020745, ENSMUSG00000022150, ENSMUSG00000018736	186	351	13588	2.49756	0.999972	0.776778	13.1518		GOTERM_MF_FAT	GO:0032555~purine ribonucleotide binding	45	16.9173	0.000132695	ENSMUSG00000024843, ENSMUSG00000032294, ENSMUSG00000038084, ENSMUSG00000022629, ENSMUSG00000036273, ENSMUSG00000002550, ENSMUSG00000008730, ENSMUSG00000031012, ENSMUSG00000015656, ENSMUSG00000030272, ENSMUSG00000022884, ENSMUSG00000039197, ENSMUSG00000031392, ENSMUSG00000000787, ENSMUSG00000019927, ENSMUSG00000062312, ENSMUSG00000021948, ENSMUSG00000022562, ENSMUSG00000003534, ENSMUSG00000004668,…	188	1796	13288	1.77096	0.0548381	0.00702509	0.186554		GOTERM_CC_FAT	GO:0016023~cytoplasmic membrane-bounded vesicle	14	5.26316	0.00474055	ENSMUSG00000032112, ENSMUSG00000036273, ENSMUSG00000028249, ENSMUSG00000029071, ENSMUSG00000041268, ENSMUSG00000015656, ENSMUSG00000022150, ENSMUSG00000035086, ENSMUSG00000068747, ENSMUSG00000031488, ENSMUSG00000005882, ENSMUSG00000020048, ENSMUSG00000030695, ENSMUSG00000031729	173	414	12504	2.44417	0.700895	0.140041	6.00088
GOTERM_BP_FAT	GO:0000902~cell morphogenesis	11	4.13534	0.00968888	ENSMUSG00000024576, ENSMUSG00000053436, ENSMUSG00000037013, ENSMUSG00000030562, ENSMUSG00000022995, ENSMUSG00000043760, ENSMUSG00000022443, ENSMUSG00000029071, ENSMUSG00000062312, ENSMUSG00000022150, ENSMUSG00000018736	186	309	13588	2.60062	0.999992	0.768988	14.5694		GOTERM_MF_FAT	GO:0032553~ribonucleotide binding	45	16.9173	0.000132695	ENSMUSG00000024843, ENSMUSG00000032294, ENSMUSG00000038084, ENSMUSG00000022629, ENSMUSG00000036273, ENSMUSG00000002550, ENSMUSG00000008730, ENSMUSG00000031012, ENSMUSG00000015656, ENSMUSG00000030272, ENSMUSG00000022884, ENSMUSG00000039197, ENSMUSG00000031392, ENSMUSG00000000787, ENSMUSG00000019927, ENSMUSG00000062312, ENSMUSG00000021948, ENSMUSG00000022562, ENSMUSG00000003534, ENSMUSG00000004668,…	188	1796	13288	1.77096	0.0548381	0.00702509	0.186554		GOTERM_CC_FAT	GO:0044451~nucleoplasm part	16	6.01504	0.00479262	ENSMUSG00000000134, ENSMUSG00000020409, ENSMUSG00000028248, ENSMUSG00000005373, ENSMUSG00000033543, ENSMUSG00000078765, ENSMUSG00000008730, ENSMUSG00000018068, ENSMUSG00000024454, ENSMUSG00000017210, ENSMUSG00000028712, ENSMUSG00000032411, ENSMUSG00000000787, ENSMUSG00000029034, ENSMUSG00000038056, ENSMUSG00000008855	173	513	12504	2.25427	0.704844	0.126794	6.06492
GOTERM_BP_FAT	GO:0051186~cofactor metabolic process	8	3.00752	0.0123289	ENSMUSG00000001827, ENSMUSG00000004789, ENSMUSG00000028684, ENSMUSG00000039783, ENSMUSG00000037847, ENSMUSG00000022110, ENSMUSG00000001773, ENSMUSG00000027406	186	182	13588	3.21115	1	0.809782	18.1792		GOTERM_MF_FAT	GO:0043169~cation binding	77	28.9474	0.000516194	ENSMUSG00000037916, ENSMUSG00000032294, ENSMUSG00000027202, ENSMUSG00000002105, ENSMUSG00000035248, ENSMUSG00000028199, ENSMUSG00000015697, ENSMUSG00000037098, ENSMUSG00000005980, ENSMUSG00000001773, ENSMUSG00000031392, ENSMUSG00000026199, ENSMUSG00000062609, ENSMUSG00000029587, ENSMUSG00000028017, ENSMUSG00000071454, ENSMUSG00000001909, ENSMUSG00000001604, ENSMUSG00000046516, ENSMUSG00000066097,…	188	3885	13288	1.40088	0.197031	0.0240873	0.723895		GOTERM_CC_FAT	GO:0031982~vesicle	16	6.01504	0.00532622	ENSMUSG00000032112, ENSMUSG00000028249, ENSMUSG00000036273, ENSMUSG00000035325, ENSMUSG00000029071, ENSMUSG00000041268, ENSMUSG00000025142, ENSMUSG00000015656, ENSMUSG00000022150, ENSMUSG00000035086, ENSMUSG00000068747, ENSMUSG00000031488, ENSMUSG00000005882, ENSMUSG00000020048, ENSMUSG00000030695, ENSMUSG00000031729	173	519	12504	2.22821	0.742433	0.12685	6.71873
GOTERM_BP_FAT	GO:0007167~enzyme linked receptor protein signaling pathway	10	3.7594	0.0126513	ENSMUSG00000068206, ENSMUSG00000037013, ENSMUSG00000001870, ENSMUSG00000029071, ENSMUSG00000062312, ENSMUSG00000028017, ENSMUSG00000024750, ENSMUSG00000030849, ENSMUSG00000003534, ENSMUSG00000002108	186	273	13588	2.67596	1	0.784098	18.6101		GOTERM_MF_FAT	GO:0004672~protein kinase activity	20	7.5188	0.000570975	ENSMUSG00000024576, ENSMUSG00000029148, ENSMUSG00000006494, ENSMUSG00000003068, ENSMUSG00000036273, ENSMUSG00000031012, ENSMUSG00000008730, ENSMUSG00000030849, ENSMUSG00000045962, ENSMUSG00000030272, ENSMUSG00000020990, ENSMUSG00000029513, ENSMUSG00000031392, ENSMUSG00000028712, ENSMUSG00000053436, ENSMUSG00000017405, ENSMUSG00000021948, ENSMUSG00000062312, ENSMUSG00000024858, ENSMUSG00000003534	188	583	13288	2.42473	0.215519	0.0239811	0.800431		GOTERM_CC_FAT	GO:0070013~intracellular organelle lumen	27	10.1504	0.00647037	ENSMUSG00000000134, ENSMUSG00000028248, ENSMUSG00000005373, ENSMUSG00000033543, ENSMUSG00000078765, ENSMUSG00000008730, ENSMUSG00000018068, ENSMUSG00000029545, ENSMUSG00000000787, ENSMUSG00000026803, ENSMUSG00000021236, ENSMUSG00000008855, ENSMUSG00000020409, ENSMUSG00000003526, ENSMUSG00000006494, ENSMUSG00000021794, ENSMUSG00000025138, ENSMUSG00000024454, ENSMUSG00000017210, ENSMUSG00000028712,…	173	1133	12504	1.72241	0.807722	0.139199	8.10651
GOTERM_BP_FAT	GO:0006631~fatty acid metabolic process	8	3.00752	0.0130231	ENSMUSG00000028712, ENSMUSG00000029545, ENSMUSG00000053436, ENSMUSG00000022383, ENSMUSG00000029482, ENSMUSG00000020777, ENSMUSG00000027870, ENSMUSG00000029513	186	184	13588	3.17625	1	0.761836	19.1044		GOTERM_MF_FAT	GO:0046872~metal ion binding	76	28.5714	0.000662167	ENSMUSG00000037916, ENSMUSG00000032294, ENSMUSG00000027202, ENSMUSG00000002105, ENSMUSG00000035248, ENSMUSG00000028199, ENSMUSG00000015697, ENSMUSG00000037098, ENSMUSG00000005980, ENSMUSG00000001773, ENSMUSG00000031392, ENSMUSG00000026199, ENSMUSG00000062609, ENSMUSG00000029587, ENSMUSG00000028017, ENSMUSG00000071454, ENSMUSG00000001909, ENSMUSG00000001604, ENSMUSG00000046516, ENSMUSG00000066097,…	188	3850	13288	1.39526	0.24536	0.0252675	0.927719		GOTERM_CC_FAT	GO:0005743~mitochondrial inner membrane	11	4.13534	0.00784021	ENSMUSG00000037916, ENSMUSG00000002949, ENSMUSG00000038084, ENSMUSG00000003526, ENSMUSG00000021794, ENSMUSG00000059534, ENSMUSG00000039783, ENSMUSG00000036892, ENSMUSG00000024038, ENSMUSG00000033685, ENSMUSG00000029017	173	296	12504	2.68599	0.864565	0.153466	9.74295
GOTERM_BP_FAT	GO:0006732~coenzyme metabolic process	7	2.63158	0.0135183	ENSMUSG00000001827, ENSMUSG00000004789, ENSMUSG00000039783, ENSMUSG00000037847, ENSMUSG00000022110, ENSMUSG00000001773, ENSMUSG00000027406	186	143	13588	3.57606	1	0.744769	19.7584		GOTERM_MF_FAT	GO:0043167~ion binding	77	28.9474	0.000771561	ENSMUSG00000037916, ENSMUSG00000032294, ENSMUSG00000027202, ENSMUSG00000002105, ENSMUSG00000035248, ENSMUSG00000028199, ENSMUSG00000015697, ENSMUSG00000037098, ENSMUSG00000005980, ENSMUSG00000001773, ENSMUSG00000031392, ENSMUSG00000026199, ENSMUSG00000062609, ENSMUSG00000029587, ENSMUSG00000028017, ENSMUSG00000071454, ENSMUSG00000001909, ENSMUSG00000001604, ENSMUSG00000046516, ENSMUSG00000066097,…	188	3934	13288	1.38343	0.279666	0.0269664	1.08021		GOTERM_CC_FAT	GO:0005654~nucleoplasm	17	6.39098	0.00844155	ENSMUSG00000000134, ENSMUSG00000020409, ENSMUSG00000028248, ENSMUSG00000005373, ENSMUSG00000033543, ENSMUSG00000078765, ENSMUSG00000008730, ENSMUSG00000018068, ENSMUSG00000024454, ENSMUSG00000017210, ENSMUSG00000028712, ENSMUSG00000032411, ENSMUSG00000000787, ENSMUSG00000029034, ENSMUSG00000038056, ENSMUSG00000007850, ENSMUSG00000008855	173	599	12504	2.05128	0.883894	0.152644	10.4528
GOTERM_BP_FAT	GO:0044271~nitrogen compound biosynthetic process	10	3.7594	0.0226273	ENSMUSG00000027889, ENSMUSG00000003526, ENSMUSG00000028684, ENSMUSG00000033793, ENSMUSG00000039783, ENSMUSG00000036892, ENSMUSG00000029247, ENSMUSG00000037847, ENSMUSG00000022292, ENSMUSG00000039197	186	302	13588	2.419	1	0.879934	30.9379		GOTERM_MF_FAT	GO:0050662~coenzyme binding	9	3.38346	0.00191925	ENSMUSG00000029545, ENSMUSG00000037916, ENSMUSG00000030562, ENSMUSG00000004789, ENSMUSG00000025138, ENSMUSG00000020777, ENSMUSG00000028199, ENSMUSG00000027406, ENSMUSG00000027870	188	160	13288	3.9758	0.558009	0.0608734	2.66698		GOTERM_CC_FAT	GO:0031410~cytoplasmic vesicle	15	5.6391	0.0104356	ENSMUSG00000032112, ENSMUSG00000028249, ENSMUSG00000036273, ENSMUSG00000035325, ENSMUSG00000029071, ENSMUSG00000041268, ENSMUSG00000015656, ENSMUSG00000022150, ENSMUSG00000035086, ENSMUSG00000068747, ENSMUSG00000031488, ENSMUSG00000005882, ENSMUSG00000020048, ENSMUSG00000030695, ENSMUSG00000031729	173	508	12504	2.13418	0.930371	0.173311	12.7699
GOTERM_BP_FAT	GO:0006351~transcription, DNA-dependent	6	2.25564	0.025619	ENSMUSG00000017210, ENSMUSG00000028712, ENSMUSG00000025138, ENSMUSG00000033543, ENSMUSG00000026803, ENSMUSG00000001604	186	122	13588	3.59281	1	0.89268	34.2786		GOTERM_MF_FAT	GO:0004674~protein serine/threonine kinase activity	15	5.6391	0.00253917	ENSMUSG00000024576, ENSMUSG00000029148, ENSMUSG00000003068, ENSMUSG00000036273, ENSMUSG00000031012, ENSMUSG00000008730, ENSMUSG00000045962, ENSMUSG00000030272, ENSMUSG00000020990, ENSMUSG00000029513, ENSMUSG00000031392, ENSMUSG00000053436, ENSMUSG00000017405, ENSMUSG00000021948, ENSMUSG00000024858	188	421	13288	2.51832	0.660581	0.0742769	3.5142		GOTERM_CC_FAT	GO:0019866~organelle inner membrane	11	4.13534	0.0111054	ENSMUSG00000037916, ENSMUSG00000002949, ENSMUSG00000038084, ENSMUSG00000003526, ENSMUSG00000021794, ENSMUSG00000059534, ENSMUSG00000039783, ENSMUSG00000036892, ENSMUSG00000024038, ENSMUSG00000033685, ENSMUSG00000029017	173	312	12504	2.54824	0.941372	0.172299	13.5357
GOTERM_BP_FAT	GO:0006091~generation of precursor metabolites and energy	9	3.38346	0.026667	ENSMUSG00000032294, ENSMUSG00000037916, ENSMUSG00000004789, ENSMUSG00000033793, ENSMUSG00000059534, ENSMUSG00000030695, ENSMUSG00000024038, ENSMUSG00000022110, ENSMUSG00000027406	186	261	13588	2.5191	1	0.885769	35.4126		GOTERM_MF_FAT	GO:0048037~cofactor binding	10	3.7594	0.00472035	ENSMUSG00000029545, ENSMUSG00000037916, ENSMUSG00000030562, ENSMUSG00000004789, ENSMUSG00000025138, ENSMUSG00000020777, ENSMUSG00000028199, ENSMUSG00000057880, ENSMUSG00000027406, ENSMUSG00000027870	188	226	13288	3.12747	0.866132	0.125462	6.44097		GOTERM_CC_FAT	GO:0044429~mitochondrial part	15	5.6391	0.0134065	ENSMUSG00000037916, ENSMUSG00000006494, ENSMUSG00000002949, ENSMUSG00000003526, ENSMUSG00000038084, ENSMUSG00000021794, ENSMUSG00000036892, ENSMUSG00000029545, ENSMUSG00000039783, ENSMUSG00000059534, ENSMUSG00000057880, ENSMUSG00000046516, ENSMUSG00000024038, ENSMUSG00000033685, ENSMUSG00000029017	173	524	12504	2.06901	0.967557	0.192867	16.1196
GOTERM_BP_FAT	GO:0030397~membrane disassembly	2	0.75188	0.0270455	ENSMUSG00000020745, ENSMUSG00000018736	186	2	13588	73.0538	1	0.872954	35.8176		GOTERM_MF_FAT	GO:0016651~oxidoreductase activity, acting on NADH or NADPH	5	1.8797	0.00566848	ENSMUSG00000037916, ENSMUSG00000030562, ENSMUSG00000022613, ENSMUSG00000028199, ENSMUSG00000028621	188	51	13288	6.9295	0.910718	0.14015	7.6873		GOTERM_CC_FAT	GO:0000267~cell fraction	16	6.01504	0.017481	ENSMUSG00000068206, ENSMUSG00000001827, ENSMUSG00000029071, ENSMUSG00000025142, ENSMUSG00000031012, ENSMUSG00000045962, ENSMUSG00000025575, ENSMUSG00000034101, ENSMUSG00000031392, ENSMUSG00000028712, ENSMUSG00000068747, ENSMUSG00000027104, ENSMUSG00000018459, ENSMUSG00000025283, ENSMUSG00000015291, ENSMUSG00000005506	173	596	12504	1.94033	0.98866	0.231639	20.5208
GOTERM_BP_FAT	GO:0006562~proline catabolic process	2	0.75188	0.0270455	ENSMUSG00000003526, ENSMUSG00000036892	186	2	13588	73.0538	1	0.872954	35.8176		GOTERM_MF_FAT	GO:0046983~protein dimerization activity	12	4.51128	0.00875518	ENSMUSG00000024843, ENSMUSG00000027104, ENSMUSG00000000134, ENSMUSG00000029148, ENSMUSG00000022383, ENSMUSG00000005373, ENSMUSG00000030753, ENSMUSG00000022443, ENSMUSG00000057738, ENSMUSG00000020745, ENSMUSG00000057880, ENSMUSG00000038371	188	340	13288	2.49462	0.976183	0.197356	11.6388		GOTERM_CC_FAT	GO:0031252~cell leading edge	6	2.25564	0.0191622	ENSMUSG00000029148, ENSMUSG00000022995, ENSMUSG00000022443, ENSMUSG00000020745, ENSMUSG00000018736, ENSMUSG00000034101	173	112	12504	3.87201	0.99266	0.238925	22.2739
GOTERM_BP_FAT	GO:0051081~nuclear envelope disassembly	2	0.75188	0.0270455	ENSMUSG00000020745, ENSMUSG00000018736	186	2	13588	73.0538	1	0.872954	35.8176		GOTERM_MF_FAT	GO:0019899~enzyme binding	9	3.38346	0.0159067	ENSMUSG00000031392, ENSMUSG00000068206, ENSMUSG00000041268, ENSMUSG00000024908, ENSMUSG00000032030, ENSMUSG00000030557, ENSMUSG00000057880, ENSMUSG00000038371, ENSMUSG00000034101	188	229	13288	2.77785	0.998902	0.315176	20.1981		GOTERM_CC_FAT	GO:0005829~cytosol	15	5.6391	0.0193172	ENSMUSG00000019312, ENSMUSG00000005373, ENSMUSG00000029482, ENSMUSG00000022443, ENSMUSG00000028684, ENSMUSG00000025142, ENSMUSG00000001416, ENSMUSG00000025151, ENSMUSG00000022216, ENSMUSG00000031012, ENSMUSG00000015656, ENSMUSG00000008855, ENSMUSG00000033396, ENSMUSG00000039197, ENSMUSG00000001289	173	549	12504	1.97479	0.992949	0.229539	22.4337
GOTERM_BP_FAT	GO:0032774~RNA biosynthetic process	6	2.25564	0.0289194	ENSMUSG00000017210, ENSMUSG00000028712, ENSMUSG00000025138, ENSMUSG00000033543, ENSMUSG00000026803, ENSMUSG00000001604	186	126	13588	3.47875	1	0.874866	37.7879		GOTERM_MF_FAT	GO:0051082~unfolded protein binding	5	1.8797	0.0169367	ENSMUSG00000001416, ENSMUSG00000015656, ENSMUSG00000020048, ENSMUSG00000001289, ENSMUSG00000028410	188	70	13288	5.04863	0.999297	0.317567	21.3654		GOTERM_CC_FAT	GO:0005740~mitochondrial envelope	12	4.51128	0.0193263	ENSMUSG00000037916, ENSMUSG00000002949, ENSMUSG00000038084, ENSMUSG00000003526, ENSMUSG00000021794, ENSMUSG00000059534, ENSMUSG00000039783, ENSMUSG00000036892, ENSMUSG00000046516, ENSMUSG00000024038, ENSMUSG00000033685, ENSMUSG00000029017	173	391	12504	2.21823	0.992966	0.21952	22.4431
GOTERM_BP_FAT	GO:0009165~nucleotide biosynthetic process	7	2.63158	0.0318109	ENSMUSG00000027889, ENSMUSG00000033793, ENSMUSG00000039783, ENSMUSG00000029247, ENSMUSG00000037847, ENSMUSG00000022292, ENSMUSG00000039197	186	174	13588	2.93894	1	0.884948	40.7171		GOTERM_MF_FAT	GO:0009055~electron carrier activity	8	3.00752	0.0242293	ENSMUSG00000028712, ENSMUSG00000029545, ENSMUSG00000030562, ENSMUSG00000020777, ENSMUSG00000028621, ENSMUSG00000028571, ENSMUSG00000066097, ENSMUSG00000027870	188	202	13288	2.79924	0.99997	0.406201	29.1873		GOTERM_CC_FAT	GO:0005624~membrane fraction	14	5.26316	0.0238457	ENSMUSG00000068206, ENSMUSG00000001827, ENSMUSG00000029071, ENSMUSG00000031012, ENSMUSG00000025142, ENSMUSG00000045962, ENSMUSG00000025575, ENSMUSG00000034101, ENSMUSG00000068747, ENSMUSG00000028712, ENSMUSG00000031392, ENSMUSG00000027104, ENSMUSG00000018459, ENSMUSG00000015291	173	510	12504	1.98409	0.997824	0.253167	26.9711
GOTERM_BP_FAT	GO:0015031~protein transport	16	6.01504	0.0325124	ENSMUSG00000068206, ENSMUSG00000002949, ENSMUSG00000035325, ENSMUSG00000001827, ENSMUSG00000022443, ENSMUSG00000024851, ENSMUSG00000000538, ENSMUSG00000025142, ENSMUSG00000031012, ENSMUSG00000037098, ENSMUSG00000028007, ENSMUSG00000031753, ENSMUSG00000006005, ENSMUSG00000031488, ENSMUSG00000015291, ENSMUSG00000037339	186	651	13588	1.79548	1	0.876868	41.4081		GOTERM_MF_FAT	GO:0046914~transition metal ion binding	49	18.4211	0.0252981	ENSMUSG00000037916, ENSMUSG00000002105, ENSMUSG00000035248, ENSMUSG00000011877, ENSMUSG00000039656, ENSMUSG00000028199, ENSMUSG00000035623, ENSMUSG00000015697, ENSMUSG00000078765, ENSMUSG00000001773, ENSMUSG00000028410, ENSMUSG00000026199, ENSMUSG00000030562, ENSMUSG00000022383, ENSMUSG00000029587, ENSMUSG00000021948, ENSMUSG00000024750, ENSMUSG00000071454, ENSMUSG00000001909, ENSMUSG00000001604,…	188	2608	13288	1.32798	0.999981	0.404631	30.2709		GOTERM_CC_FAT	GO:0005626~insoluble fraction	14	5.26316	0.0304614	ENSMUSG00000068206, ENSMUSG00000001827, ENSMUSG00000029071, ENSMUSG00000031012, ENSMUSG00000025142, ENSMUSG00000045962, ENSMUSG00000025575, ENSMUSG00000034101, ENSMUSG00000068747, ENSMUSG00000028712, ENSMUSG00000031392, ENSMUSG00000027104, ENSMUSG00000018459, ENSMUSG00000015291	173	528	12504	1.91645	0.999613	0.300339	33.1607
GOTERM_BP_FAT	GO:0051146~striated muscle cell differentiation	5	1.8797	0.0332034	ENSMUSG00000068747, ENSMUSG00000022443, ENSMUSG00000029071, ENSMUSG00000039656, ENSMUSG00000062312	186	89	13588	4.10414	1	0.86903	42.0813		GOTERM_MF_FAT	GO:0004103~choline kinase activity	2	0.75188	0.0279487	ENSMUSG00000024843, ENSMUSG00000022617	188	2	13288	70.6809	0.999994	0.421668	32.8921		GOTERM_CC_FAT	GO:0031966~mitochondrial membrane	11	4.13534	0.0309249	ENSMUSG00000037916, ENSMUSG00000002949, ENSMUSG00000038084, ENSMUSG00000003526, ENSMUSG00000021794, ENSMUSG00000059534, ENSMUSG00000039783, ENSMUSG00000036892, ENSMUSG00000024038, ENSMUSG00000033685, ENSMUSG00000029017	173	368	12504	2.16047	0.999657	0.293131	33.5756
GOTERM_BP_FAT	GO:0007517~muscle organ development	7	2.63158	0.0333701	ENSMUSG00000022617, ENSMUSG00000053436, ENSMUSG00000029071, ENSMUSG00000039656, ENSMUSG00000062312, ENSMUSG00000032366, ENSMUSG00000024750	186	176	13588	2.90555	1	0.857137	42.2425		GOTERM_MF_FAT	GO:0004657~proline dehydrogenase activity	2	0.75188	0.0279487	ENSMUSG00000003526, ENSMUSG00000036892	188	2	13288	70.6809	0.999994	0.421668	32.8921		GOTERM_CC_FAT	GO:0012505~endomembrane system	14	5.26316	0.0333658	ENSMUSG00000029148, ENSMUSG00000039530, ENSMUSG00000020745, ENSMUSG00000025142, ENSMUSG00000022150, ENSMUSG00000005980, ENSMUSG00000003316, ENSMUSG00000032411, ENSMUSG00000063550, ENSMUSG00000006005, ENSMUSG00000019188, ENSMUSG00000031488, ENSMUSG00000018736, ENSMUSG00000039254	173	535	12504	1.89137	0.999819	0.301729	35.7219
GOTERM_BP_FAT	GO:0045184~establishment of protein localization	16	6.01504	0.0344338	ENSMUSG00000068206, ENSMUSG00000002949, ENSMUSG00000035325, ENSMUSG00000001827, ENSMUSG00000022443, ENSMUSG00000024851, ENSMUSG00000000538, ENSMUSG00000025142, ENSMUSG00000031012, ENSMUSG00000037098, ENSMUSG00000028007, ENSMUSG00000031753, ENSMUSG00000006005, ENSMUSG00000031488, ENSMUSG00000015291, ENSMUSG00000037339	186	656	13588	1.7818	1	0.853052	43.2619		GOTERM_MF_FAT	GO:0000287~magnesium ion binding	12	4.51128	0.0300587	ENSMUSG00000031392, ENSMUSG00000032294, ENSMUSG00000026617, ENSMUSG00000003068, ENSMUSG00000017405, ENSMUSG00000021236, ENSMUSG00000037847, ENSMUSG00000027371, ENSMUSG00000030929, ENSMUSG00000039197, ENSMUSG00000027406, ENSMUSG00000039254	188	409	13288	2.07377	0.999998	0.431043	34.9129		GOTERM_CC_FAT	GO:0016607~nuclear speck	5	1.8797	0.0354654	ENSMUSG00000020409, ENSMUSG00000000787, ENSMUSG00000028248, ENSMUSG00000078765, ENSMUSG00000008730	173	90	12504	4.01541	0.999896	0.307103	37.5166
GOTERM_BP_FAT	GO:0034404~nucleobase, nucleoside and nucleotide biosynthetic process	7	2.63158	0.0357917	ENSMUSG00000027889, ENSMUSG00000033793, ENSMUSG00000039783, ENSMUSG00000029247, ENSMUSG00000037847, ENSMUSG00000022292, ENSMUSG00000039197	186	179	13588	2.85685	1	0.851619	44.5388		GOTERM_MF_FAT	GO:0019902~phosphatase binding	3	1.12782	0.0316969	ENSMUSG00000024908, ENSMUSG00000038371, ENSMUSG00000034101	188	20	13288	10.6021	0.999999	0.434694	36.4429		GOTERM_CC_FAT	GO:0016591~DNA-directed RNA polymerase II, holoenzyme	4	1.50376	0.0416996	ENSMUSG00000028712, ENSMUSG00000029034, ENSMUSG00000033543, ENSMUSG00000018068	173	56	12504	5.16268	0.99998	0.340392	42.5766
GOTERM_BP_FAT	GO:0034654~nucleobase, nucleoside, nucleotide and nucleic acid biosynthetic process	7	2.63158	0.0357917	ENSMUSG00000027889, ENSMUSG00000033793, ENSMUSG00000039783, ENSMUSG00000029247, ENSMUSG00000037847, ENSMUSG00000022292, ENSMUSG00000039197	186	179	13588	2.85685	1	0.851619	44.5388		GOTERM_MF_FAT	GO:0008270~zinc ion binding	40	15.0376	0.0402183	ENSMUSG00000002105, ENSMUSG00000035248, ENSMUSG00000011877, ENSMUSG00000039656, ENSMUSG00000028199, ENSMUSG00000035623, ENSMUSG00000015697, ENSMUSG00000078765, ENSMUSG00000001773, ENSMUSG00000028410, ENSMUSG00000026199, ENSMUSG00000022383, ENSMUSG00000029587, ENSMUSG00000021948, ENSMUSG00000024750, ENSMUSG00000071454, ENSMUSG00000001909, ENSMUSG00000001604, ENSMUSG00000030929, ENSMUSG00000002108,…	188	2105	13288	1.3431	1	0.502341	43.8761		GOTERM_CC_FAT	GO:0016604~nuclear body	6	2.25564	0.0463231	ENSMUSG00000020409, ENSMUSG00000000787, ENSMUSG00000028248, ENSMUSG00000078765, ENSMUSG00000008730, ENSMUSG00000008855	173	142	12504	3.05398	0.999994	0.359942	46.0819
GOTERM_BP_FAT	GO:0060537~muscle tissue development	6	2.25564	0.0383081	ENSMUSG00000053436, ENSMUSG00000029071, ENSMUSG00000039656, ENSMUSG00000062312, ENSMUSG00000032366, ENSMUSG00000024750	186	136	13588	3.22296	1	0.85908	46.8339		GOTERM_MF_FAT	GO:0004305~ethanolamine kinase activity	2	0.75188	0.0416303	ENSMUSG00000024843, ENSMUSG00000022617	188	3	13288	47.1206	1	0.500958	45.0268		GOTERM_CC_FAT	GO:0005625~soluble fraction	5	1.8797	0.0475896	ENSMUSG00000029071, ENSMUSG00000025283, ENSMUSG00000031012, ENSMUSG00000045962, ENSMUSG00000005506	173	99	12504	3.65038	0.999996	0.357453	47.007
GOTERM_BP_FAT	GO:0006099~tricarboxylic acid cycle	3	1.12782	0.0386782	ENSMUSG00000004789, ENSMUSG00000022110, ENSMUSG00000027406	186	23	13588	9.52875	1	0.85039	47.1639		GOTERM_MF_FAT	GO:0031420~alkali metal ion binding	7	2.63158	0.0712065	ENSMUSG00000032294, ENSMUSG00000062609, ENSMUSG00000027202, ENSMUSG00000026617, ENSMUSG00000021335, ENSMUSG00000018459, ENSMUSG00000041644	188	206	13288	2.40178	1	0.687375	64.6338		GOTERM_CC_FAT	GO:0030136~clathrin-coated vesicle	5	1.8797	0.0552012	ENSMUSG00000068747, ENSMUSG00000032112, ENSMUSG00000036273, ENSMUSG00000041268, ENSMUSG00000022150	173	104	12504	3.47488	0.999999	0.391856	52.2653
GOTERM_BP_FAT	GO:0008090~retrograde axon cargo transport	2	0.75188	0.0402942	ENSMUSG00000020745, ENSMUSG00000018736	186	3	13588	48.7025	1	0.851113	48.5823																GOTERM_CC_FAT	GO:0005635~nuclear envelope	6	2.25564	0.0600689	ENSMUSG00000032411, ENSMUSG00000063550, ENSMUSG00000006005, ENSMUSG00000020745, ENSMUSG00000018736, ENSMUSG00000005980	173	153	12504	2.83441	1	0.408148	55.3708
GOTERM_BP_FAT	GO:0006537~glutamate biosynthetic process	2	0.75188	0.0402942	ENSMUSG00000003526, ENSMUSG00000036892	186	3	13588	48.7025	1	0.851113	48.5823																GOTERM_CC_FAT	GO:0031981~nuclear lumen	19	7.14286	0.0602877	ENSMUSG00000000134, ENSMUSG00000020409, ENSMUSG00000028248, ENSMUSG00000005373, ENSMUSG00000025138, ENSMUSG00000033543, ENSMUSG00000078765, ENSMUSG00000008730, ENSMUSG00000018068, ENSMUSG00000024454, ENSMUSG00000017210, ENSMUSG00000028712, ENSMUSG00000032411, ENSMUSG00000000787, ENSMUSG00000029034, ENSMUSG00000038056, ENSMUSG00000026803, ENSMUSG00000007850, ENSMUSG00000008855	173	883	12504	1.55523	1	0.399196	55.5059
GOTERM_BP_FAT	GO:0046356~acetyl-CoA catabolic process	3	1.12782	0.0418242	ENSMUSG00000004789, ENSMUSG00000022110, ENSMUSG00000027406	186	24	13588	9.13172	1	0.851203	49.8921																GOTERM_CC_FAT	GO:0019898~extrinsic to membrane	12	4.51128	0.0613742	ENSMUSG00000028712, ENSMUSG00000028249, ENSMUSG00000035325, ENSMUSG00000024851, ENSMUSG00000029445, ENSMUSG00000021948, ENSMUSG00000041268, ENSMUSG00000025142, ENSMUSG00000025151, ENSMUSG00000031012, ENSMUSG00000035086, ENSMUSG00000030605	173	472	12504	1.83756	1	0.395134	56.1713
GOTERM_BP_FAT	GO:0045333~cellular respiration	4	1.50376	0.0463312	ENSMUSG00000004789, ENSMUSG00000059534, ENSMUSG00000022110, ENSMUSG00000027406	186	59	13588	4.9528	1	0.869954	53.571																GOTERM_CC_FAT	GO:0005819~spindle	5	1.8797	0.0634315	ENSMUSG00000053436, ENSMUSG00000022443, ENSMUSG00000020745, ENSMUSG00000018736, ENSMUSG00000027263	173	109	12504	3.31548	1	0.396134	57.406
GOTERM_BP_FAT	GO:0043112~receptor metabolic process	3	1.12782	0.0483907	ENSMUSG00000068206, ENSMUSG00000032112, ENSMUSG00000029071	186	26	13588	8.42928	1	0.872455	55.1664																GOTERM_CC_FAT	GO:0045202~synapse	9	3.38346	0.0736565	ENSMUSG00000068206, ENSMUSG00000032112, ENSMUSG00000022995, ENSMUSG00000036273, ENSMUSG00000022443, ENSMUSG00000029071, ENSMUSG00000071454, ENSMUSG00000041268, ENSMUSG00000031012	173	319	12504	2.03918	1	0.435365	63.0802
GOTERM_BP_FAT	GO:0009060~aerobic respiration	3	1.12782	0.0518051	ENSMUSG00000004789, ENSMUSG00000022110, ENSMUSG00000027406	186	27	13588	8.11708	1	0.881744	57.6985																GOTERM_CC_FAT	GO:0031980~mitochondrial lumen	6	2.25564	0.0744341	ENSMUSG00000029545, ENSMUSG00000006494, ENSMUSG00000003526, ENSMUSG00000021794, ENSMUSG00000057880, ENSMUSG00000029017	173	163	12504	2.66052	1	0.429555	63.4818
GOTERM_BP_FAT	GO:0009310~amine catabolic process	4	1.50376	0.0587314	ENSMUSG00000003526, ENSMUSG00000029445, ENSMUSG00000025283, ENSMUSG00000036892	186	65	13588	4.49562	1	0.904705	62.4284																GOTERM_CC_FAT	GO:0005759~mitochondrial matrix	6	2.25564	0.0744341	ENSMUSG00000029545, ENSMUSG00000006494, ENSMUSG00000003526, ENSMUSG00000021794, ENSMUSG00000057880, ENSMUSG00000029017	173	163	12504	2.66052	1	0.429555	63.4818
GOTERM_BP_FAT	GO:0009109~coenzyme catabolic process	3	1.12782	0.0588814	ENSMUSG00000004789, ENSMUSG00000022110, ENSMUSG00000027406	186	29	13588	7.55729	1	0.898055	62.5252																GOTERM_CC_FAT	GO:0030135~coated vesicle	5	1.8797	0.0917141	ENSMUSG00000068747, ENSMUSG00000032112, ENSMUSG00000036273, ENSMUSG00000041268, ENSMUSG00000022150	173	124	12504	2.91441	1	0.492733	71.4296
GOTERM_BP_FAT	GO:0000226~microtubule cytoskeleton organization	5	1.8797	0.0649901	ENSMUSG00000037013, ENSMUSG00000022443, ENSMUSG00000020745, ENSMUSG00000018736, ENSMUSG00000027263	186	111	13588	3.29071	1	0.913854	66.2713																GOTERM_CC_FAT	GO:0005681~spliceosome	5	1.8797	0.0917141	ENSMUSG00000020409, ENSMUSG00000028821, ENSMUSG00000059208, ENSMUSG00000078765, ENSMUSG00000007850	173	124	12504	2.91441	1	0.492733	71.4296
GOTERM_BP_FAT	GO:0006084~acetyl-CoA metabolic process	3	1.12782	0.066269	ENSMUSG00000004789, ENSMUSG00000022110, ENSMUSG00000027406	186	31	13588	7.06972	1	0.911793	67.0097																GOTERM_CC_FAT	GO:0042995~cell projection	13	4.88722	0.0989232	ENSMUSG00000032112, ENSMUSG00000029148, ENSMUSG00000032294, ENSMUSG00000038084, ENSMUSG00000043760, ENSMUSG00000022443, ENSMUSG00000020745, ENSMUSG00000031012, ENSMUSG00000034101, ENSMUSG00000033257, ENSMUSG00000022995, ENSMUSG00000018736, ENSMUSG00000030695	173	575	12504	1.6341	1	0.510846	74.246
GOTERM_BP_FAT	GO:0051187~cofactor catabolic process	3	1.12782	0.0700725	ENSMUSG00000004789, ENSMUSG00000022110, ENSMUSG00000027406	186	32	13588	6.84879	1	0.917842	69.1173
GOTERM_BP_FAT	GO:0030705~cytoskeleton-dependent intracellular transport	3	1.12782	0.0739458	ENSMUSG00000022443, ENSMUSG00000020745, ENSMUSG00000018736	186	33	13588	6.64125	1	0.92341	71.1333
GOTERM_BP_FAT	GO:0042692~muscle cell differentiation	5	1.8797	0.0756831	ENSMUSG00000068747, ENSMUSG00000022443, ENSMUSG00000029071, ENSMUSG00000039656, ENSMUSG00000062312	186	117	13588	3.12196	1	0.922769	71.9968
GOTERM_BP_FAT	GO:0006396~RNA processing	11	4.13534	0.0757729	ENSMUSG00000020409, ENSMUSG00000028821, ENSMUSG00000029625, ENSMUSG00000035248, ENSMUSG00000059208, ENSMUSG00000029034, ENSMUSG00000078765, ENSMUSG00000018068, ENSMUSG00000001909, ENSMUSG00000005506, ENSMUSG00000007850	186	437	13588	1.83888	1	0.917638	72.0407
GOTERM_BP_FAT	GO:0006767~water-soluble vitamin metabolic process	3	1.12782	0.0778862	ENSMUSG00000001827, ENSMUSG00000039783, ENSMUSG00000037847	186	34	13588	6.44592	1	0.918185	73.057
GOTERM_BP_FAT	GO:0006886~intracellular protein transport	8	3.00752	0.0831046	ENSMUSG00000068206, ENSMUSG00000002949, ENSMUSG00000001827, ENSMUSG00000006005, ENSMUSG00000000538, ENSMUSG00000025142, ENSMUSG00000031012, ENSMUSG00000037339	186	276	13588	2.1175	1	0.926578	75.4199
GOTERM_BP_FAT	GO:0008104~protein localization	16	6.01504	0.0896648	ENSMUSG00000068206, ENSMUSG00000002949, ENSMUSG00000035325, ENSMUSG00000001827, ENSMUSG00000022443, ENSMUSG00000024851, ENSMUSG00000000538, ENSMUSG00000025142, ENSMUSG00000031012, ENSMUSG00000037098, ENSMUSG00000028007, ENSMUSG00000031753, ENSMUSG00000006005, ENSMUSG00000031488, ENSMUSG00000015291, ENSMUSG00000037339	186	753	13588	1.55227	1	0.936626	78.1149
GOTERM_BP_FAT	GO:0006376~mRNA splice site selection	2	0.75188	0.0915185	ENSMUSG00000020409, ENSMUSG00000005506	186	7	13588	20.8725	1	0.936165	78.8247
GOTERM_BP_FAT	GO:0006656~phosphatidylcholine biosynthetic process	2	0.75188	0.0915185	ENSMUSG00000024843, ENSMUSG00000022617	186	7	13588	20.8725	1	0.936165	78.8247
GOTERM_BP_FAT	GO:0047496~vesicle transport along microtubule	2	0.75188	0.0915185	ENSMUSG00000020745, ENSMUSG00000018736	186	7	13588	20.8725	1	0.936165	78.8247
GOTERM_BP_FAT	GO:0006457~protein folding	5	1.8797	0.0953329	ENSMUSG00000001416, ENSMUSG00000015656, ENSMUSG00000020048, ENSMUSG00000001289, ENSMUSG00000028410	186	127	13588	2.87613	1	0.93951	80.2177
GOTERM_BP_FAT	GO:0014706~striated muscle tissue development	5	1.8797	0.0953329	ENSMUSG00000053436, ENSMUSG00000029071, ENSMUSG00000039656, ENSMUSG00000062312, ENSMUSG00000032366	186	127	13588	2.87613	1	0.93951	80.2177
GOTERM_BP_FAT	GO:0046395~carboxylic acid catabolic process	4	1.50376	0.0983523	ENSMUSG00000003526, ENSMUSG00000020777, ENSMUSG00000029445, ENSMUSG00000036892	186	81	13588	3.60759	1	0.941164	81.2589
GOTERM_BP_FAT	GO:0016054~organic acid catabolic process	4	1.50376	0.0983523	ENSMUSG00000003526, ENSMUSG00000020777, ENSMUSG00000029445, ENSMUSG00000036892	186	81	13588	3.60759	1	0.941164	81.2589
GOTERM_BP_FAT	GO:0022411~cellular component disassembly	3	1.12782	0.0985086	ENSMUSG00000026803, ENSMUSG00000020745, ENSMUSG00000018736	186	39	13588	5.61952	1	0.937631	81.3114
