# Supplementary material for: Identification of Genes Associated with Smad3-dependent Renal Injury by RNA-seq-based Transcriptome Analysis
Source: Sci Rep. 2015 Dec 9;5:17901. doi: 10.1038/srep17901 (PMC4673424; doi:10.1038/srep17901)
Supplement: Supplementary File S8 [file srep17901-s9.xls]

## Sheet: WT-GBMvsWT-Nor 
Category	Term	Count	%	PValue	Genes	List Total	Pop Hits	Pop Total	Fold Enrichment	Bonferroni	Benjamini	FDR
KEGG_PATHWAY	mmu03320:PPAR signaling pathway	4	3.9604	0.0119795	ENSMUSG00000028712, ENSMUSG00000008348, ENSMUSG00000021751, ENSMUSG00000028603	36	79	5738	8.07032	0.439254	0.439254	10.865
KEGG_PATHWAY	mmu05012:Parkinson's disease	4	3.9604	0.0464754	ENSMUSG00000008348, ENSMUSG00000013593, ENSMUSG00000059534, ENSMUSG00000027804	36	133	5738	4.79365	0.898157	0.680872	36.5031
KEGG_PATHWAY	mmu04010:MAPK signaling pathway	5	4.9505	0.075871	ENSMUSG00000018411, ENSMUSG00000027104, ENSMUSG00000031328, ENSMUSG00000028017, ENSMUSG00000032413	36	265	5738	3.00734	0.977345	0.717042	52.9059
KEGG_PATHWAY	mmu00120:Primary bile acid biosynthesis	2	1.9802	0.0877927	ENSMUSG00000021751, ENSMUSG00000028603	36	15	5738	21.2519	0.987852	0.668012	58.3946
KEGG_PATHWAY	mmu05010:Alzheimer's disease	4	3.9604	0.0981095	ENSMUSG00000018411, ENSMUSG00000013593, ENSMUSG00000022892, ENSMUSG00000059534	36	182	5738	3.50305	0.992963	0.628912	62.6744
KEGG_PATHWAY	mmu05016:Huntington's disease	4	3.9604	0.0993407	ENSMUSG00000028712, ENSMUSG00000013593, ENSMUSG00000059534, ENSMUSG00000027804	36	183	5738	3.48391	0.99341	0.567004	63.1579

## Sheet: WT-UUOvsWT-Nor 
															Category	Term	Count	%	PValue	Genes	List Total	Pop Hits	Pop Total	Fold Enrichment	Bonferroni	Benjamini	FDR
															KEGG_PATHWAY	mmu03320:PPAR signaling pathway	6	1.82371	0.0128308	ENSMUSG00000028712, ENSMUSG00000008348, ENSMUSG00000018796, ENSMUSG00000002944, ENSMUSG00000010651, ENSMUSG00000025059	103	79	5738	4.23104	0.790403	0.790403	13.7969
															KEGG_PATHWAY	mmu03040:Spliceosome	7	2.12766	0.0225156	ENSMUSG00000020719, ENSMUSG00000031134, ENSMUSG00000063800, ENSMUSG00000015656, ENSMUSG00000005687, ENSMUSG00000027404, ENSMUSG00000021134	103	124	5738	3.14485	0.936424	0.747858	23.0343
															KEGG_PATHWAY	mmu04144:Endocytosis	9	2.73556	0.0266478	ENSMUSG00000020375, ENSMUSG00000015656, ENSMUSG00000022150, ENSMUSG00000022797, ENSMUSG00000035203, ENSMUSG00000061232, ENSMUSG00000006058, ENSMUSG00000020184, ENSMUSG00000001036	103	202	5738	2.48207	0.961922	0.663574	26.693
															KEGG_PATHWAY	mmu00240:Pyrimidine metabolism	5	1.51976	0.0907549	ENSMUSG00000028712, ENSMUSG00000020250, ENSMUSG00000020464, ENSMUSG00000021236, ENSMUSG00000004667	103	96	5738	2.9015	0.99999	0.943753	66.5055
															KEGG_PATHWAY	mmu00860:Porphyrin and chlorophyll metabolism	3	0.911854	0.0987329	ENSMUSG00000030979, ENSMUSG00000028684, ENSMUSG00000028393	103	30	5738	5.57087	0.999997	0.919192	69.7329

## Sheet: KO-GBMvsKO-Nor
Category	Term	Count	%	PValue	Genes	List Total	Pop Hits	Pop Total	Fold Enrichment	Bonferroni	Benjamini	FDR
KEGG_PATHWAY	mmu00071:Fatty acid metabolism	5	1.65563	0.00722792	ENSMUSG00000028712, ENSMUSG00000018796, ENSMUSG00000022853, ENSMUSG00000032883, ENSMUSG00000031278	100	45	5738	6.37556	0.599093	0.599093	8.05762
KEGG_PATHWAY	mmu04144:Endocytosis	10	3.31126	0.00776397	ENSMUSG00000027164, ENSMUSG00000025949, ENSMUSG00000028017, ENSMUSG00000053119, ENSMUSG00000025499, ENSMUSG00000024858, ENSMUSG00000035203, ENSMUSG00000055371, ENSMUSG00000061232, ENSMUSG00000062381	100	202	5738	2.84059	0.625468	0.38801	8.63088
KEGG_PATHWAY	mmu03320:PPAR signaling pathway	6	1.98675	0.0113739	ENSMUSG00000028712, ENSMUSG00000018796, ENSMUSG00000022853, ENSMUSG00000021751, ENSMUSG00000032883, ENSMUSG00000031278	100	79	5738	4.35797	0.763387	0.381491	12.4073
KEGG_PATHWAY	mmu00020:Citrate cycle (TCA cycle)	4	1.3245	0.0157837	ENSMUSG00000020456, ENSMUSG00000020321, ENSMUSG00000061838, ENSMUSG00000002010	100	31	5738	7.40387	0.865287	0.394167	16.8267
KEGG_PATHWAY	mmu00310:Lysine degradation	4	1.3245	0.033092	ENSMUSG00000020456, ENSMUSG00000045098, ENSMUSG00000021488, ENSMUSG00000022853	100	41	5738	5.59805	0.985595	0.571742	32.2748
KEGG_PATHWAY	mmu04010:MAPK signaling pathway	10	3.31126	0.0383864	ENSMUSG00000027164, ENSMUSG00000024190, ENSMUSG00000028017, ENSMUSG00000021816, ENSMUSG00000014077, ENSMUSG00000025499, ENSMUSG00000025199, ENSMUSG00000026074, ENSMUSG00000027684, ENSMUSG00000032413	100	265	5738	2.16528	0.992788	0.560446	36.447
KEGG_PATHWAY	mmu04310:Wnt signaling pathway	7	2.31788	0.0431571	ENSMUSG00000024576, ENSMUSG00000030970, ENSMUSG00000026626, ENSMUSG00000021051, ENSMUSG00000029071, ENSMUSG00000021816, ENSMUSG00000014077	100	149	5738	2.6957	0.996146	0.548007	40.004
KEGG_PATHWAY	mmu04662:B cell receptor signaling pathway	5	1.65563	0.0487248	ENSMUSG00000021816, ENSMUSG00000014077, ENSMUSG00000025499, ENSMUSG00000025199, ENSMUSG00000004266	100	80	5738	3.58625	0.998153	0.544675	43.9248
KEGG_PATHWAY	mmu05200:Pathways in cancer	11	3.64238	0.0507504	ENSMUSG00000030970, ENSMUSG00000027164, ENSMUSG00000006005, ENSMUSG00000029071, ENSMUSG00000026976, ENSMUSG00000028017, ENSMUSG00000025499, ENSMUSG00000025199, ENSMUSG00000020048, ENSMUSG00000027684, ENSMUSG00000036986	100	323	5738	1.95412	0.998588	0.51769	45.292
KEGG_PATHWAY	mmu00330:Arginine and proline metabolism	4	1.3245	0.0628126	ENSMUSG00000042096, ENSMUSG00000025283, ENSMUSG00000036892, ENSMUSG00000026103	100	53	5738	4.33057	0.999718	0.558416	52.8229
KEGG_PATHWAY	mmu00190:Oxidative phosphorylation	6	1.98675	0.0732483	ENSMUSG00000019087, ENSMUSG00000019302, ENSMUSG00000022295, ENSMUSG00000021764, ENSMUSG00000036751, ENSMUSG00000024038	100	130	5738	2.64831	0.999931	0.581611	58.5605
KEGG_PATHWAY	mmu05216:Thyroid cancer	3	0.993377	0.0885735	ENSMUSG00000006005, ENSMUSG00000026976, ENSMUSG00000025499	100	29	5738	5.93586	0.999992	0.62236	65.8374
KEGG_PATHWAY	mmu04621:NOD-like receptor signaling pathway	4	1.3245	0.0909498	ENSMUSG00000027164, ENSMUSG00000021709, ENSMUSG00000025199, ENSMUSG00000020048	100	62	5738	3.70194	0.999994	0.603155	66.8548

## Sheet: KO-UUOvsKO-Nor 
Category	Term	Count	%	PValue	Genes	List Total	Pop Hits	Pop Total	Fold Enrichment	Bonferroni	Benjamini	FDR
KEGG_PATHWAY	mmu00330:Arginine and proline metabolism	5	1.8797	0.00995715	ENSMUSG00000042096, ENSMUSG00000003526, ENSMUSG00000021794, ENSMUSG00000025283, ENSMUSG00000036892	93	53	5738	5.82065	0.667387	0.667387	10.6905
KEGG_PATHWAY	mmu00230:Purine metabolism	8	3.00752	0.0125832	ENSMUSG00000028712, ENSMUSG00000032294, ENSMUSG00000027889, ENSMUSG00000021236, ENSMUSG00000025575, ENSMUSG00000029247, ENSMUSG00000022292, ENSMUSG00000039197	93	157	5738	3.14389	0.751655	0.501658	13.3307
KEGG_PATHWAY	mmu03320:PPAR signaling pathway	5	1.8797	0.0373719	ENSMUSG00000028712, ENSMUSG00000022383, ENSMUSG00000020777, ENSMUSG00000039656, ENSMUSG00000002108	93	79	5738	3.905	0.984849	0.752555	34.9705
KEGG_PATHWAY	mmu04144:Endocytosis	8	3.00752	0.0425651	ENSMUSG00000011877, ENSMUSG00000031488, ENSMUSG00000028017, ENSMUSG00000037098, ENSMUSG00000030849, ENSMUSG00000015656, ENSMUSG00000022150, ENSMUSG00000024858	93	202	5738	2.44352	0.991644	0.697654	38.8259
KEGG_PATHWAY	mmu04722:Neurotrophin signaling pathway	6	2.25564	0.0569319	ENSMUSG00000031392, ENSMUSG00000068747, ENSMUSG00000053436, ENSMUSG00000006494, ENSMUSG00000021948, ENSMUSG00000025151	93	130	5738	2.84764	0.998416	0.724611	48.4319
KEGG_PATHWAY	mmu00240:Pyrimidine metabolism	5	1.8797	0.0675042	ENSMUSG00000028712, ENSMUSG00000002550, ENSMUSG00000021236, ENSMUSG00000025575, ENSMUSG00000022292	93	96	5738	3.21349	0.999542	0.722332	54.5993
KEGG_PATHWAY	mmu00020:Citrate cycle (TCA cycle)	3	1.12782	0.0876354	ENSMUSG00000004789, ENSMUSG00000022110, ENSMUSG00000027406	93	31	5738	5.97086	0.999958	0.763367	64.5209
KEGG_PATHWAY	mmu04920:Adipocytokine signaling pathway	4	1.50376	0.0918769	ENSMUSG00000022383, ENSMUSG00000003068, ENSMUSG00000039656, ENSMUSG00000029513	93	67	5738	3.68352	0.999975	0.73424	66.3404
